# Supplementary material for: Alterations and correlations of gut microbiota, fecal, and serum metabolome characteristics in a rat model of alcohol use disorder
Source: Front Microbiol. 2023 Jan 4;13:1068825. doi: 10.3389/fmicb.2022.1068825 (PMC9846065; doi:10.3389/fmicb.2022.1068825)
Supplement: Supplementary file 1 [file Table_1.XLSX]

## Sheet: Supplementary table S1
Supplementary Table S1 Sequencing data quality of full length 16S rRNA gene sequencing
	Sample ID	Raw CCS	Clean CCS	Effective CCS	AvgLen(bp)	Effective(%)
CON	C1	10312	9192	9173	1457	88.95
	C2	13039	11401	11365	1455	87.16
	C3	13011	11619	11616	1459	89.28
	C4	12942	11687	11683	1456	90.27
	C5	12976	11700	11694	1460	90.12
	C6	12834	11752	11741	1459	91.48
	C7	12999	11782	11777	1459	90.6
	C8	12969	11677	11669	1462	89.98
EtOH	E1	12983	11752	11738	1455	90.41
	E2	13021	11783	11779	1454	90.46
	E3	11745	10616	10612	1452	90.35
	E4	11375	10250	10242	1451	90.04
	E5	10680	9698	9695	1455	90.78
	E6	11886	10772	10760	1451	90.53
	E7	12880	11719	11712	1453	90.93
	E8	10196	9240	9238	1453	90.6

## Sheet: Supplementary data 1
		In positive ionization mode, a total of 2076 metabolites were up regulated and 288 metabolites were down regulated in fecal samples.
		CON group								EtOH group
#ID	name	C1	C2	C3	C4	C5	C6	C7	C8	E1	E2	E3	E4	E5	E6	E7	E8	CF_Mean	EF_Mean	Fold_change	log2FC	Pvalue	VIP	regulated
pos_1	L-Thyroxine	2.29216e-06	9.56658e-06	8.4926e-06	1.86297e-05	2.94241e-05	8.52624e-06	1.65471e-05	1.04454e-05	1.36544e-05	2.8821e-05	1.61232e-05	3.2885e-05	1.65025e-05	2.97656e-05	1.76816e-05	2.28168e-05	1.29905e-05	2.22812e-05	1.7152	1.01282	0.033392	1.03802	up
pos_2	Deoxycholic acid	0.00448447	0.0188607	0.0165183	0.0377632	0.0304215	0.0497427	0.044386	0.0419303	0.0589732	0.0536623	0.0478783	0.0647175	0.0675609	0.0867907	0.0573708	0.0572851	0.0305134	0.0617799	2.02468	1.28907	0.000627102	1.54753	up
pos_3	(-)-Riboflavin	0.00037257	0.000949103	0.00103715	0.00111756	0.0010746	0.000736461	0.00173093	0.00116443	0.0024035	0.00184512	0.00122999	0.00176053	0.00195681	0.00107721	0.00128391	0.00225223	0.00102285	0.00172616	1.6876	0.810546	0.0068371	1.17203	up
pos_4	Sodium deoxycholate	1.61525e-05	0.000115434	9.78295e-05	0.000223157	0.000213678	0.000223985	0.000304299	0.000293214	0.000286483	0.00033153	0.000278105	0.000367683	0.00037881	0.000280902	0.000271426	0.000303744	0.000185969	0.000312335	1.67951	1.11713	0.00900391	1.318	up
pos_6	4-Hydroxy-3-methoxycinnamic acid	0.00117225	0.00165701	0.00293474	0.00295741	0.0029022	0.00176757	0.00289323	0.00258777	0.00383354	0.00330694	0.00294439	0.00368386	0.00279776	0.00347623	0.00361201	0.00189363	0.00235902	0.00319355	1.35376	0.477548	0.0272594	1.00714	up
pos_11	Pantothenate	0.000356681	0.000931001	0.00111639	0.00103297	0.00091703	0.000510052	0.00104171	0.000787333	0.00128141	0.00183951	0.000994538	0.00133832	0.000915891	0.00086696	0.00105453	0.00230839	0.000836646	0.00132494	1.58364	0.670924	0.035443	1.02292	up
pos_15	Ursodeoxycholic acid	0.0028878	0.00561234	0.00469414	0.0132779	0.00842609	0.00696224	0.0123297	0.0073797	0.0195637	0.0121932	0.0122137	0.0132694	0.0212106	0.0205387	0.0196452	0.0178284	0.00769624	0.0170578	2.21639	1.26192	0.000190131	1.53709	up
pos_17	Arachidonic Acid (peroxide free)	0.00029534	0.000262748	0.000387512	0.000236228	0.000270752	0.000375445	0.000277696	0.00020296	0.000188658	0.000776764	0.000541741	0.000482915	0.000342146	0.000610601	0.000609409	0.000459507	0.000288585	0.000501468	1.73768	0.723026	0.0120651	1.32618	up
pos_18	Eicosapentaenoic acid	7.34513e-05	8.01393e-05	0.000206203	9.59386e-05	9.34992e-05	0.000329533	0.000101534	0.000116317	5.2827e-05	0.000348543	0.000335098	0.000203375	0.000156698	0.000605719	0.000468411	0.000301608	0.000137077	0.000309035	2.25446	1.07917	0.0320968	1.22204	up
pos_19	L-Threonine	3.32684e-05	6.41787e-05	9.46979e-05	9.15207e-05	0.000107815	4.84144e-05	0.00011937	7.29707e-05	9.38302e-05	0.000143333	0.000105482	0.000111382	0.000111745	8.76886e-05	8.5916e-05	0.000130464	7.90295e-05	0.00010873	1.37582	0.545808	0.0368383	1.00172	up
pos_23	Biliverdin hydrochloride	1.47219e-05	2.04216e-05	2.20763e-05	4.04532e-05	1.02972e-05	2.43823e-05	3.38164e-05	3.20445e-05	0.00018609	0.000714259	0.000156923	8.71523e-05	0.000120593	0.00033185	9.52481e-05	0.000195072	2.47767e-05	0.000235898	9.52099	3.01766	0.0240825	1.20217	up
pos_24	Bis(2-ethylhexyl) phthalate	0.000676615	0.00100846	0.0013495	0.00132238	0.00154041	0.000961499	0.00192986	0.00120879	0.00204913	0.00263536	0.00269996	0.00257968	0.00266549	0.00186729	0.00205941	0.00231879	0.00124969	0.00235939	1.88798	0.966404	2.58582e-05	1.60177	up
pos_25	Phenacetine	4.18568e-05	7.90894e-05	0.000118408	0.000142805	0.000141719	0.00012742	0.00026447	0.000186443	0.000263655	0.000331279	0.000404272	0.00038953	0.000309483	0.000178825	0.000263751	0.000210825	0.000137777	0.000293953	2.13355	1.21625	0.000903744	1.42381	up
pos_26	Protoporphyrin IX	4.17004e-05	0.000137458	0.000217024	0.000162914	0.000142898	0.000217376	0.000426891	0.000379307	0.000777494	0.00245114	0.00120454	0.000764869	0.000496009	0.004534	0.000699417	0.00398211	0.000215696	0.0018637	8.64039	2.92038	0.0227756	1.29627	up
pos_32	Acorusdiol	1.27624e-05	2.31468e-05	3.33443e-05	4.59027e-05	3.71885e-05	3.63748e-05	4.76016e-05	2.88839e-05	4.10899e-05	6.22968e-05	6.49306e-05	5.23781e-05	5.23366e-05	7.04768e-05	7.98038e-05	5.57182e-05	3.31506e-05	5.98789e-05	1.80627	0.925947	0.000481063	1.57394	up
pos_35	3,4-Methylenesebacic acid	0	0	5.15829e-07	3.54336e-08	0	0	0	0	2.0604e-06	3.32558e-07	9.47175e-07	0	0	1.6057e-06	2.16436e-06	1.65282e-06	6.89078e-08	1.09538e-06	15.8963	23.3332	0.0142148	1.25252	up
pos_38	4-Hydroxy-3-methoxy-2,10-bisaboladien-9-one	3.63284e-06	3.7095e-06	4.08279e-06	9.85479e-06	5.04183e-06	1.4406e-05	9.65067e-06	5.40759e-06	8.75993e-06	2.78003e-05	4.26662e-05	2.09032e-05	2.36748e-05	5.98004e-05	4.42967e-05	2.81368e-05	6.97325e-06	3.20048e-05	4.58965	2.18858	0.0028022	1.56519	up
pos_40	Linalyl propionate	2.41686e-07	1.2063e-06	2.80368e-06	2.3764e-06	2.02903e-06	2.89606e-06	3.87333e-06	2.81788e-06	1.94068e-06	5.11813e-06	6.63089e-06	4.6039e-06	5.52676e-06	1.04361e-05	5.67624e-06	6.61128e-06	2.28055e-06	5.81799e-06	2.55114	1.54538	0.00351282	1.50073	up
pos_42	2,4,6-Octatriyn-1-ol	3.05866e-07	4.30726e-07	1.52476e-07	5.4934e-07	5.35327e-07	2.85463e-07	1.13646e-06	9.637e-07	2.32014e-06	1.06904e-06	7.58954e-07	7.03607e-07	7.64236e-07	9.81592e-07	1.60987e-06	2.12998e-06	5.44919e-07	1.29218e-06	2.37132	1.35615	0.0150564	1.19408	up
pos_44	Humulenol I	5.98658e-06	1.08913e-05	2.33868e-05	1.52399e-05	2.15301e-05	3.79933e-05	4.13124e-05	2.83199e-05	2.28906e-05	6.52653e-05	0.000101997	9.07477e-05	7.51248e-05	0.000102138	6.57433e-05	0.000114086	2.30825e-05	7.9749e-05	3.45495	1.89087	0.000587618	1.62948	up
pos_47	S-Ethyl thioacetate	1.83213e-06	3.33217e-06	5.15931e-06	5.32583e-06	5.64222e-06	3.40246e-06	6.38988e-06	4.0533e-06	6.52596e-06	8.60287e-06	5.32374e-06	6.50431e-06	6.29716e-06	2.8192e-06	6.86957e-06	8.07362e-06	4.39216e-06	6.37705e-06	1.45192	0.565046	0.0301151	1.00107	up
pos_51	N6-Acetyl-L-lysine	1.07316e-05	1.90867e-05	2.41983e-05	2.06611e-05	2.25865e-05	1.49221e-05	3.43857e-05	2.2022e-05	4.72195e-05	3.63176e-05	3.67829e-05	3.87392e-05	3.24701e-05	2.52345e-05	2.88449e-05	2.95862e-05	2.10742e-05	3.43994e-05	1.63229	0.75384	0.00179325	1.28539	up
pos_52	Epilubimin	5.22688e-06	6.02025e-06	6.6663e-06	1.5992e-05	7.79844e-06	8.88659e-06	1.63798e-05	9.02663e-06	1.81859e-05	3.55853e-05	2.08313e-05	1.72557e-05	1.44128e-05	1.91132e-05	3.30208e-05	1.38033e-05	9.49961e-06	2.1526e-05	2.26599	1.21636	0.00404362	1.40688	up
pos_54	Phytosphingosine	0.0049469	0.00969569	0.0139707	0.0138424	0.0158881	0.0105703	0.0184725	0.0120334	0.0158389	0.0234243	0.0233726	0.0213675	0.0221231	0.0174815	0.0195284	0.0204661	0.0124275	0.0204503	1.64557	0.796253	0.000618989	1.48759	up
pos_55	DL-Ornithino-L-alanine	1.11755e-05	1.87871e-05	3.72462e-05	4.72547e-05	4.35328e-05	3.66843e-05	5.81868e-05	4.35392e-05	7.56528e-05	5.21743e-05	5.32635e-05	8.64317e-05	4.62304e-05	4.79011e-05	5.51572e-05	7.14626e-05	3.70508e-05	6.10342e-05	1.64731	0.841147	0.00659273	1.23446	up
pos_57	2-Hydroxy-4-imino-2,5-cyclohexadienone	6.90433e-07	7.36481e-07	1.01066e-06	4.69872e-06	1.90989e-06	5.12191e-07	2.23821e-06	1.49241e-06	4.33537e-06	3.2139e-06	4.08118e-06	4.3197e-06	2.68943e-06	4.63466e-06	3.1367e-06	2.86026e-06	1.66112e-06	3.6589e-06	2.20267	1.47068	0.00421575	1.31646	up
pos_58	(-)-Myrtenyl isovalerate	8.08143e-06	1.10589e-05	1.55217e-05	2.21578e-05	2.38946e-05	1.61698e-05	2.87531e-05	1.91656e-05	2.6198e-05	2.51954e-05	2.8226e-05	3.16338e-05	3.08605e-05	2.29239e-05	3.05092e-05	2.08519e-05	1.81004e-05	2.70498e-05	1.49444	0.667617	0.00802663	1.24638	up
pos_61	Sphingosine	1.11963e-05	2.60827e-05	2.55292e-05	1.50133e-05	4.79455e-05	3.06325e-05	2.24537e-05	4.69816e-05	2.02483e-05	9.07451e-05	8.50815e-05	0.000110379	0.000132815	6.58328e-05	4.86481e-05	3.08467e-05	2.82293e-05	7.30746e-05	2.5886	1.29381	0.0138736	1.15028	up
pos_62	Methyl (2E,6Z)-dodecadienoate	1.21845e-06	1.57873e-06	4.71826e-06	3.61017e-06	3.79704e-06	5.29851e-06	5.47961e-06	3.06882e-06	3.19292e-06	8.31288e-06	9.1248e-06	6.27377e-06	7.25165e-06	1.02101e-05	9.55232e-06	8.46569e-06	3.5962e-06	7.79801e-06	2.1684	1.21009	0.000885426	1.57168	up
pos_63	8-Nonen-3-one	2.07652e-05	4.54783e-05	7.33995e-05	9.56811e-05	8.99721e-05	4.97374e-05	0.00010743	6.77407e-05	0.000104223	0.000116579	0.000112682	0.000114511	0.000104855	8.47394e-05	0.000103979	9.65069e-05	6.87755e-05	0.00010476	1.52321	0.75202	0.00956396	1.25367	up
pos_67	Herniarin	5.99383e-07	1.35839e-06	1.93115e-06	1.00719e-06	1.8048e-06	5.68361e-06	2.21618e-06	2.34403e-06	1.30335e-06	1.02751e-05	1.3657e-05	6.9562e-06	8.71726e-06	2.1776e-05	1.83096e-05	1.0285e-05	2.11809e-06	1.14099e-05	5.38689	2.37997	0.00440191	1.51677	up
pos_68	Curdione	9.85924e-06	2.59456e-05	1.72611e-05	4.60955e-05	2.59152e-05	1.90694e-05	8.51512e-05	1.90162e-05	7.1678e-05	4.89143e-05	7.07897e-05	6.56725e-05	5.72841e-05	5.19029e-05	6.03974e-05	5.29648e-05	3.10392e-05	5.99505e-05	1.93144	1.23682	0.01178	1.26179	up
pos_71	Phenylbutyrylglutamine	3.86437e-07	1.32019e-06	1.84659e-06	3.86101e-06	3.07821e-06	1.59586e-06	1.87934e-06	2.61185e-06	3.44582e-06	2.32914e-06	5.44991e-06	5.23595e-06	7.42681e-06	2.91851e-06	6.32045e-06	2.58673e-06	2.07244e-06	4.46416e-06	2.15407	1.23173	0.0101467	1.13513	up
pos_72	10alpha-4,5-Seco-11-eudesmene-4,5-dione	2.35445e-06	3.47341e-06	4.06284e-06	9.59405e-06	3.72518e-06	7.04417e-06	8.66906e-06	3.44229e-06	9.09151e-06	3.46664e-05	3.96446e-05	1.62121e-05	1.65277e-05	1.63243e-05	3.08765e-05	1.71495e-05	5.29568e-06	2.25616e-05	4.26037	2.10287	0.00257118	1.50615	up
pos_73	Ethyl (2E,6Z)-dodecadienoate	3.48853e-07	5.43933e-07	1.53212e-06	1.39301e-06	1.04673e-06	2.46291e-06	2.11311e-06	9.95113e-07	6.41437e-07	4.44392e-06	3.85683e-06	2.84774e-06	2.7199e-06	6.14802e-06	4.8447e-06	4.18277e-06	1.30447e-06	3.71067e-06	2.84457	1.52981	0.00395347	1.51419	up
pos_74	5-Butyl-1,4-dioxan-2-one	0	1.31055e-06	1.84772e-06	2.51985e-06	5.1941e-06	2.55072e-06	5.91533e-06	2.3702e-06	4.55109e-06	6.82407e-06	3.7688e-06	5.8616e-06	4.93398e-06	2.54516e-06	5.44714e-06	6.18734e-06	2.71356e-06	5.0149e-06	1.84809	6.59368	0.0179092	1.14077	up
pos_75	Menthone 1,2-glyceryl ketal	4.88445e-06	5.9953e-06	9.94671e-06	1.77401e-05	1.35878e-05	1.93457e-05	1.95487e-05	1.21902e-05	1.62739e-05	3.43949e-05	4.78214e-05	3.59815e-05	3.39609e-05	5.3784e-05	4.6684e-05	3.17269e-05	1.29049e-05	3.75784e-05	2.91196	1.62185	0.000309682	1.66667	up
pos_78	Dihydro-3-(2-octenyl)-2,5-furandione	1.81249e-07	4.07769e-07	9.48654e-07	4.10428e-06	3.08068e-07	5.92871e-06	1.17567e-06	1.20797e-06	4.87172e-06	2.90195e-06	3.54239e-06	3.58621e-06	4.74572e-06	6.61133e-06	9.17808e-06	4.92437e-06	1.7828e-06	5.04522e-06	2.82995	2.29753	0.0068008	1.31612	up
pos_80	Erucic acid	0.00102067	0.00234323	0.00372312	0.00379162	0.00449229	0.00265303	0.00514354	0.0034529	0.00466679	0.00628267	0.00617003	0.00572308	0.00579751	0.00451636	0.00517156	0.00539298	0.00332755	0.00546512	1.64239	0.840644	0.00181077	1.42389	up
pos_82	Morphine	8.74229e-06	2.23953e-05	3.54357e-05	2.7678e-05	2.9975e-05	2.05601e-05	3.07242e-05	3.44873e-05	3.9165e-05	3.01189e-05	3.34687e-05	3.79496e-05	5.52024e-05	3.18722e-05	4.2142e-05	3.1986e-05	2.62497e-05	3.77381e-05	1.43766	0.603074	0.0172412	1.02636	up
pos_84	Phthalic acid	7.41092e-06	2.03043e-05	3.7868e-05	4.23955e-05	4.90528e-05	2.94755e-05	5.8781e-05	3.89432e-05	5.98106e-05	7.5164e-05	7.46197e-05	7.29451e-05	7.34708e-05	4.84483e-05	5.86136e-05	6.19497e-05	3.55289e-05	6.56277e-05	1.84716	1.07847	0.000826479	1.45019	up
pos_86	Glucosylsphingosine	2.41947e-06	2.32702e-06	3.92029e-06	6.28541e-07	4.49245e-06	2.81177e-05	9.39219e-06	1.20838e-05	2.14153e-07	5.50387e-05	4.67057e-05	2.56395e-05	1.51302e-05	9.64271e-05	5.90396e-05	0.000197029	7.92267e-06	6.1903e-05	7.8134	2.52499	0.0439929	1.17994	up
pos_87	2-(Methylenebutyl)-cyclopropane	1.05074e-07	2.6527e-07	7.88894e-07	7.61878e-07	1.53992e-07	1.97963e-06	7.58665e-07	4.28932e-07	3.40492e-07	2.69895e-06	2.62327e-06	1.8194e-06	1.93135e-06	2.91291e-06	3.15558e-06	2.14022e-06	6.55292e-07	2.20277e-06	3.36151	2.0767	0.00146142	1.53524	up
pos_89	3-Methylglutaconic acid	2.20513e-07	4.57404e-07	8.33666e-07	0	5.68485e-07	3.1212e-06	1.93013e-06	2.2848e-06	1.90827e-06	8.71329e-06	1.24254e-05	5.95909e-06	8.3089e-06	1.07954e-05	9.9452e-06	7.3378e-06	1.17703e-06	8.17417e-06	6.94477	8.5368	0.000307097	1.69134	up
pos_90	4-(1,1,3,3-Tetramethylbutyl)-phenol	1.04879e-05	1.22623e-05	2.03746e-05	3.6431e-05	2.11077e-05	3.99029e-05	3.21117e-05	1.9416e-05	2.82255e-05	6.3796e-05	7.79673e-05	5.68986e-05	5.33231e-05	0.000101443	9.07579e-05	6.11624e-05	2.40118e-05	6.66967e-05	2.77767	1.52803	0.000792339	1.62253	up
pos_91	(S)-Abscisic acid	3.06108e-06	9.90319e-06	1.48259e-05	1.29148e-05	5.52333e-06	8.27127e-06	9.62877e-06	1.46419e-05	1.88879e-05	3.25208e-05	9.75334e-06	1.79377e-05	7.82576e-06	1.69536e-05	1.30125e-05	2.93905e-05	9.84628e-06	1.82853e-05	1.85707	0.898548	0.0339115	1.08812	up
pos_94	Ethyl benzoate	0	0	0	1.28639e-06	2.47167e-07	1.53027e-06	0	9.30286e-07	1.22514e-06	1.79522e-06	7.34781e-07	1.76299e-06	5.35452e-07	3.27672e-06	1.21266e-06	1.17159e-06	4.99264e-07	1.46432e-06	2.93296	22.8707	0.0240775	1.19296	up
pos_95	Stearidonic acid	2.70073e-06	4.70423e-06	9.54011e-06	2.21754e-05	7.06078e-06	2.38113e-05	9.28145e-06	1.00212e-05	2.45444e-05	2.37887e-05	3.17182e-05	2.4071e-05	1.21796e-05	7.44369e-05	0.000101944	2.53241e-05	1.11619e-05	3.97509e-05	3.5613	1.82493	0.0367852	1.18109	up
pos_98	Obtusifoliol	7.92263e-06	6.2243e-08	6.26527e-06	2.08283e-07	3.42988e-07	2.88458e-06	2.97515e-07	9.14689e-07	3.64749e-07	1.62744e-05	2.55746e-05	2.45308e-05	1.82095e-05	8.90078e-05	2.9442e-05	4.39502e-05	2.36227e-06	3.09193e-05	13.0888	4.42397	0.0186522	1.31243	up
pos_99	3a,20b-Pregnanediol	2.35184e-06	2.51297e-06	2.15775e-05	2.29524e-06	1.48193e-06	6.02926e-06	2.19691e-06	2.19255e-06	2.30419e-06	4.4541e-05	4.76325e-05	3.78169e-05	3.94234e-05	0.000179886	1.95943e-05	5.16342e-05	5.07978e-06	5.2854e-05	10.4048	3.33123	0.0406248	1.15319	up
pos_100	(Z)-7-Hexadecen-1,16-olide	2.30934e-06	4.07599e-06	7.23533e-06	1.26892e-06	6.82103e-06	1.62684e-05	1.064e-05	8.59794e-06	6.06626e-06	3.82385e-05	6.12244e-05	3.75999e-05	3.61885e-05	5.48346e-05	4.56163e-05	4.52474e-05	7.15212e-06	4.0627e-05	5.68041	2.65618	0.000518574	1.67124	up
pos_103	2'-Hydroxy-5'-methylacetophenone	4.71079e-06	1.00738e-05	1.53812e-05	5.996e-05	1.8353e-05	3.25286e-05	2.08551e-05	2.04974e-05	9.704e-05	3.41558e-05	3.44144e-05	4.22972e-05	3.35148e-05	7.05937e-05	6.34916e-05	3.16976e-05	2.2795e-05	5.09006e-05	2.23298	1.37577	0.0181398	1.09885	up
pos_105	3 Hydroxycoumarin	4.22435e-09	1.31692e-07	1.54003e-07	4.00002e-09	1.09943e-07	6.70733e-08	1.21034e-07	1.20396e-07	9.36762e-08	9.2629e-07	1.62598e-07	4.16768e-07	1.35667e-07	1.85849e-07	1.7598e-07	5.77861e-07	8.90458e-08	3.34336e-07	3.75466	2.3304	0.0490345	1.04491	up
pos_111	Rishitin	1.01543e-05	1.14949e-05	1.54971e-05	1.52311e-05	1.77799e-05	1.77171e-05	1.97211e-05	9.77639e-06	2.69509e-05	4.44961e-05	4.68403e-05	3.03289e-05	2.53596e-05	1.89998e-05	6.30043e-05	2.56299e-05	1.46715e-05	3.52012e-05	2.39929	1.2037	0.00537954	1.38056	up
pos_122	10-Epijunenol	1.35754e-06	1.7803e-06	6.83799e-07	5.23507e-06	1.7849e-06	3.51055e-06	7.64099e-06	3.58163e-06	8.55583e-06	1.68566e-05	7.16266e-06	7.12289e-06	6.38387e-06	8.11831e-06	1.2703e-05	4.6555e-06	3.19685e-06	8.94483e-06	2.79802	1.73648	0.00435313	1.38702	up
pos_125	2-Cyclotetradecen-1-one	5.32628e-05	0.000118377	0.000173118	0.000174556	0.000206613	0.000129759	0.000233358	0.000159619	0.000203032	0.000287239	0.000283783	0.000266955	0.000275695	0.000222176	0.000245118	0.00025021	0.000156083	0.000254276	1.62911	0.805845	0.00116871	1.4612	up
pos_126	Phytocassane E	0.000112234	0.000209963	0.00026927	0.000396086	0.000311616	0.000231156	0.000450683	0.000313799	0.000545612	0.000413118	0.000436992	0.000517016	0.000503963	0.000361543	0.000445141	0.000271026	0.000286851	0.000436801	1.52275	0.68129	0.00911823	1.14498	up
pos_127	1-(2,6,6-Trimethyl-2-cyclohexen-1-yl)-1,6-heptadien-3-one	1.0096e-05	1.1797e-05	1.95497e-05	4.21512e-05	2.56896e-05	4.41601e-05	4.09952e-05	2.41007e-05	3.47152e-05	7.80623e-05	0.000108398	7.97141e-05	7.40215e-05	0.00013723	0.000114266	7.06229e-05	2.73174e-05	8.71287e-05	3.18949	1.76136	0.000717894	1.6303	up
pos_130	1-Phenyl-1,3-eicosanedione	1.74078e-06	4.32809e-07	0	1.86037e-06	1.47173e-06	1.56888e-06	5.64149e-06	7.7707e-06	4.5232e-05	4.07867e-05	5.04889e-05	4.46122e-05	4.46103e-05	3.22331e-05	2.76503e-05	2.5583e-05	2.56084e-06	3.88996e-05	15.1901	9.94282	4.15007e-06	1.73431	up
pos_131	beta-Betulenol	2.51833e-06	3.92356e-06	7.7797e-06	2.83965e-06	6.37157e-06	1.34453e-05	9.4004e-06	6.51166e-06	6.42788e-06	2.94748e-05	4.94606e-05	3.10855e-05	3.01484e-05	5.07188e-05	3.7252e-05	4.33105e-05	6.59878e-06	3.47348e-05	5.26382	2.4075	0.000651512	1.66629	up
pos_132	Humulol	1.60559e-07	8.17925e-07	3.44833e-06	1.38226e-06	1.43431e-07	4.8397e-06	8.03069e-06	4.16438e-06	1.80111e-08	3.70346e-06	1.40114e-05	2.98694e-06	8.89889e-06	2.88799e-05	1.59912e-05	1.17557e-05	2.87341e-06	1.07807e-05	3.75188	1.64751	0.0479095	1.184	up
pos_137	2,4,5,7alpha-Tetrahydro-1,4,4,7a-tetramethyl-1H-inden-2-ol	9.39189e-07	2.21361e-06	2.81651e-06	3.46634e-06	3.91274e-06	2.21512e-06	4.73875e-06	3.01208e-06	4.56183e-06	6.20599e-06	6.04058e-06	5.73579e-06	5.55565e-06	4.12418e-06	4.9642e-06	5.62213e-06	2.91429e-06	5.35129e-06	1.83622	0.995582	0.000325534	1.5309	up
pos_139	2-Hydroxymyristoylcarnitine	3.79615e-08	2.57125e-07	3.49726e-07	2.75273e-06	1.1406e-06	8.32969e-07	1.5208e-06	7.92382e-07	2.6628e-06	1.80235e-06	1.96735e-06	9.82309e-07	2.33841e-06	3.12573e-06	2.33019e-06	1.06078e-06	9.60536e-07	2.03374e-06	2.1173	1.74088	0.019429	1.13518	up
pos_151	Perindoprilat glucuronide	8.32552e-07	2.02877e-06	1.08628e-05	2.00771e-05	3.12187e-05	1.64556e-05	4.57131e-05	1.81868e-05	0.000121233	0.00016249	0.000125466	0.000123011	0.000114585	8.83941e-05	0.000154228	0.000123131	1.81719e-05	0.000126567	6.96499	3.55869	1.07307e-07	1.79735	up
pos_152	beta-Ionol	0	0	1.1854e-07	0	0	5.09152e-09	3.87863e-07	0	9.14308e-12	0	2.29667e-06	6.79433e-07	6.87737e-07	3.22555e-06	2.58093e-06	3.02996e-06	6.39368e-08	1.56254e-06	24.4388	22.3842	0.0167957	1.3497	up
pos_154	Allolithocholic acid	5.0267e-05	8.45694e-05	8.31003e-05	0.000229271	0.000118896	0.000258838	0.000217905	0.000150986	0.000148463	0.000518376	0.000747751	0.000271358	0.000888753	0.00105621	0.000723402	0.000664671	0.000149229	0.000627373	4.20409	2.0489	0.00262835	1.53565	up
pos_155	Methylphenidate	1.4535e-05	1.48496e-05	2.85633e-05	3.47399e-05	2.5444e-05	2.28416e-05	4.48156e-05	2.31585e-05	5.67058e-05	7.32025e-05	0.000122903	5.17876e-05	9.37669e-05	0.000135629	8.40567e-05	6.49841e-05	2.61184e-05	8.53794e-05	3.26893	1.72429	0.000662509	1.6113	up
pos_158	Tetrahydrofolyl-[Glu](2)	1.17195e-05	2.99155e-05	2.33681e-05	2.90927e-05	3.11203e-05	2.24187e-05	4.01234e-05	2.90372e-05	6.17639e-05	4.0823e-05	3.0939e-05	5.08707e-05	4.20911e-05	3.49865e-05	3.94277e-05	3.31176e-05	2.70994e-05	4.17524e-05	1.54071	0.662451	0.00722488	1.13211	up
pos_159	Piperidine	1.84684e-06	7.18282e-06	4.21388e-06	1.99871e-06	2.84291e-06	5.25042e-06	1.02468e-05	6.14418e-06	8.08085e-06	9.0756e-06	7.57785e-06	6.51306e-06	1.41038e-05	7.76322e-06	8.76092e-06	1.45185e-05	4.96582e-06	9.54922e-06	1.92299	1.1134	0.00789552	1.2548	up
pos_160	Arenaine	2.81326e-05	4.47907e-05	7.10713e-05	8.50528e-05	8.81563e-05	6.23072e-05	0.000110989	6.60401e-05	0.000102872	0.000111854	0.000106001	0.000118359	0.000112906	8.11396e-05	0.000105152	0.000103415	6.95675e-05	0.000105212	1.51238	0.693929	0.00548027	1.31465	up
pos_161	L-Proline	2.93412e-07	1.08416e-06	1.85211e-07	1.61691e-06	1.3131e-07	1.79788e-07	2.77699e-06	6.81775e-07	1.29974e-06	7.35753e-07	3.19783e-06	2.53088e-06	2.77101e-06	1.17941e-06	1.78119e-06	1.72856e-06	8.68695e-07	1.90305e-06	2.19069	1.76985	0.0367108	1.01971	up
pos_162	5,8-Epoxy-5,8-dihydro-3-hydroxy-8'-apo-b,y-carotenal	4.8515e-05	1.80357e-05	3.73735e-05	8.63402e-05	2.16442e-05	6.52888e-05	0.000130311	1.12068e-05	0.000262553	0.000402935	0.000217745	8.3739e-05	0.000287534	0.000431592	0.000819316	0.000182347	5.23394e-05	0.00033597	6.41907	2.81866	0.00903828	1.36719	up
pos_165	(R)-2-Hydroxysterculic acid	6.66702e-05	5.0535e-05	0.000170151	6.60335e-05	9.06662e-05	0.000111821	0.000115732	5.32448e-05	6.10763e-05	0.000183642	0.000310195	0.000162634	0.000129511	0.000365401	0.000376171	0.000194689	9.06068e-05	0.000222915	2.46024	1.21195	0.0137948	1.32955	up
pos_167	Methyl dihydrojasmonate	4.76722e-06	6.898e-06	7.16158e-06	1.35867e-05	1.07826e-05	2.02273e-05	1.6135e-05	1.13388e-05	1.23466e-05	3.78362e-05	4.92294e-05	1.98523e-05	4.88029e-05	6.39422e-05	4.3363e-05	4.16128e-05	1.13622e-05	3.96232e-05	3.48729	1.78718	0.00156368	1.58705	up
pos_168	3-Hydroxysuberic acid	0	0	2.32222e-07	0	0	0	0	4.40501e-08	4.91996e-06	2.91079e-06	9.89271e-07	2.04662e-06	9.73923e-07	1.65003e-07	3.26737e-06	6.18497e-06	3.45339e-08	2.68224e-06	77.6696	35.2073	0.00866069	1.27635	up
pos_170	Adrenochrome o-semiquinone	0.000254999	0.000337506	0.000561673	0.000953091	0.000660372	0.000629275	0.000885642	0.000519605	0.00159066	0.00107043	0.000893028	0.000902867	0.000977216	0.000924527	0.00114788	0.00191943	0.00060027	0.00117826	1.96287	1.03462	0.00333898	1.34144	up
pos_172	Zerumbone	1.49487e-05	2.23186e-05	2.86477e-05	1.07174e-05	3.43907e-05	4.30966e-05	4.33834e-05	2.50629e-05	1.41461e-05	6.64774e-05	0.000127713	9.53575e-05	0.000106038	0.000108376	9.77542e-05	0.000149476	2.78207e-05	9.56672e-05	3.4387	1.6885	0.00186853	1.54487	up
pos_174	Humulene-8-hydroperoxide	3.97983e-06	4.27878e-06	7.24396e-06	2.42975e-06	7.04178e-06	1.44319e-05	9.55423e-06	8.13909e-06	5.61452e-06	3.1083e-05	4.45776e-05	2.68094e-05	2.78424e-05	5.60746e-05	3.58501e-05	3.33456e-05	7.13741e-06	3.26496e-05	4.57444	2.16579	0.00141438	1.61622	up
pos_175	12S-HHT	3.19653e-07	3.24959e-07	5.27915e-07	2.29274e-06	6.57935e-07	2.77608e-06	1.7727e-06	1.09844e-06	3.16395e-06	4.73016e-06	3.65756e-06	4.23873e-06	3.36272e-06	3.96068e-06	6.74127e-06	6.06586e-06	1.2213e-06	4.49012e-06	3.6765	2.26355	6.79312e-05	1.68541	up
pos_180	Norbutorphanol	1.63177e-05	1.51343e-05	2.49443e-05	1.22815e-05	2.30542e-05	4.61385e-05	2.04453e-05	1.79927e-05	8.83981e-06	6.28935e-05	0.000107245	6.7427e-05	8.05302e-05	0.000131422	0.000115976	0.000162563	2.20385e-05	9.21122e-05	4.17959	1.84074	0.00390741	1.51574	up
pos_182	Norethindrone	1.55592e-06	1.95085e-06	1.0542e-06	9.24588e-06	6.51437e-07	5.34737e-06	1.59863e-06	1.9216e-06	1.47421e-05	4.47482e-06	4.56911e-06	4.71404e-06	7.68067e-06	1.05028e-05	1.41513e-05	8.44894e-06	2.91573e-06	8.66048e-06	2.97026	1.92521	0.00735769	1.22887	up
pos_183	Resolvin E1	0	0	0	0	0	1.18421e-06	3.94149e-07	2.92882e-07	4.1771e-06	1.64698e-06	2.32752e-06	1.61467e-06	1.20146e-06	5.43655e-06	5.25213e-06	1.67714e-06	2.33905e-07	2.91669e-06	12.4696	29.6439	0.00314111	1.47775	up
pos_186	1-(2,3-Dihydro-5-ethyl-1H-pyrrolizin-7-yl)ethanone	2.37453e-05	2.43474e-05	2.10795e-05	7.70118e-05	4.05379e-05	7.33995e-06	4.59542e-05	2.49424e-05	0.000113379	4.16264e-05	0.000103879	5.2902e-05	3.24636e-05	8.35776e-05	5.89522e-05	3.75015e-05	3.31198e-05	6.55352e-05	1.97873	1.11562	0.0308572	1.00607	up
pos_187	2-(3,7-Dimethyl-2,6-octadienyl)-4-hydroxy-6-methoxyacetophenone	3.76714e-05	7.63873e-05	8.9649e-05	0.000138964	8.22402e-05	8.19259e-05	0.000113773	8.21215e-05	0.000197756	0.000166978	0.000135806	0.000165475	0.000133486	0.000131223	0.000139098	0.000125099	8.78416e-05	0.000149365	1.70039	0.830888	0.000517759	1.41023	up
pos_188	Ethoxyquin	0	0	0	0	2.60494e-07	1.6603e-06	2.1945e-09	6.23409e-08	0	1.1418e-06	4.15374e-06	2.09316e-06	2.44929e-06	7.42513e-06	4.91579e-06	6.02711e-06	2.48166e-07	3.52575e-06	14.2073	20.0844	0.00783218	1.4441	up
pos_189	N-Acetylserine	1.89501e-05	1.57515e-05	2.25005e-05	3.2724e-05	5.68943e-05	7.26706e-05	4.46087e-05	3.21208e-05	4.47762e-05	0.000102666	0.000159991	0.000109452	6.01074e-05	0.000190907	0.000146352	5.55991e-05	3.70276e-05	0.000108731	2.9365	1.56188	0.0063618	1.42802	up
pos_190	Jasmine ketolactone	8.05179e-08	3.46902e-07	7.34054e-07	8.4496e-07	1.33702e-06	4.64629e-06	6.33326e-06	4.30359e-06	2.03755e-06	8.90997e-06	2.13418e-05	8.42939e-06	9.05369e-06	2.08016e-05	1.24144e-05	2.08049e-05	2.32832e-06	1.29742e-05	5.57232	3.21133	0.00369663	1.53421	up
pos_193	(Z)-1,3-Octadiene	6.28887e-06	1.21548e-05	2.71983e-05	1.85878e-05	2.93735e-05	4.51399e-05	4.99173e-05	3.38919e-05	2.61203e-05	8.17107e-05	0.000124758	0.000112964	9.01769e-05	0.000123859	8.27352e-05	0.000140648	2.7819e-05	9.78716e-05	3.51815	1.9326	0.000602925	1.6291	up
pos_194	alpha-Valerenol	2.52452e-06	3.2052e-06	7.16894e-06	1.52602e-05	7.82953e-06	1.34594e-05	1.43097e-05	6.81969e-06	1.37918e-05	3.71452e-05	2.43398e-05	2.74057e-05	2.17889e-05	3.49973e-05	4.55869e-05	2.47559e-05	8.82213e-06	2.87264e-05	3.25618	1.87243	0.000473832	1.63002	up
pos_196	Lactapiperanol C	2.31652e-06	2.84266e-06	3.55826e-06	6.59696e-06	2.77262e-06	7.07945e-06	4.90515e-06	2.46779e-06	3.33977e-06	1.26815e-05	1.76804e-05	8.37698e-06	8.58694e-06	1.51494e-05	1.9902e-05	1.31726e-05	4.06743e-06	1.23612e-05	3.03907	1.5635	0.00292717	1.53257	up
pos_199	Nandrolone	0	0	0	0	0	7.26972e-07	9.42001e-07	0	0	0	3.17448e-06	1.64659e-06	1.50639e-06	0	2.48432e-06	1.8137e-06	2.08622e-07	1.32818e-06	6.36648	17.4925	0.0370915	1.1015	up
pos_200	Tetracosahexaenoic acid	0.000404008	0.00094266	0.000966679	0.00280949	0.0022149	0.00332629	0.00265891	0.00208551	0.00515759	0.00263931	0.00283197	0.00249362	0.00506487	0.00607085	0.00404127	0.00324541	0.00192606	0.00394311	2.04725	1.23018	0.00521675	1.30967	up
pos_201	N-Stearoyl tyrosine	2.93209e-07	8.94227e-07	6.90643e-06	9.342e-07	4.54181e-07	1.30069e-06	2.2275e-06	1.34578e-06	1.04774e-06	5.95995e-06	6.6099e-06	7.77376e-06	5.86383e-06	6.31953e-06	5.90856e-06	2.66065e-06	1.79453e-06	5.26799e-06	2.93559	1.99114	0.00688062	1.21908	up
pos_202	Epoxyeremopetasinorol	6.12463e-07	8.01552e-07	1.5123e-06	1.52383e-06	2.38727e-06	1.93092e-06	2.66087e-06	1.91313e-06	4.61821e-06	2.4479e-06	3.43093e-06	2.85674e-06	1.99932e-06	2.61401e-06	3.47412e-06	1.6403e-06	1.66779e-06	2.88519e-06	1.72995	0.869716	0.0121301	1.15491	up
pos_203	Quebrachidine	1.85549e-07	9.32053e-07	1.20807e-06	1.69537e-06	1.43195e-06	1.05317e-06	1.96385e-06	9.13603e-07	4.23924e-06	3.48391e-06	2.53669e-06	4.34461e-06	2.79957e-06	3.36357e-06	2.55055e-06	1.55076e-06	1.17295e-06	3.10861e-06	2.65025	1.57837	0.000352812	1.45787	up
pos_205	19,20-DiHDPA	0.000729937	0.000869885	0.000865502	0.00189106	0.00216211	0.00232638	0.00352067	0.00248812	0.00583327	0.00554111	0.00319402	0.00643714	0.00366249	0.00252176	0.00306979	0.00182604	0.00185671	0.0040107	2.16011	1.19418	0.00980378	1.16434	up
pos_206	(5alpha,8beta,9beta)-5,9-Epoxy-3,6-megastigmadien-8-ol	4.48144e-07	8.64734e-07	2.7229e-06	1.15499e-06	2.26465e-06	2.66689e-06	2.90422e-06	2.03285e-06	1.17946e-06	2.6849e-06	3.50288e-06	3.08312e-06	3.57333e-06	6.06869e-06	4.19002e-06	1.02089e-05	1.88242e-06	4.31141e-06	2.29035	1.18898	0.0436651	1.14734	up
pos_208	Miglustat	2.16505e-06	3.0541e-06	6.92614e-06	1.72223e-05	9.56248e-06	1.16987e-05	7.8314e-06	5.1606e-06	2.27907e-05	9.9555e-06	1.47874e-05	1.2179e-05	1.22934e-05	1.59546e-05	2.20825e-05	1.51855e-05	7.9526e-06	1.56536e-05	1.96836	1.19472	0.00605866	1.24191	up
pos_211	4-Dihydroboldenone	2.53302e-05	2.27281e-05	3.71381e-05	5.0904e-05	4.23943e-05	4.17396e-05	6.21118e-05	4.75107e-05	7.90472e-05	7.36791e-05	5.05865e-05	7.86843e-05	5.01018e-05	6.39828e-05	6.01672e-05	4.01063e-05	4.12321e-05	6.20444e-05	1.50476	0.622466	0.0091408	1.21303	up
pos_212	Falcarinolone	1.26482e-06	1.3232e-06	2.38575e-06	4.43948e-06	2.0187e-06	3.4812e-06	3.08212e-06	1.0201e-06	5.11648e-06	5.6395e-06	7.48724e-06	4.6108e-06	3.84161e-06	4.68604e-06	9.78319e-06	4.03222e-06	2.37692e-06	5.64963e-06	2.37687	1.35234	0.00219788	1.42408	up
pos_215	Acoragermacrone	5.94175e-06	7.60143e-06	1.13913e-05	8.68125e-06	8.33478e-06	1.74947e-05	1.51203e-05	9.70503e-06	7.42391e-06	3.48327e-05	4.53226e-05	2.38363e-05	2.53841e-05	6.95683e-05	4.53072e-05	3.38777e-05	1.05338e-05	3.56941e-05	3.38853	1.61899	0.00593144	1.49771	up
pos_217	2-Acetyl-3-methylfuran	1.34423e-06	1.96446e-06	2.76645e-06	4.30449e-06	2.86393e-06	2.12671e-06	4.50966e-06	2.47547e-06	5.4331e-06	3.61221e-06	3.48984e-06	3.8026e-06	3.18605e-06	4.07066e-06	4.53762e-06	4.5738e-06	2.79443e-06	4.08823e-06	1.463	0.629379	0.0171	1.15989	up
pos_220	Estrone-2,3-quinone	3.02652e-05	8.72385e-05	8.31027e-05	0.000129498	8.12515e-05	6.05157e-05	0.000291315	7.05246e-05	0.000178695	0.000135968	0.000342543	0.00029712	0.000242657	0.000133023	0.000115298	0.000167732	0.000104214	0.000201629	1.93477	1.13387	0.0324098	1.01514	up
pos_224	Nonivamide	0	0	0	0	0	5.86781e-07	0	1.36558e-07	0	8.97278e-07	2.04548e-06	1.07691e-06	6.90531e-07	3.12461e-06	1.9345e-06	7.44e-06	9.04173e-08	2.15116e-06	23.7915	29.1654	0.041895	1.1667	up
pos_225	Methyl tetradecanoate	4.75685e-06	1.37376e-05	7.90593e-06	9.43099e-06	1.36738e-05	1.71446e-05	2.54455e-05	1.6944e-05	2.08541e-05	2.81889e-05	3.14575e-05	2.33377e-05	5.50945e-05	2.94511e-05	1.73776e-05	1.22631e-05	1.36299e-05	2.7253e-05	1.99951	1.03041	0.0234045	1.08192	up
pos_226	16a-Hydroxyandrost-4-ene-3,17-dione	6.48093e-06	9.13209e-06	1.69201e-05	2.02264e-05	1.62742e-05	1.39113e-05	2.47678e-05	1.76297e-05	2.85187e-05	2.51835e-05	2.09574e-05	3.17586e-05	1.98545e-05	1.94844e-05	1.7649e-05	1.62868e-05	1.56678e-05	2.24616e-05	1.43361	0.59131	0.0310311	1.00107	up
pos_230	Masticadienediol	0.000584092	0.000891189	0.00286618	0.00101226	0.000335262	0.0011661	0.00117475	0.000863139	0.000593259	0.00527077	0.0062286	0.0050444	0.0053708	0.0151522	0.00303071	0.00614332	0.00111162	0.00585426	5.26642	2.24047	0.0150518	1.31656	up
pos_232	b-Dihydrotetrabenazine	0.000116822	0.000106424	0.000150897	0.000380234	0.00039097	0.000382928	0.000419344	0.000218638	0.000673173	0.000726223	0.000565005	0.000924664	0.000634245	0.00073602	0.0006136	0.000606643	0.000270782	0.000684947	2.52951	1.51826	1.33559e-05	1.66262	up
pos_233	Camellenodiol	0.00022746	0.000274749	0.00038276	0.000209201	0.000409127	0.000637907	0.000613733	0.000331146	0.000231451	0.00103433	0.00211311	0.00147225	0.00141899	0.00167646	0.00182329	0.00179875	0.00038576	0.00144608	3.74865	1.80226	0.00112629	1.60435	up
pos_237	(6R,7S)-6,7-Epoxy-1,3-tetradecadiyne	2.92292e-07	8.2878e-07	1.52795e-06	1.92758e-06	4.09684e-07	1.13572e-06	1.6283e-06	1.50077e-06	2.47562e-06	3.10235e-06	2.16083e-06	1.81853e-06	1.18002e-06	1.05432e-06	2.19495e-06	1.65139e-06	1.15638e-06	1.95475e-06	1.6904	0.923788	0.02554	1.0841	up
pos_243	cis- and trans-2-Isopropyl-4-methyl-1,3-dioxolane	3.51484e-06	6.3842e-06	8.46847e-06	8.182e-06	9.05006e-06	6.2682e-06	1.06328e-05	6.98161e-06	8.57514e-06	1.26672e-05	1.33523e-05	1.23097e-05	1.23603e-05	1.01925e-05	1.08475e-05	1.18526e-05	7.43528e-06	1.15197e-05	1.54933	0.683115	0.000831131	1.45806	up
pos_246	Fluvoxamine	1.18704e-05	3.19567e-05	4.26332e-05	4.7929e-05	4.99523e-05	3.29276e-05	6.54854e-05	3.76467e-05	9.42316e-05	6.60037e-05	6.29737e-05	8.36914e-05	7.28089e-05	4.94646e-05	6.48281e-05	5.83168e-05	4.00502e-05	6.90399e-05	1.72383	0.893715	0.00175369	1.27867	up
pos_248	Tetrahydrofurfuryl propionate	0.000891635	0.0019475	0.00130686	0.00251951	0.00205493	0.000841635	0.00363145	0.00139464	0.00255572	0.00191347	0.00364179	0.00387267	0.00391136	0.00221387	0.00291751	0.00275653	0.00182352	0.00297286	1.63029	0.822942	0.0178293	1.07854	up
pos_252	Phenylmethylglycidic ester	8.91378e-07	2.80137e-06	5.7205e-06	5.05627e-06	5.84073e-06	4.77308e-06	9.15858e-06	5.66151e-06	9.42794e-06	7.32884e-06	9.2953e-06	1.07005e-05	7.96732e-06	5.68893e-06	8.23322e-06	5.94935e-06	4.98793e-06	8.07393e-06	1.61869	0.898905	0.0117562	1.15897	up
pos_253	(Z)-1,5-Tridecadiene	1.98746e-06	2.42165e-06	1.15465e-05	3.25062e-06	6.64869e-07	3.99975e-06	3.37814e-06	3.04703e-06	3.5409e-06	3.05124e-05	3.03873e-05	2.48935e-05	2.56836e-05	7.46147e-05	1.59805e-05	3.6517e-05	3.787e-06	3.02662e-05	7.99215	3.01747	0.00816906	1.41042	up
pos_254	Terlipressin	0	0	0	0	1.88085e-07	0	8.3404e-07	2.32189e-07	2.46803e-07	4.47327e-06	7.77805e-06	3.4801e-06	1.64221e-05	5.82387e-06	0	2.77666e-06	1.56789e-07	5.12511e-06	32.6879	24.5908	0.0319951	1.04697	up
pos_256	Apotrichodiol	1.80044e-05	2.94043e-05	6.61594e-05	6.34871e-05	4.9754e-05	4.70768e-05	6.82345e-05	4.98777e-05	9.01412e-05	7.50595e-05	6.38711e-05	7.64597e-05	5.63641e-05	5.86246e-05	8.08252e-05	6.09301e-05	4.89998e-05	7.02844e-05	1.43438	0.615352	0.0158609	1.12615	up
pos_257	(13R,14R)-7-Labdene-13,14,15-triol	2.68478e-08	0	1.64411e-06	0	0	8.90285e-07	0	7.16173e-08	0	7.23262e-06	9.63122e-06	7.01277e-06	6.628e-06	3.41491e-05	5.11915e-06	1.42631e-05	3.29108e-07	1.05045e-05	31.9181	20.7078	0.0273699	1.24777	up
pos_259	Thujyl alcohol	1.939e-06	1.6358e-06	2.11078e-06	1.50718e-06	1.85711e-06	1.04884e-06	2.49642e-06	2.05537e-06	3.26606e-06	3.84939e-06	2.89027e-06	3.38083e-06	3.37606e-06	1.92792e-06	2.77785e-06	1.8765e-06	1.83131e-06	2.91811e-06	1.59345	0.671138	0.00318661	1.22751	up
pos_260	SM(d18:1/14:0)	6.63428e-06	9.80908e-07	2.03664e-06	3.20021e-06	7.01635e-06	2.01835e-05	2.49534e-05	4.98441e-07	2.96613e-05	6.96337e-05	0.000194099	3.00321e-05	6.00941e-05	0.000116152	0.000180351	7.82839e-05	8.18796e-06	9.47884e-05	11.5766	4.23583	0.00604858	1.45633	up
pos_261	Alpha-Linolenic acid	1.8294e-06	1.38419e-06	3.38332e-06	8.59207e-06	3.99842e-06	7.99008e-06	5.87988e-06	3.30284e-06	7.84278e-06	1.04666e-05	1.34869e-05	9.5378e-06	7.54651e-06	2.66539e-05	2.11652e-05	8.94371e-06	4.54503e-06	1.32054e-05	2.90547	1.63798	0.00979052	1.38667	up
pos_262	17-HDoHE	0.00123087	0.00149189	0.00193169	0.00239917	0.00331139	0.00298921	0.00484756	0.00333082	0.00752279	0.00577385	0.00545403	0.00746571	0.00651509	0.00336713	0.00512241	0.00310242	0.00269158	0.00554043	2.05843	1.10305	0.00178644	1.30659	up
pos_263	3b-Allotetrahydrocortisol	7.89388e-06	1.56046e-05	1.60553e-05	3.10496e-05	3.14514e-05	2.77841e-05	3.30954e-05	2.73019e-05	1.03752e-05	2.38235e-05	0.00019054	9.05624e-05	8.86119e-05	0.00017291	0.000135494	5.96678e-05	2.37795e-05	9.64981e-05	4.05803	1.67645	0.0166644	1.3029	up
pos_265	Isoleucyl-Isoleucine	4.27361e-06	6.17099e-06	4.69432e-06	6.84616e-06	6.80903e-06	3.90111e-06	1.26485e-05	7.12506e-06	1.61349e-05	8.66907e-06	9.37583e-06	1.13579e-05	1.12463e-05	9.27784e-06	8.60663e-06	1.53985e-05	6.5586e-06	1.12584e-05	1.71658	0.833199	0.00560947	1.22934	up
pos_266	Dicyclomine	0	2.13399e-07	8.60661e-07	9.67604e-07	4.41975e-07	1.06718e-06	3.49572e-06	1.02193e-06	1.54528e-06	6.10237e-06	9.30797e-06	6.87832e-06	5.81552e-06	8.1103e-06	4.70949e-06	1.08423e-05	1.00856e-06	6.66394e-06	6.60739	8.36995	0.000562354	1.63984	up
pos_268	N-Acetylaminooctanoic acid	4.26353e-07	9.16965e-07	1.88409e-06	1.61944e-06	2.14197e-06	1.84199e-06	1.97519e-06	1.48708e-06	1.80289e-06	2.4554e-06	2.97294e-06	3.62556e-06	2.89561e-06	3.66334e-06	3.40644e-06	3.83444e-06	1.53663e-06	3.08208e-06	2.00573	1.1127	0.000299563	1.56962	up
pos_269	Oryzalide A	2.10539e-06	3.65788e-06	7.67573e-06	6.58645e-06	6.04115e-06	7.30903e-06	8.28866e-06	4.8589e-06	1.11593e-05	8.87441e-06	6.91869e-06	8.96666e-06	8.94157e-06	9.13355e-06	8.7846e-06	8.1702e-06	5.8154e-06	8.86862e-06	1.52502	0.712596	0.00462345	1.2971	up
pos_270	5-Methoxytryptophol	1.91521e-06	3.73087e-06	1.78087e-06	1.70398e-05	2.3709e-06	3.65591e-06	5.28353e-06	1.6192e-06	1.78618e-05	8.51501e-06	1.13159e-05	3.152e-06	2.06384e-05	4.50634e-05	1.82507e-05	6.57264e-06	4.67454e-06	1.64212e-05	3.51291	1.9	0.0425015	1.06418	up
pos_271	Threoninyl-Methionine	2.06824e-06	1.22058e-06	1.58034e-06	2.51335e-06	2.34483e-06	3.84635e-06	1.94329e-06	3.75464e-07	8.37007e-06	2.89394e-06	7.35976e-06	4.08612e-06	4.06679e-06	2.56936e-06	7.56627e-06	3.72801e-06	1.98656e-06	5.08004e-06	2.55721	1.45849	0.00630969	1.22587	up
pos_272	Annuionone B	7.75493e-07	2.85682e-06	3.19099e-06	3.65959e-06	1.59817e-06	2.8186e-06	2.60487e-06	2.34858e-06	3.8267e-06	3.72088e-06	3.49529e-06	4.17969e-06	4.6108e-06	3.08023e-06	3.84895e-06	4.15691e-06	2.48164e-06	3.86493e-06	1.55741	0.756362	0.00320641	1.30352	up
pos_274	(3E,5Z)-1,3,5-Heptatriene	1.2261e-06	1.01075e-06	1.59237e-06	2.00752e-06	2.9157e-06	1.76971e-06	3.11906e-06	2.69957e-06	3.4001e-06	3.04875e-06	3.37195e-06	3.46056e-06	3.39245e-06	2.4053e-06	3.05885e-06	1.55075e-06	2.0426e-06	2.96109e-06	1.44967	0.595699	0.025187	1.03941	up
pos_275	Macrophorin B	5.22177e-05	6.45516e-05	6.85938e-05	7.69415e-05	0.00011848	4.96696e-05	0.000212766	0.000105395	0.000209619	0.000121196	0.00022722	0.000237805	0.000177506	0.000183618	0.000142172	0.000140511	9.3577e-05	0.000179956	1.92308	1.07157	0.00346815	1.30497	up
pos_277	6-Deoxohomodolichosterone	0	0	0	0	0	1.95466e-07	2.62265e-07	1.59387e-07	5.39986e-07	1.29576e-06	1.2782e-06	1.20309e-06	1.62562e-06	1.93128e-06	1.62203e-06	2.37285e-06	7.71397e-08	1.4836e-06	19.2327	29.2972	0.000126278	1.75425	up
pos_278	Ginsenoyne J	2.06787e-06	2.14027e-06	3.57479e-06	7.08415e-06	5.19742e-06	8.22621e-06	8.0025e-06	4.84897e-06	6.63433e-06	1.4504e-05	1.96968e-05	1.57171e-05	1.39166e-05	2.14492e-05	2.11625e-05	1.27697e-05	5.14277e-06	1.57313e-05	3.05891	1.7072	0.000286612	1.66923	up
pos_279	Fasciculic acid A	4.22613e-06	4.66034e-06	6.7004e-06	7.26739e-06	7.86532e-06	7.57028e-06	1.21425e-05	1.36564e-05	1.44322e-05	3.13398e-05	3.68625e-05	2.4333e-05	2.74088e-05	0.000104308	2.21679e-05	4.09588e-05	8.01109e-06	3.77264e-05	4.70926	2.09538	0.0203675	1.30326	up
pos_280	6-Hydroxy-2,6-dimethyl-2,7-octadien-4-one	6.67666e-08	0	2.96015e-07	5.58595e-08	9.15326e-08	7.075e-08	0	9.29465e-08	1.17428e-07	1.46795e-06	5.75446e-06	2.95364e-06	1.82229e-06	8.9141e-06	7.24334e-06	2.20819e-06	8.42338e-08	3.81017e-06	45.2333	14.9488	0.0117281	1.38182	up
pos_284	Medrysone	2.9195e-05	3.25277e-05	4.12911e-05	6.90218e-05	8.18183e-05	8.69092e-05	0.000123577	8.20477e-05	0.000201295	0.000167597	0.000112769	0.000203129	0.000118324	8.79268e-05	0.000123364	7.37404e-05	6.82985e-05	0.000136018	1.99152	1.06876	0.00686626	1.20088	up
pos_290	beta-Ionyl acetate	7.05701e-06	7.59725e-06	9.69994e-06	2.92017e-05	1.94101e-05	2.7313e-05	1.97662e-05	1.33903e-05	3.98665e-05	3.29971e-05	4.04247e-05	2.56365e-05	3.82137e-05	4.31932e-05	5.14258e-05	2.96435e-05	1.66794e-05	3.76751e-05	2.25878	1.33158	0.000194283	1.57237	up
pos_292	Calamendiol	1.72654e-06	2.11566e-06	2.92025e-06	8.97408e-06	3.32881e-06	7.36798e-06	4.98687e-06	3.03808e-06	7.11866e-06	2.27495e-05	1.63485e-05	8.4198e-06	7.41409e-06	1.3542e-05	1.90983e-05	9.32658e-06	4.30728e-06	1.30022e-05	3.01865	1.68152	0.00366879	1.45801	up
pos_295	Imidazolepropionic acid	2.41467e-05	5.75113e-05	4.46953e-05	6.20556e-05	5.82904e-05	2.7905e-05	0.000129963	5.03135e-05	6.49525e-05	6.84316e-05	0.00012253	0.000146654	0.000124155	5.90798e-05	0.00010276	0.000115004	5.68602e-05	0.000100446	1.76654	0.925113	0.0181346	1.11289	up
pos_297	Coumarin	0.0001477	0.000534353	0.000446067	0.000449096	0.000544793	0.00055852	0.000787919	0.000670492	0.000795824	0.000713771	0.000721804	0.000535674	0.00127697	0.000760129	0.000751895	0.001347	0.000517367	0.000862884	1.66784	0.801081	0.0148487	1.18311	up
pos_298	(±)-(E)-13-Hydroxy-10-oxo-11-octadecenoic acid	5.8924e-05	7.19802e-05	0.000220704	0.000397971	0.000156169	0.000223377	0.000152892	0.000164599	0.000469647	0.000275797	0.000292309	0.00023524	0.000170423	0.00036011	0.000637187	0.000277727	0.000180827	0.000339805	1.87917	1.02604	0.0292863	1.07911	up
pos_299	LPA(18:1(9Z)/0:0)	5.19613e-08	5.55381e-09	6.41326e-08	1.08116e-06	1.91093e-07	1.83361e-06	0	3.7426e-07	3.8244e-06	3.09434e-06	1.1196e-06	8.39937e-07	7.32962e-07	7.35239e-06	2.11926e-06	1.69351e-06	4.50221e-07	2.59705e-06	5.76838	8.87975	0.0292743	1.1775	up
pos_311	LysoPC(22:0)	1.0558e-07	1.24651e-06	4.65487e-07	1.05845e-06	7.37459e-07	2.55345e-06	3.16998e-06	2.54083e-06	9.96162e-07	1.01183e-06	4.10906e-06	3.51791e-06	6.13405e-06	6.67986e-06	3.87888e-06	2.96934e-06	1.48472e-06	3.66214e-06	2.46655	1.59643	0.0245477	1.20132	up
pos_312	3-Methyl-alpha-ionyl acetate	1.04247e-06	1.35343e-06	7.00441e-07	2.06195e-06	6.38325e-07	1.34313e-06	3.33617e-06	1.5796e-06	3.01988e-06	8.57326e-06	3.8286e-06	2.85821e-06	2.39568e-06	4.09149e-06	6.04222e-06	1.80095e-06	1.50694e-06	4.07629e-06	2.70501	1.46006	0.013914	1.2902	up
pos_313	Cysteinyl-Isoleucine	0	1.28324e-07	1.08315e-07	2.60982e-06	2.56424e-07	1.34556e-06	1.26731e-07	8.2608e-07	2.6851e-06	2.02512e-06	3.16503e-06	1.27093e-06	1.78203e-06	3.43932e-06	4.65897e-06	1.66544e-06	6.75157e-07	2.58649e-06	3.83095	8.04336	0.00238872	1.40968	up
pos_314	Petasitenine	0.000766796	0.000939454	0.00092301	0.00181958	0.0018803	0.000811323	0.00255747	0.00118529	0.00234272	0.0018172	0.00276278	0.00263971	0.00239188	0.0018326	0.00212509	0.00170386	0.0013604	0.00220198	1.61862	0.807584	0.00917716	1.19982	up
pos_315	Mabiogenin 3-[rhamnosyl-(1->6)-glucoside]	0.000128673	7.44567e-05	0.000117598	0.000312351	0.000302402	0.000164737	0.000268162	0.000136319	0.000327405	0.000294034	0.000568931	0.000275896	0.000290467	0.000450083	0.000559631	0.000149914	0.000188087	0.000364545	1.93817	1.00183	0.0145128	1.21008	up
pos_319	Chondroitin D-glucuronate	0	0	1.00764e-06	1.40958e-06	6.06785e-07	3.59015e-07	2.23443e-06	1.74772e-06	2.54645e-06	4.25997e-06	2.24322e-06	3.14367e-06	1.35457e-06	1.79247e-06	2.7654e-06	1.94979e-06	9.20646e-07	2.50694e-06	2.72303	12.399	0.00261888	1.38409	up
pos_321	Avocadynofuran	6.59239e-07	8.74638e-07	1.29024e-06	1.9868e-07	1.37875e-06	1.14682e-05	4.34578e-06	2.92707e-06	3.49065e-06	2.81178e-05	4.99336e-05	3.31499e-05	2.70388e-05	5.66862e-05	3.25351e-05	4.4078e-05	2.89283e-06	3.43787e-05	11.8841	4.18547	0.000827342	1.65669	up
pos_323	Panaquinquecol 6	0	1.768e-06	0	4.00479e-07	3.68336e-07	3.1154e-07	0	8.40342e-07	3.71431e-06	5.29294e-06	2.15204e-06	1.50317e-06	2.67793e-06	3.04452e-06	7.80868e-06	3.04352e-06	4.61087e-07	3.65464e-06	7.92613	18.9633	0.00248889	1.44328	up
pos_325	5,8-Tetradecadienoic acid	5.6204e-06	9.58407e-06	1.66936e-05	1.02652e-05	1.77473e-05	2.18794e-05	2.34332e-05	1.56117e-05	1.50257e-05	4.43746e-05	6.85254e-05	4.88488e-05	4.57665e-05	5.93986e-05	5.33296e-05	5.70487e-05	1.51044e-05	4.90397e-05	3.24673	1.72264	0.000306392	1.67638	up
pos_326	(all-Z)-8,11,14-Heptadecatrienal	2.05625e-07	0	3.37675e-09	4.81201e-07	0	6.56018e-07	7.09402e-07	3.56972e-07	5.94164e-07	4.61396e-06	5.33008e-06	1.94999e-06	1.95592e-06	1.59374e-06	3.64831e-06	2.19874e-06	3.01574e-07	2.73561e-06	9.07111	14.1388	0.00365406	1.48574	up
pos_330	Pteroside B	5.87047e-06	5.29904e-06	7.13163e-06	1.75068e-05	1.22982e-05	6.0498e-06	1.46322e-05	6.37044e-06	2.95585e-05	1.7898e-05	1.29886e-05	2.19776e-05	2.0265e-05	1.06209e-05	1.4274e-05	1.65634e-05	9.39482e-06	1.80183e-05	1.91789	1.01955	0.0067818	1.10982	up
pos_331	Antibiotic SB 202742	0.000235548	0.000194938	0.000290833	0.00031259	0.000567815	0.000629651	0.000546327	0.000211708	0.00130218	0.00118567	0.000872398	0.000782864	0.000615249	0.00043859	0.00108534	0.000502792	0.000373676	0.000848135	2.26971	1.22663	0.00383113	1.28068	up
pos_333	3b,12a-Dihydroxy-5a-cholanoic acid	1.3042e-06	7.59191e-07	1.95042e-06	4.27921e-06	8.07545e-07	5.11432e-06	2.04955e-06	6.38424e-07	2.23141e-05	1.06535e-05	1.47181e-06	8.83245e-07	6.00013e-06	2.01895e-05	2.26398e-05	5.50088e-07	2.11286e-06	1.05878e-05	5.01112	1.66873	0.0450366	1.03791	up
pos_334	Ixabepilone	6.54757e-07	1.06297e-06	6.8043e-06	7.1767e-06	4.98105e-06	1.98178e-05	6.33956e-06	9.81063e-06	1.28073e-05	5.17954e-05	2.85346e-05	2.74386e-05	4.11622e-06	7.28001e-05	1.30233e-05	2.56086e-05	7.08098e-06	2.95155e-05	4.16828	2.24055	0.0267375	1.25227	up
pos_337	hydroxytorsemide	9.12576e-05	0.000167306	0.000284017	0.000263441	0.000284476	0.000129307	0.000317969	0.000276435	0.000308588	0.00034215	0.000286083	0.000385189	0.000318105	0.000296464	0.000293232	0.000266557	0.000226776	0.000312046	1.37601	0.56716	0.0268836	1.05897	up
pos_338	Mocimycin	8.22499e-05	0.000157816	0.000231217	0.000307531	0.000315432	0.000174726	0.000470376	0.000234082	0.000420068	0.000447041	0.000447027	0.000519903	0.000422872	0.000300322	0.000362884	0.000304562	0.000246679	0.000403085	1.63405	0.846631	0.00865514	1.20337	up
pos_342	13-Tetradecene-1,3-diyne-6,7-diol	1.71574e-05	3.33253e-05	4.96436e-05	0.000109061	5.74093e-05	0.000117547	9.54006e-05	7.12067e-05	0.000208963	0.000153434	9.11695e-05	0.000105985	0.000132708	0.000152008	0.000152627	0.000132646	6.88439e-05	0.000141192	2.05091	1.22502	0.00123102	1.42197	up
pos_343	Lucyoside Q	2.83058e-05	2.11604e-05	1.97873e-05	5.47776e-05	1.29443e-05	5.64763e-05	2.19783e-05	1.78052e-05	3.49852e-05	2.84432e-05	0.000132798	5.88502e-05	0.000146407	0.000189967	0.000190106	0.000126024	2.91544e-05	0.000113448	3.89127	1.846	0.00769235	1.3934	up
pos_346	(R)-Pterosin B	2.466e-07	0	0	0	4.38645e-07	0	6.90084e-07	0	4.94772e-07	6.3787e-07	7.95162e-07	7.83934e-07	7.28295e-07	1.22137e-06	0	5.81772e-07	1.71916e-07	6.55397e-07	3.81231	22.4301	0.00750295	1.25631	up
pos_348	Diethylthiophosphate	0	3.62465e-07	1.40643e-06	2.59705e-06	3.64642e-06	2.25727e-06	5.17091e-06	4.39595e-06	6.16488e-06	8.39832e-06	8.74209e-06	7.35813e-06	7.4198e-06	5.22139e-06	6.38112e-06	5.9949e-06	2.47956e-06	6.96008e-06	2.80698	7.37884	9.5681e-05	1.62018	up
pos_349	(ent-16alpha)-16-Kauranol	0	0	0	0	9.10528e-07	9.31971e-07	8.28505e-07	1.52356e-06	1.50727e-06	7.702e-06	6.87141e-06	2.81094e-06	2.18372e-06	1.05851e-05	4.23822e-06	1.60147e-05	5.2432e-07	6.48917e-06	12.3764	24.6648	0.0111373	1.40563	up
pos_354	L-Tyrosine	7.15996e-06	1.24181e-05	1.9297e-05	2.49015e-05	2.59247e-05	1.79674e-05	4.11292e-05	2.85743e-05	4.55368e-05	5.30515e-05	4.04658e-05	5.94913e-05	4.41164e-05	3.28657e-05	3.19341e-05	4.00806e-05	2.21715e-05	4.34428e-05	1.95939	1.10625	0.000791829	1.42003	up
pos_357	N-acetyl-L-2-aminoadipate(2-)	7.53042e-08	2.2726e-07	3.85135e-07	1.52426e-07	3.75491e-07	2.03938e-07	3.66099e-07	1.29845e-07	4.01803e-07	6.03285e-07	3.20754e-07	3.86891e-07	5.85998e-07	5.19143e-07	3.75068e-07	2.97485e-07	2.39437e-07	4.36303e-07	1.8222	1.01565	0.00540613	1.19241	up
pos_359	Ibuprofen	3.03641e-06	4.87614e-06	8.1818e-06	9.37735e-06	1.00608e-05	7.14582e-06	1.13921e-05	9.20803e-06	1.46062e-05	1.47769e-05	1.10428e-05	1.47051e-05	1.26115e-05	1.14515e-05	1.17468e-05	7.47634e-06	7.90981e-06	1.23021e-05	1.5553	0.712173	0.0050306	1.22965	up
pos_360	1-Palmitoylglycerophosphoinositol	1.50158e-07	9.19612e-07	5.10888e-08	6.72855e-07	1.19634e-06	6.52017e-07	1.31547e-06	0	6.4542e-05	9.50041e-05	6.1041e-05	6.39734e-05	6.1014e-05	4.51097e-05	0.000121544	7.60283e-05	6.19693e-07	7.35321e-05	118.659	12.6929	5.89129e-05	1.73404	up
pos_364	(S)-Argpyrimidine	4.03626e-06	4.88762e-06	7.4888e-06	2.51271e-05	1.0492e-05	9.80558e-06	1.38183e-05	1.56811e-05	3.63031e-05	1.85167e-05	2.01165e-05	2.13454e-05	2.17154e-05	4.29139e-05	2.34694e-05	1.91247e-05	1.14171e-05	2.54381e-05	2.22808	1.31384	0.00394891	1.32943	up
pos_365	Androstenedione	3.36159e-05	4.9548e-05	8.71627e-05	7.55241e-05	0.000100486	9.78172e-05	0.000118682	8.57919e-05	0.000200397	0.000175304	0.000142175	0.000165346	0.000132619	0.000100205	0.000159059	0.000102175	8.10785e-05	0.00014716	1.81503	0.91808	0.00101867	1.36642	up
pos_366	4-phenylbutanic acid-O-sulphate	7.79135e-07	2.17532e-06	4.1037e-06	3.06889e-06	6.47321e-06	4.46843e-06	8.3034e-06	6.00458e-06	6.79219e-06	9.18403e-06	1.18794e-05	1.22365e-05	1.02498e-05	4.91826e-06	1.08972e-05	4.05739e-06	4.42208e-06	8.77684e-06	1.98478	1.16985	0.00855456	1.20332	up
pos_367	Ascorbalamic acid	7.28559e-06	9.09439e-06	1.16401e-05	1.92625e-05	1.68205e-05	1.0528e-05	3.24725e-05	1.11059e-05	2.63224e-05	2.4627e-05	2.56279e-05	3.17555e-05	2.55238e-05	2.05694e-05	2.74361e-05	2.57393e-05	1.47762e-05	2.59502e-05	1.75622	0.960947	0.00562462	1.34738	up
pos_369	(E)-10-Hydroxy-8-decenoic acid	4.70214e-05	6.84432e-05	8.67299e-05	0.000117236	0.000119166	5.29596e-05	0.000154235	0.000103926	0.000103722	0.000126044	0.000168381	0.000197149	0.00028477	0.000117065	0.000180514	0.000179554	9.37146e-05	0.00016965	1.81028	0.893286	0.00859894	1.18666	up
pos_371	6-Hydroxysandoricin	4.25352e-06	1.08599e-05	1.49829e-05	9.06765e-06	9.57896e-06	6.22674e-06	1.66951e-05	1.11094e-05	2.68784e-05	3.86114e-05	2.01631e-05	1.77578e-05	2.5512e-05	1.02801e-05	1.7724e-05	3.97371e-05	1.03468e-05	2.4583e-05	2.37591	1.24366	0.00546393	1.28933	up
pos_372	Docosahexaenoyl Ethanolamide	9.87452e-08	0	0	1.23732e-07	0	0	0	0	5.40985e-07	1.29889e-06	1.18058e-06	4.01256e-07	8.30028e-07	4.21311e-07	3.55416e-06	4.84773e-07	2.78097e-08	1.089e-06	39.1589	34.0659	0.0247928	1.18261	up
pos_373	4,7-Megastigmadien-9-ol	1.4728e-06	5.01615e-06	7.33541e-06	7.12344e-06	8.52985e-06	5.02978e-06	8.73417e-06	5.72088e-06	7.83558e-06	9.41896e-06	1.10571e-05	9.84584e-06	1.05833e-05	8.89012e-06	8.15966e-06	1.00857e-05	6.12031e-06	9.48453e-06	1.54968	0.779021	0.00463188	1.31804	up
pos_376	(2RS,5RS)-(E)-2-(2-Phenylethenyl)-1,3-dioxan-5-ol	0	0	3.92573e-07	1.32722e-06	3.69252e-07	1.2532e-06	2.1138e-07	1.28079e-07	2.10966e-06	7.27674e-07	1.13419e-06	7.45159e-07	8.45814e-07	1.34079e-06	2.95256e-06	1.37208e-06	4.60212e-07	1.40349e-06	3.04966	12.4164	0.014377	1.17576	up
pos_377	Porrigenin A	5.19461e-05	6.79082e-05	0.000102664	0.000380504	0.00015819	0.00022548	0.000193644	8.79109e-05	0.000361594	0.000217995	0.000380477	0.000255573	0.000300024	0.000385542	0.000292445	0.000275303	0.000158531	0.000308619	1.94674	1.21707	0.00587498	1.3106	up
pos_379	Methyl bisnorbiotinyl ketone	1.71481e-07	2.866e-07	1.97452e-07	4.58804e-07	8.22942e-07	1.80151e-06	7.88772e-07	1.72896e-07	4.53606e-06	1.75532e-06	1.98567e-06	1.69473e-06	1.44411e-06	1.50024e-06	2.84368e-06	7.25528e-07	5.87557e-07	2.06067e-06	3.50718	2.1277	0.00890461	1.1755	up
pos_380	Tetrahydropteridine	7.77784e-07	1.23502e-06	1.51079e-06	3.83518e-06	3.51572e-06	2.57365e-06	5.36536e-06	3.58678e-06	6.54514e-06	6.63136e-06	4.72469e-06	7.15979e-06	4.84812e-06	4.22824e-06	3.67531e-06	4.0146e-06	2.80003e-06	5.22841e-06	1.86727	1.10499	0.0050677	1.26257	up
pos_384	2-Decylfuran	4.30922e-06	5.51885e-06	6.38336e-06	8.91034e-06	6.84704e-06	1.25364e-05	9.40725e-06	4.27374e-06	5.80666e-06	2.02037e-05	3.18205e-05	1.94005e-05	2.11403e-05	3.72025e-05	2.82712e-05	3.82802e-05	7.27327e-06	2.52657e-05	3.47377	1.7111	0.00189968	1.59068	up
pos_387	N-Monodemethyl roxithromycin	7.70522e-06	1.87128e-06	1.39383e-06	3.2619e-06	1.10442e-06	3.40647e-06	5.19271e-06	1.26855e-06	2.43052e-06	4.14819e-05	6.93359e-05	2.77878e-05	3.57064e-05	9.70284e-05	3.98322e-05	7.91334e-05	3.15055e-06	4.90921e-05	15.5821	3.78528	0.00378372	1.54007	up
pos_389	(3beta,11alpha,13beta)-3,11,13-Oleananetriol	5.07469e-07	4.07249e-07	7.59145e-07	4.4998e-07	5.58635e-07	9.53266e-07	5.16043e-07	2.52392e-07	1.14978e-07	1.76731e-05	2.43099e-05	1.80438e-05	8.94179e-06	3.84769e-05	1.34026e-05	5.86286e-05	5.50522e-07	2.2449e-05	40.7776	4.43979	0.012036	1.37987	up
pos_391	Prenyl cis-caffeate	2.82606e-09	3.28813e-07	0	0	1.45133e-07	4.10777e-06	1.19973e-06	1.52028e-06	0	6.95883e-06	1.92084e-05	8.56022e-06	7.78708e-06	2.31783e-05	1.49203e-05	2.31718e-05	9.13069e-07	1.29731e-05	14.2083	10.0986	0.00480387	1.51918	up
pos_392	Isokobusone	2.64761e-06	7.87793e-06	1.1655e-05	9.2371e-06	1.33593e-05	1.56597e-05	2.0328e-05	1.28462e-05	1.34926e-05	2.74078e-05	3.7809e-05	3.59694e-05	2.92346e-05	4.23477e-05	2.74274e-05	4.25755e-05	1.17014e-05	3.2033e-05	2.73755	1.56663	0.000311528	1.64457	up
pos_393	Heptacosanoic acid	0	0	0	0	0	0	5.76985e-07	1.28869e-06	4.88624e-06	5.98567e-06	5.69853e-06	4.90848e-06	5.44747e-06	3.9412e-06	4.91445e-06	4.44756e-06	2.33209e-07	5.0287e-06	21.5631	35.9335	6.01863e-10	1.82975	up
pos_398	6,7-Dihydro-4-(hydroxymethyl)-2-(p-hydroxyphenethyl)-7-methyl-5H-2-pyrindinium	1.01213e-05	1.12243e-05	2.1599e-05	3.9034e-05	2.50524e-05	2.64529e-05	2.84036e-05	2.15932e-05	5.04213e-05	3.58278e-05	3.02099e-05	3.53184e-05	2.24754e-05	3.10459e-05	3.91714e-05	2.84925e-05	2.29351e-05	3.41203e-05	1.48769	0.658618	0.0244202	1.06632	up
pos_399	2,4-Dihydroxy-7-methoxy-2H-1,4-benzoxazin-3(4H)-one	0	5.62252e-07	8.48833e-07	4.49339e-07	0	6.99e-07	1.24394e-06	3.65014e-07	4.10615e-07	1.29807e-06	2.55274e-06	1.28734e-06	2.24451e-06	1.61564e-06	1.06623e-06	9.63704e-07	5.21047e-07	1.42986e-06	2.7442	12.01	0.00855933	1.27092	up
pos_400	Canarigenin 3-[glucosyl-(1->4)-6-deoxy-alloside]	6.999e-06	1.31282e-05	1.80373e-05	1.77493e-05	2.9061e-05	1.52002e-05	3.32332e-05	2.06866e-05	4.04787e-05	2.94638e-05	3.48002e-05	3.71973e-05	4.99188e-05	2.66327e-05	3.26801e-05	2.11e-05	1.92618e-05	3.40339e-05	1.76691	0.913463	0.0042373	1.19437	up
pos_401	Virginiamycin	0.000103606	0.00023089	0.000373696	0.000386317	0.000382489	0.000212153	0.000626708	0.000326975	0.000528861	0.000505067	0.000466982	0.000546753	0.000598433	0.000356069	0.000465218	0.0004116	0.000330354	0.000484873	1.46774	0.699832	0.0305476	1.02823	up
pos_407	Rhodinyl butyrate	2.50388e-06	3.53966e-06	4.45317e-06	6.87257e-06	4.42983e-06	7.64238e-06	7.05694e-06	3.95632e-06	5.62985e-06	1.77751e-05	1.66294e-05	1.19726e-05	1.12425e-05	2.07629e-05	1.83061e-05	1.40915e-05	5.05685e-06	1.45513e-05	2.87754	1.52402	0.000582788	1.66506	up
pos_408	Melanostatin	0	0	0	0	0	1.53292e-06	9.787e-07	2.12343e-07	0	1.78754e-06	5.77566e-06	1.11641e-06	1.93211e-06	4.54432e-06	4.36696e-06	3.7102e-06	3.40495e-07	2.90415e-06	8.52919	23.9154	0.00768838	1.44846	up
pos_409	Descladinose roxithromycin	0.000224715	0.000276697	0.000222206	0.000186585	0.000212373	0.000111041	0.000245912	0.000134665	0.000444148	0.00051382	0.000466412	0.000459249	0.000439342	0.000315681	0.000635806	0.000471614	0.000201774	0.000468259	2.32071	1.24748	1.19823e-05	1.63022	up
pos_410	trans-Hex-2-enoic acid	7.94503e-08	9.14257e-08	2.85968e-07	4.47113e-07	3.8343e-07	2.97353e-07	2.62239e-07	4.34625e-07	6.04464e-07	7.04101e-07	7.70824e-07	7.54069e-07	6.06024e-07	4.64179e-07	5.4568e-07	7.54516e-07	2.85201e-07	6.50482e-07	2.28079	1.40164	6.23404e-05	1.58498	up
pos_411	Corchorifatty acid D	4.9384e-06	6.08716e-06	9.5508e-06	2.39575e-05	1.43381e-05	2.33581e-05	1.54808e-05	1.32074e-05	3.80514e-05	1.86896e-05	1.88978e-05	2.03259e-05	2.29618e-05	3.00709e-05	3.27903e-05	1.77381e-05	1.38648e-05	2.49407e-05	1.79885	0.982964	0.00972344	1.20521	up
pos_413	3-Formyl-6-hydroxyindole	0.00039196	0.000376338	0.00055997	0.000826026	0.000709711	0.000707962	0.000817927	0.000496772	0.00133214	0.00175324	0.000947133	0.000947184	0.000723453	0.000616146	0.00149987	0.00196412	0.000610833	0.00122291	2.00204	0.953232	0.00931201	1.29931	up
pos_414	4a-Carboxy-4b-methyl-5a-cholesta-8,24-dien-3b-ol	0.000365997	0.000466229	0.000942053	0.00213098	0.00106487	0.00174343	0.00194359	0.000923543	0.00173876	0.00309273	0.00328533	0.00303408	0.00243213	0.00413086	0.00414103	0.00296402	0.00119759	0.00310237	2.59052	1.56243	0.000159059	1.66162	up
pos_415	5-Dehydroepisterol	0.000132741	0.000120077	0.000523812	0.000111347	0.000274586	0.000472696	0.000392722	0.000283541	0.000382943	0.00130351	0.00116625	0.000574464	0.000562324	0.00192356	0.000710913	0.00272069	0.00028894	0.00116808	4.04264	1.95853	0.0175328	1.32243	up
pos_416	Canescein	0.000314373	0.000518025	0.00077215	0.000921679	0.00102864	0.000559582	0.00132248	0.000708812	0.00121967	0.00113899	0.00132775	0.00136058	0.00126466	0.000897476	0.00110104	0.000927124	0.000768219	0.00115466	1.50304	0.692378	0.0121433	1.16072	up
pos_419	N-Undecanoylglycine	4.51538e-06	4.53801e-06	1.08277e-05	8.01979e-06	9.2722e-06	1.62168e-05	1.63253e-05	8.86921e-06	9.43416e-06	2.69169e-05	3.65179e-05	2.23554e-05	2.11185e-05	4.90726e-05	4.57517e-05	3.18049e-05	9.82304e-06	3.03715e-05	3.09186	1.62229	0.00271	1.56232	up
pos_420	LysoPE(22:1(13Z)/0:0)	7.97963e-07	1.38858e-06	2.18834e-06	6.2515e-06	4.25401e-06	4.21667e-06	4.618e-06	2.458e-06	7.95554e-06	9.0825e-06	1.5828e-05	8.48814e-06	4.81935e-06	1.11922e-05	1.70962e-05	1.05709e-05	3.27163e-06	1.06291e-05	3.24887	1.86301	0.000990528	1.5681	up
pos_421	Oleic acid	2.00333e-05	3.81274e-05	2.46155e-05	1.88641e-05	4.56344e-05	5.2867e-05	4.65061e-05	4.58776e-05	3.79074e-05	8.64076e-05	9.07756e-05	7.76635e-05	0.000238493	7.50201e-05	8.33231e-05	8.81025e-05	3.65657e-05	9.72116e-05	2.65855	1.33726	0.0236267	1.09375	up
pos_423	Coprocholic acid	0.000136686	0.00013506	0.000140555	0.000518842	0.000220519	0.000228916	0.000310217	0.000165659	0.000608524	0.000436612	0.000373038	0.000417282	0.000256818	0.000328482	0.000633636	0.000229057	0.000232057	0.000410431	1.76867	0.897478	0.0233747	1.06239	up
pos_425	Goshonoside F5	6.34232e-05	0.000105831	0.00021648	0.000174376	0.00017441	0.000246303	0.000250835	0.000372727	0.000601775	0.000970962	0.000333445	0.000852146	0.000377657	0.00033744	0.000259488	0.000475727	0.000200548	0.00052608	2.62321	1.41571	0.00933728	1.23111	up
pos_430	Nookatone	9.83564e-06	1.28281e-05	1.73142e-05	2.59705e-05	2.07879e-05	1.8796e-05	3.88388e-05	2.82628e-05	3.38574e-05	3.72662e-05	3.48007e-05	2.79641e-05	3.73507e-05	5.15848e-05	3.81874e-05	3.39728e-05	2.15792e-05	3.6873e-05	1.70873	0.872349	0.00240901	1.4839	up
pos_433	Cysteinyl-Methionine	8.50566e-06	1.82149e-05	2.92832e-05	3.12573e-05	3.65943e-05	2.10913e-05	4.46576e-05	2.97797e-05	4.47883e-05	6.23878e-05	6.09582e-05	5.69665e-05	5.79597e-05	4.07317e-05	4.72151e-05	5.22158e-05	2.7423e-05	5.29029e-05	1.92914	1.07499	0.000181275	1.54376	up
pos_434	Sorbitan stearate	1.38211e-05	5.95749e-06	1.59226e-05	3.66677e-06	5.16703e-06	1.79212e-05	8.35652e-06	7.38951e-06	6.00149e-06	8.52322e-05	6.20051e-05	3.26612e-05	3.08694e-05	0.000106753	3.83812e-05	0.000164565	9.77528e-06	6.58086e-05	6.73215	2.44765	0.0176239	1.32607	up
pos_436	Rofficerone	0.000564892	0.000591868	0.00118534	0.000539689	0.000945577	0.00179291	0.000706817	0.00166875	0.00149716	0.0108372	0.0043119	0.00198804	0.00161234	0.0036813	0.00373353	0.00204185	0.000999482	0.00371291	3.71484	1.73062	0.0415927	1.11842	up
pos_437	1b,3a,7b-Trihydroxy-5b-cholanoic acid	2.43055e-05	1.94526e-05	8.05213e-05	0.000236837	0.000119733	0.00025052	8.508e-05	6.74162e-05	0.000331893	0.000188206	0.000290764	0.000190378	0.000208212	0.000273706	0.000350071	0.000463941	0.000110483	0.000287147	2.59901	1.79156	0.00176193	1.41978	up
pos_438	ID11614	2.32487e-08	1.91303e-07	6.83215e-07	6.45646e-07	2.38385e-07	3.43978e-07	4.74629e-07	6.10497e-07	8.08934e-07	1.0132e-06	5.02505e-07	1.52662e-06	2.10784e-07	5.60935e-07	1.03602e-06	7.10495e-07	4.01363e-07	7.96186e-07	1.98371	1.27464	0.0353847	1.02965	up
pos_439	cis-3-Hexenyl benzoate	1.0046e-09	8.2295e-07	2.81666e-06	4.01836e-06	2.53759e-06	3.92849e-06	3.09791e-06	1.98573e-06	8.38146e-06	5.21816e-06	3.73628e-06	6.72387e-06	3.61523e-06	7.00571e-06	4.75323e-06	1.96771e-06	2.40109e-06	5.17521e-06	2.15536	2.34887	0.00909925	1.18312	up
pos_441	O2'-4a-cyclic-tetrahydrobiopterin	0.000685373	0.00108421	0.0015756	0.00169312	0.00166338	0.00109353	0.00207517	0.00142274	0.00156244	0.00200563	0.00223836	0.00230161	0.00218235	0.00164195	0.0016619	0.00164276	0.00141164	0.00190463	1.34923	0.486377	0.0225489	1.07711	up
pos_442	6,10,14-Trimethyl-5,9,13-pentadecatrien-2-one	0.000763464	0.00143131	0.00204711	0.0019922	0.00222366	0.00142266	0.00266762	0.00175008	0.00237004	0.00331734	0.00336822	0.00319204	0.003188	0.00258063	0.00293862	0.00283268	0.00178726	0.00297345	1.66369	0.807332	0.000403356	1.51712	up
pos_443	PI(18:0/22:4(10Z,13Z,16Z,19Z))	2.49236e-05	4.37069e-06	1.73605e-05	8.85917e-06	4.37469e-06	1.66956e-05	1.29518e-05	2.00935e-06	0.000261357	0.000315558	0.000276272	0.000188921	0.000165551	0.000124266	0.000393659	0.000327683	1.14432e-05	0.000256658	22.429	4.798	0.000118547	1.70183	up
pos_446	13-Oxo-9,11-tridecadienoic acid	1.42907e-07	1.09574e-06	2.08521e-06	4.63926e-06	4.06198e-06	3.31661e-06	5.28599e-06	3.99123e-06	6.33703e-06	5.52553e-06	7.5806e-06	6.51886e-06	3.93092e-06	4.87605e-06	6.23632e-06	3.28512e-06	3.07737e-06	5.5363e-06	1.79904	1.328	0.00957035	1.24598	up
pos_450	2',2'-Difluorodeoxyuridine	0	0	0	0	0	4.90738e-08	0	0	2.57736e-06	2.35764e-06	1.12857e-06	1.50967e-06	1.05342e-06	8.43235e-08	3.33728e-06	5.90702e-06	6.13423e-09	2.24441e-06	365.883	40.221	0.00968558	1.30786	up
pos_451	Ivacaftor	4.2718e-06	5.21749e-06	1.46181e-05	2.76992e-05	1.10041e-05	1.67066e-05	1.85637e-05	9.873e-06	2.13381e-05	3.58341e-05	4.36063e-05	3.51151e-05	2.95551e-05	6.3505e-05	5.63707e-05	3.9851e-05	1.34943e-05	4.06469e-05	3.01217	1.74835	0.000499818	1.62113	up
pos_453	S-6-Hydroxywarfarin	1.78614e-07	3.51861e-07	1.97521e-08	3.25729e-07	3.58111e-09	5.07192e-07	1.80034e-06	0	1.83743e-05	3.4041e-06	9.71928e-06	3.83266e-06	1.25269e-05	2.20607e-06	6.71719e-06	2.95422e-06	3.98384e-07	7.46684e-06	18.7428	10.5703	0.00986082	1.14989	up
pos_454	17-beta-Estradiol glucuronide	1.77186e-05	4.91057e-05	6.46472e-05	9.76361e-05	0.000105751	5.79148e-05	0.000176723	8.78887e-05	0.000176129	0.000176445	0.000158778	0.000224401	0.000160575	0.000116464	0.000140231	0.000126508	8.21731e-05	0.000159941	1.94639	1.18222	0.00250538	1.33064	up
pos_456	Oxytocin	2.91685e-06	1.11219e-05	1.27432e-05	1.26329e-05	1.75054e-05	9.51729e-06	1.90514e-05	1.18024e-05	1.11792e-05	2.46961e-05	2.83206e-05	2.2105e-05	1.65548e-05	1.48135e-05	1.53129e-05	2.24876e-05	1.21614e-05	1.94337e-05	1.59798	0.777646	0.0178025	1.15855	up
pos_458	Docosanamide	4.45935e-07	2.54601e-06	5.8103e-06	1.30407e-06	3.9218e-06	1.21958e-05	4.99602e-06	4.71357e-06	3.5187e-06	2.03515e-05	2.14369e-05	1.3681e-05	2.32796e-05	2.54487e-05	1.39489e-05	5.16089e-05	4.49169e-06	2.16593e-05	4.82208	2.47727	0.0100112	1.36275	up
pos_459	8-Hydroxy-4(6)-lactarene-5,14-diol	2.87555e-05	4.5589e-05	7.09281e-05	7.55078e-05	7.72873e-05	8.20925e-05	0.000103516	6.5524e-05	6.34236e-05	0.000129929	0.000164216	0.000125424	0.000133527	0.000167356	0.000147129	0.000137602	6.865e-05	0.000133576	1.94575	0.998686	0.000495369	1.59944	up
pos_460	15-Deoxy-d-12,14-PGJ2	1.64036e-07	4.7779e-07	4.20234e-07	9.51034e-07	1.91673e-06	1.49314e-06	3.14451e-06	9.0098e-07	9.24072e-07	2.39214e-06	5.14141e-06	1.26015e-06	2.89685e-06	4.31716e-06	4.24586e-06	4.13063e-06	1.18356e-06	3.16353e-06	2.6729	1.69929	0.00994495	1.36405	up
pos_461	Arachidonic acid	2.1082e-07	2.2579e-06	5.72537e-06	1.43273e-06	1.82499e-06	3.04497e-06	4.12692e-07	8.71825e-07	2.09211e-06	6.03184e-06	7.48584e-06	6.12445e-06	5.92433e-06	1.18903e-05	6.17992e-06	9.76814e-06	1.97266e-06	6.93712e-06	3.51663	2.2832	0.00155033	1.45822	up
pos_463	Lupeoside	1.39379e-05	7.75424e-06	1.91263e-06	1.29201e-05	1.96939e-05	1.53892e-05	3.48373e-05	2.14842e-05	2.10651e-05	2.78012e-05	2.68617e-05	2.37014e-05	3.14981e-05	1.83461e-05	2.26604e-05	3.16241e-05	1.59912e-05	2.54448e-05	1.59118	0.999197	0.0345754	1.14696	up
pos_464	Hovenine A	1.06187e-06	1.93916e-06	6.60769e-06	1.48344e-05	3.58625e-06	2.47531e-05	1.1001e-05	3.77876e-06	1.49015e-05	2.3603e-05	5.40284e-05	2.65382e-05	3.71586e-05	8.06977e-05	4.6551e-05	4.48943e-05	8.44528e-06	4.10466e-05	4.8603	2.75208	0.00243472	1.53402	up
pos_465	2-Hydroxyestrone sulfate	1.36721e-06	3.01727e-06	4.91661e-06	6.07781e-06	6.90169e-06	3.82689e-06	8.5943e-06	5.70432e-06	8.38777e-06	9.65855e-06	9.00759e-06	9.73947e-06	8.34339e-06	5.43643e-06	7.27086e-06	7.20516e-06	5.05076e-06	8.13115e-06	1.60989	0.84066	0.00752388	1.22591	up
pos_466	Yucalexin P21	8.08142e-07	1.41398e-06	1.75666e-06	3.42805e-06	1.87057e-06	2.74737e-06	2.24273e-06	1.62209e-06	2.538e-06	4.18364e-06	4.75713e-06	4.08735e-06	4.39711e-06	7.28439e-06	5.78536e-06	4.09186e-06	1.9862e-06	4.6406e-06	2.33643	1.28112	0.000660559	1.5847	up
pos_467	3-(Acetyloxy)-2-hydroxypropyl octadecanoate	8.92924e-06	6.92757e-06	9.35648e-06	3.23418e-05	1.22545e-05	1.32966e-05	2.97051e-05	1.15212e-05	2.88946e-05	2.668e-05	2.9437e-05	2.52671e-05	3.47419e-05	3.39028e-05	3.07124e-05	2.23775e-05	1.55416e-05	2.90017e-05	1.86607	1.09957	0.00550203	1.3678	up
pos_468	Isovalerylglutamic acid	1.15503e-05	1.86288e-05	3.12924e-05	3.84048e-05	4.57466e-05	4.41721e-05	6.55234e-05	4.51871e-05	8.52148e-05	8.40898e-05	6.64123e-05	9.36913e-05	6.78629e-05	7.00639e-05	4.40817e-05	6.07675e-05	3.75632e-05	7.1523e-05	1.90407	1.06499	0.00101712	1.41208	up
pos_475	Exaltolide	4.9272e-05	9.91648e-05	0.000149113	0.00015325	0.000174689	0.000114548	0.000206043	0.00013996	0.000168311	0.000244803	0.000255469	0.000232251	0.000237446	0.000209385	0.000220294	0.000226514	0.000135755	0.000224309	1.65231	0.819581	0.000843976	1.50861	up
pos_477	MG(18:0e/0:0/0:0)	4.95358e-05	6.21721e-05	6.94684e-05	7.63523e-05	0.000120552	0.000151649	0.000182857	8.13388e-05	0.000116872	0.000330149	0.000542281	0.000258605	0.000349008	0.000234333	0.000463196	0.000326715	9.92406e-05	0.000327645	3.30152	1.73502	0.00139793	1.54158	up
pos_486	4α-carboxy-4β-methyl-5α-cholesta-8,24-dien-3β-ol	5.4361e-05	7.81866e-05	0.000137478	0.000256889	0.000121473	0.000298276	0.000276852	0.000182954	0.000126239	0.000259682	0.000622523	0.000288904	0.000383817	0.000695068	0.00057596	0.000343562	0.000175809	0.000411969	2.34328	1.26773	0.0125131	1.36037	up
pos_488	Pyridine N-oxide glucuronide	7.73185e-08	0	3.82047e-07	2.16132e-06	5.19412e-07	1.59143e-06	2.82354e-07	1.64473e-07	2.89697e-06	6.15677e-07	3.84909e-06	1.40611e-06	1.51869e-06	2.64853e-06	5.08659e-06	6.82762e-07	6.47294e-07	2.33805e-06	3.61204	7.56201	0.0215796	1.13977	up
pos_491	Tobramycin	2.33389e-06	4.06428e-06	3.00136e-06	7.28885e-06	3.90338e-06	6.66782e-06	1.55382e-06	4.10075e-06	1.34128e-05	2.68253e-05	4.95814e-06	6.07607e-06	8.18727e-06	1.3574e-05	9.12625e-06	8.33899e-06	4.11427e-06	1.13124e-05	2.74954	1.42242	0.022698	1.15083	up
pos_492	2-ethyl-1,5-dimethyl-3,3-diphenylpyrrolinium (EDDP)	0.000348963	0.000249108	0.000398175	0.00028147	0.00034896	0.000318828	0.000352967	0.000269565	0.000207808	0.000445116	0.000452163	0.000405056	0.000382497	0.000403423	0.000427805	0.000471812	0.000321004	0.00039946	1.24441	0.294384	0.0418533	1.08383	up
pos_496	3beta-Cycloart-5-ene-3,25-diol	5.58773e-06	1.07326e-05	5.29512e-05	1.16239e-05	6.82409e-07	2.42533e-05	1.95689e-05	1.51256e-05	9.30159e-06	0.000134341	0.000160018	0.000128919	0.000142084	0.000326627	7.26189e-05	0.000149687	1.75657e-05	0.00014045	7.99567	3.26247	0.00607999	1.4376	up
pos_497	2,3-Dihydro-5-(5-methyl-2-furanyl)-1H-pyrrolizine	1.7247e-05	1.80407e-05	3.06039e-05	1.87624e-05	2.98533e-05	3.69507e-05	5.20643e-05	2.75586e-05	1.41224e-05	0.000102835	0.000189216	7.86181e-05	0.000126084	0.000544473	0.000150055	0.000204783	2.88851e-05	0.000176273	6.10257	2.16227	0.0358395	1.21786	up
pos_498	Avocadene 1-acetate	2.13326e-06	6.39048e-06	3.90956e-06	8.51582e-06	7.0443e-06	7.44001e-06	3.18749e-05	4.99547e-06	7.60813e-06	3.90135e-05	6.9188e-05	3.86667e-05	5.88396e-05	2.61619e-05	7.36069e-05	0.000118362	9.03797e-06	5.39308e-05	5.96714	2.67787	0.00706509	1.39084	up
pos_499	Sclareol	2.29021e-05	3.90047e-05	7.58491e-05	7.11352e-05	7.00032e-05	0.000111379	0.000110451	6.57922e-05	5.867e-05	0.000156353	0.000204867	0.000165483	0.00016187	0.000224589	0.000185653	0.000178464	7.08145e-05	0.000166994	2.35818	1.30272	0.000573881	1.61131	up
pos_501	Phenylpropiolic acid	0.000131638	0.000260287	0.000390483	0.000363726	0.000449254	0.000233529	0.000541411	0.000362459	0.000444463	0.000645563	0.000621174	0.000615269	0.000614218	0.000407642	0.000473349	0.000508978	0.000341598	0.000541332	1.5847	0.755616	0.003727	1.29144	up
pos_504	25-Hydroxyvitamin D3-26,23-lactone	6.32076e-05	0.000119569	0.00013955	0.000187267	0.000183072	0.000163365	0.000225706	8.99204e-05	0.000325059	0.000198727	0.000270721	0.000270553	0.000339193	0.000196056	0.000289159	0.000195009	0.000146457	0.00026056	1.77908	0.901176	0.00116962	1.31091	up
pos_505	6-O-Acetylaustroinulin	0.000175159	0.0001855	0.000268748	0.000280281	0.000448532	0.000584104	0.000504674	0.000188429	0.000998707	0.000849654	0.0008381	0.00071106	0.000588184	0.00043228	0.000892752	0.000528815	0.000329428	0.000729944	2.21579	1.24491	0.000611436	1.42565	up
pos_507	Dihydrodeoxy-8-epiaustdiol	4.26817e-06	7.75709e-06	1.4758e-05	2.08926e-05	1.70059e-05	1.83218e-05	2.09053e-05	1.4874e-05	4.16166e-05	2.67679e-05	2.69271e-05	2.86098e-05	2.34461e-05	2.01777e-05	3.42738e-05	1.99556e-05	1.48479e-05	2.77218e-05	1.86706	1.01665	0.00188133	1.32355	up
pos_508	N6,N6,N6-Trimethyl-L-lysine	2.71429e-06	8.80851e-06	6.70958e-06	3.21021e-06	5.41906e-06	1.01974e-05	1.34061e-05	1.44066e-05	1.57705e-05	1.47962e-05	1.48137e-05	1.67154e-05	2.18587e-05	1.78062e-05	2.21182e-05	9.04165e-06	8.10898e-06	1.66151e-05	2.04897	1.20956	0.00143507	1.41527	up
pos_515	Peonidin 3-(6''-p-coumaroyl-glucoside) 5-glucoside	0.000286211	0.000370555	0.000454744	0.000439959	0.000508719	0.000300786	0.000697128	0.000461634	0.000607	0.000771806	0.000781463	0.000689585	0.000727997	0.000526106	0.000657547	0.000674809	0.000439967	0.000679539	1.54452	0.669966	0.000942449	1.44564	up
pos_519	Dihydroceramide	1.91495e-06	5.54031e-06	8.93218e-06	6.77232e-06	1.13652e-05	5.15164e-06	1.1964e-05	8.19307e-06	1.36448e-05	1.63114e-05	1.67324e-05	1.63022e-05	1.51303e-05	8.90136e-06	1.26087e-05	1.36564e-05	7.47921e-06	1.4161e-05	1.89338	1.0723	0.000623297	1.40789	up
pos_524	Momorcharaside B	9.96321e-07	3.2543e-06	3.26634e-06	1.35001e-05	9.11683e-06	6.39929e-06	1.61175e-05	6.11463e-06	2.29728e-05	1.52474e-05	1.46796e-05	1.83851e-05	1.4077e-05	1.31943e-05	1.75818e-05	7.18926e-06	7.34567e-06	1.54159e-05	2.09864	1.42483	0.00564007	1.23185	up
pos_526	Diethyl succinate	1.80408e-05	3.57838e-05	3.29373e-05	6.09603e-05	4.25574e-05	3.14032e-05	0.000124115	3.12856e-05	8.20071e-05	5.13682e-05	0.000135335	0.000134889	0.000125728	5.30229e-05	0.000124628	7.3524e-05	4.71354e-05	9.75626e-05	2.06984	1.18098	0.0120417	1.15507	up
pos_530	Gemfibrozil	5.67217e-05	0.000111901	0.000186179	0.000210927	0.000187378	0.000158796	0.0002279	0.000154974	0.000231571	0.000221486	0.000194736	0.000282648	0.00019127	0.000158012	0.000247608	0.000232853	0.000161847	0.000220023	1.35945	0.528893	0.0306934	1.03673	up
pos_533	Alanyl-Methionine	9.52837e-07	2.42599e-06	4.04414e-06	3.50816e-06	6.1366e-06	9.78529e-06	6.96485e-06	4.60173e-06	7.44742e-06	5.69191e-06	1.03384e-05	8.67447e-06	1.31653e-05	5.28117e-06	1.30826e-05	1.45656e-05	4.80245e-06	9.78086e-06	2.03664	1.20503	0.00810769	1.25503	up
pos_534	Acetyldigitoxin	1.19821e-07	0	0	4.20428e-07	7.35581e-07	1.46179e-07	8.94351e-07	2.57558e-07	3.26559e-06	5.09988e-06	2.51609e-06	7.67929e-07	4.58688e-06	6.9453e-06	1.16586e-06	1.69716e-06	3.2174e-07	3.25559e-06	10.1187	13.7662	0.00601463	1.37663	up
pos_535	cis-Reticulatacin-10-one	1.37091e-07	8.61726e-07	8.63869e-07	8.13014e-07	3.76084e-07	1.79418e-06	2.28002e-07	6.36965e-07	1.84868e-07	1.81081e-06	6.53044e-06	1.77878e-06	3.87201e-06	1.31614e-05	8.34208e-06	2.26493e-06	7.13867e-07	4.74317e-06	6.64433	2.35161	0.0343108	1.20618	up
pos_538	13S-hydroxyoctadecadienoic acid	6.13031e-06	5.41033e-06	8.29566e-06	9.3494e-06	8.21614e-06	1.50367e-05	1.43765e-05	6.83874e-06	8.93502e-06	1.96265e-05	2.79024e-05	1.69757e-05	1.74197e-05	4.43136e-05	3.51711e-05	2.23448e-05	9.20673e-06	2.40861e-05	2.61614	1.33191	0.00694959	1.46464	up
pos_540	Retinyl beta-glucuronide	8.34299e-07	3.60768e-07	5.44293e-07	4.01475e-06	5.67317e-07	7.3836e-07	4.78425e-07	8.7226e-07	6.59502e-06	3.89716e-06	3.2867e-06	2.81173e-06	2.15367e-06	6.03797e-06	8.62338e-06	7.04255e-07	1.05131e-06	4.26374e-06	4.05565	2.16448	0.010464	1.22798	up
pos_541	(all-E)-1,8,10-Heptadecatriene-4,6-diyne-3,12-diol	3.40597e-06	4.42695e-06	8.26999e-06	7.63521e-06	6.03795e-06	6.45653e-06	1.12825e-05	6.38633e-06	2.56437e-05	1.89249e-05	1.33935e-05	1.74879e-05	1.04281e-05	1.01975e-05	1.87645e-05	1.12642e-05	6.73768e-06	1.5763e-05	2.33953	1.23749	0.00165924	1.3761	up
pos_542	3-Nonyl-1H-pyrazole	4.44286e-06	7.92599e-06	1.49058e-05	1.82003e-05	1.31604e-05	1.3401e-05	2.62375e-05	1.50785e-05	2.78154e-05	2.06438e-05	2.03456e-05	2.64711e-05	2.37432e-05	2.0072e-05	3.0231e-05	1.63809e-05	1.41691e-05	2.32129e-05	1.63828	0.846841	0.00735745	1.24936	up
pos_546	Cynaroside A	9.09753e-05	0.000154595	0.000214967	0.000274201	0.00033654	0.00018187	0.000373773	0.000217482	0.000359519	0.000325833	0.000471909	0.000425942	0.000405149	0.000306245	0.000349898	0.000308091	0.00023055	0.000369073	1.60084	0.781833	0.00429167	1.28168	up
pos_548	L-argininium(1+)	6.89838e-05	0.000141942	0.000341892	0.000253721	0.000227658	0.000268846	0.000400612	0.000283783	0.000461514	0.000512916	0.000299533	0.000475908	0.000336951	0.000332913	0.000323439	0.000349477	0.00024843	0.000386581	1.5561	0.772225	0.0117491	1.17631	up
pos_550	LysoPE(0:0/22:1(13Z))	3.98157e-05	3.30776e-05	2.74255e-05	2.56076e-05	2.68259e-05	3.71254e-05	4.26307e-05	2.49417e-05	1.96895e-05	6.56799e-05	0.000106287	5.94033e-05	7.07547e-05	0.000104343	0.000109644	0.000120319	3.21813e-05	8.2015e-05	2.54853	1.20815	0.00407592	1.52184	up
pos_555	3beta-3-Hydroxy-18-lupen-21-one	3.56627e-05	8.07912e-05	0.000155013	6.80939e-05	5.62322e-05	7.78731e-05	5.80223e-05	3.73614e-05	2.8659e-05	0.000160383	0.0001779	0.000169593	0.000155483	0.000412765	0.000307043	0.000310316	7.11312e-05	0.000215268	3.02635	1.44003	0.0113158	1.35068	up
pos_557	3-Methylthiofentanyl	0	6.74254e-07	3.89254e-06	4.11849e-06	4.37917e-06	6.19045e-06	9.41561e-06	4.76565e-06	7.37741e-06	1.08851e-05	1.8042e-05	9.26816e-06	1.07105e-05	1.20976e-05	2.1171e-05	1.68736e-05	4.17952e-06	1.33032e-05	3.18294	7.53463	0.00070693	1.58781	up
pos_558	Clerosterol 3-glucoside	2.93671e-06	4.85789e-06	1.47068e-05	1.1189e-05	1.44503e-05	1.87414e-05	3.30953e-05	2.42484e-05	1.68544e-05	0.000112757	0.000123079	5.88009e-05	7.43728e-05	0.000108099	8.94173e-05	6.29108e-05	1.55282e-05	8.07864e-05	5.20256	2.52718	0.000914275	1.63156	up
pos_559	(3E,6Z)-Nonadien-1-yl acetate	3.49938e-06	3.7039e-06	7.03228e-06	7.85311e-06	7.00337e-06	1.46258e-05	1.23554e-05	7.02987e-06	7.29689e-06	2.04776e-05	3.27805e-05	2.41486e-05	2.28328e-05	3.56869e-05	2.8695e-05	2.65162e-05	7.88789e-06	2.48043e-05	3.1446	1.68641	0.000574429	1.64597	up
pos_560	Glutathione	2.35753e-07	1.5246e-06	2.21152e-06	1.48982e-06	2.66319e-07	0	1.8907e-06	6.64611e-07	3.2521e-06	4.37939e-06	2.98321e-06	3.37922e-06	4.41425e-06	4.05057e-06	4.18901e-06	7.92566e-06	1.03541e-06	4.32168e-06	4.17386	7.80785	0.000287731	1.55901	up
pos_561	17,23-Epoxy-29-hydroxy-27-norlanost-8-ene-3,15,24-trione	1.72966e-05	3.1326e-05	5.39424e-05	9.29613e-05	8.04617e-05	8.60613e-05	6.677e-05	5.66305e-05	0.000205013	0.000143992	7.91842e-05	0.000107655	0.000162382	0.000102191	0.000105207	7.70623e-05	6.06812e-05	0.000122836	2.02428	1.11181	0.00555997	1.17314	up
pos_562	Madlongiside D	4.13589e-07	1.32411e-06	1.87467e-06	1.77407e-06	2.87862e-06	2.06881e-06	4.04854e-06	3.89573e-06	6.04518e-06	6.08346e-06	3.52052e-06	5.50439e-06	4.19385e-06	5.0372e-06	3.13209e-06	4.33449e-06	2.28477e-06	4.7314e-06	2.07085	1.27781	0.00105182	1.42347	up
pos_563	Boldione	2.92982e-05	3.77804e-05	5.67368e-05	7.54618e-05	7.2447e-05	5.2643e-05	8.85155e-05	4.79183e-05	7.04448e-05	7.3884e-05	0.00010497	0.000105984	0.0001276	6.21371e-05	9.90985e-05	6.83654e-05	5.76001e-05	8.90606e-05	1.54619	0.667804	0.0122633	1.11882	up
pos_564	trans-3-Hydroxycotinine glucuronide	0	6.69616e-07	8.19966e-07	6.57641e-07	7.77365e-07	1.0271e-06	2.77096e-06	5.35972e-07	2.74762e-06	1.84745e-06	1.94121e-06	2.56655e-06	2.21753e-06	1.39796e-06	2.65532e-06	2.35173e-06	9.07328e-07	2.21567e-06	2.44198	6.86344	0.00215715	1.39333	up
pos_569	Cucurbitacin I 2-glucoside	3.40138e-06	8.95016e-06	8.77176e-06	1.23141e-05	1.36975e-05	8.4105e-06	2.25815e-05	1.67163e-05	3.39749e-05	2.73549e-05	2.30128e-05	2.98867e-05	2.87842e-05	1.81052e-05	2.43814e-05	1.79099e-05	1.18554e-05	2.54262e-05	2.1447	1.2488	0.000348077	1.43301	up
pos_570	Monoethylhexyl phthalic acid	2.99493e-05	3.61358e-05	5.78053e-05	5.72022e-05	6.69199e-05	3.99577e-05	8.10171e-05	5.5274e-05	7.85716e-05	0.000105425	0.000100537	0.000101393	9.85419e-05	6.39554e-05	7.82931e-05	7.95746e-05	5.30327e-05	8.82863e-05	1.66475	0.784214	0.000623502	1.42078	up
pos_572	Deoxycholic acid glycine conjugate	4.85269e-06	7.43693e-06	1.16951e-05	4.45437e-05	1.73631e-05	1.72643e-05	3.21351e-05	1.25704e-05	5.90784e-05	4.74449e-05	6.07219e-05	2.78561e-05	3.00136e-05	7.76067e-05	6.04698e-05	3.03447e-05	1.84827e-05	4.9192e-05	2.66152	1.63997	0.00214088	1.43547	up
pos_573	1-Methyladenosine	3.73575e-07	0	0	6.56761e-06	1.09117e-06	2.53269e-06	2.03992e-06	1.15435e-06	6.87531e-06	2.58258e-06	3.60178e-06	4.14909e-06	3.27278e-06	5.41529e-06	7.45827e-06	4.68318e-06	1.71991e-06	4.75479e-06	2.76455	12.8532	0.00817157	1.24917	up
pos_577	Allodesmosine	0	0	0	0	0	0	0	3.34133e-07	0	8.55854e-06	7.6976e-06	0	3.2229e-06	5.7291e-06	4.29515e-08	7.40759e-06	4.17666e-08	4.08233e-06	97.7415	29.24	0.0181649	1.29166	up
pos_578	2,6-Di-tert-butyl-4-ethylphenol	1.31579e-06	1.53031e-06	2.36323e-06	3.72295e-06	2.17921e-06	5.9523e-06	4.15922e-06	3.28724e-06	2.90817e-06	8.41845e-06	1.12179e-05	8.49488e-06	7.38229e-06	1.41863e-05	1.23659e-05	6.32277e-06	3.06378e-06	8.91208e-06	2.90885	1.57124	0.00197008	1.55795	up
pos_582	(1alpha,3beta,20S,22R,24S,25S)-Pubescenin	5.21735e-07	1.88593e-06	9.98442e-07	3.91734e-06	3.0824e-06	5.72293e-06	4.92076e-06	6.01401e-06	1.12119e-05	6.14271e-06	5.13082e-06	1.9156e-05	4.54943e-06	1.35732e-05	4.43028e-06	8.28426e-06	3.38294e-06	9.05982e-06	2.67809	1.61232	0.0191325	1.16634	up
pos_586	Ganosporelactone A	7.97005e-06	2.02443e-05	2.0023e-05	2.27516e-05	2.75551e-05	1.4981e-05	5.0666e-05	3.39816e-05	5.61047e-05	9.22796e-05	3.89803e-05	8.62713e-05	4.60605e-05	2.83592e-05	3.41113e-05	6.61779e-05	2.47716e-05	5.60431e-05	2.2624	1.24259	0.00774623	1.23373	up
pos_589	Imidazoleacetic acid	0.000409595	0.000753172	0.000972641	0.00100233	0.00102292	0.000649529	0.00134189	0.000859592	0.000878338	0.0013838	0.00140143	0.00117009	0.00130876	0.00130015	0.00139608	0.00142184	0.000876458	0.00128256	1.46335	0.608528	0.00489319	1.37236	up
pos_595	Kukoamine B	0	0	1.88519e-07	0	0	2.31041e-07	2.11085e-07	1.82128e-07	4.56392e-06	7.69079e-06	1.17074e-05	7.82136e-06	8.14276e-06	1.76937e-05	1.45442e-05	1.3929e-05	1.01597e-07	1.07616e-05	105.925	26.8373	0.000246732	1.7447	up
pos_598	Fumitremorgin C	0	0	1.7378e-07	0	0	0	6.00664e-08	1.38933e-08	1.36193e-07	2.97204e-07	7.27728e-07	0	3.0623e-07	5.13189e-07	2.14072e-07	5.5753e-07	3.09675e-08	3.44018e-07	11.109	22.6154	0.00739553	1.38268	up
pos_599	(3beta,22E,24R)-5,8-Epidioxy-23-methylergosta-6,22-dien-3-ol	4.92465e-07	0	9.47987e-10	1.05873e-06	1.77472e-07	1.89482e-06	3.55169e-06	5.59568e-07	6.84315e-07	3.49508e-06	2.33222e-05	1.16026e-05	9.85416e-06	3.21325e-05	1.4314e-05	2.95733e-05	9.66962e-07	1.56223e-05	16.156	10.3353	0.0091037	1.43166	up
pos_602	Ricinoleic acid	0	0	2.87546e-07	1.28805e-06	2.64467e-07	1.76924e-06	1.3782e-06	7.72628e-07	2.6908e-06	5.4227e-06	1.18662e-05	6.98716e-06	6.51139e-06	9.22079e-06	6.17753e-06	3.34118e-06	7.20016e-07	6.52722e-06	9.06538	14.0563	0.000747393	1.60845	up
pos_603	Hypoglycin B	5.02101e-07	9.31763e-07	8.26712e-07	3.08514e-06	9.84471e-07	6.78531e-07	3.23943e-06	1.2162e-06	4.66923e-06	2.47542e-06	2.57817e-06	2.62991e-06	2.02876e-06	2.39192e-06	2.92472e-06	4.49986e-06	1.43304e-06	3.02475e-06	2.11072	1.32978	0.00868792	1.22617	up
pos_605	3'-N'-Acetylfusarochromanone	9.03025e-07	8.1593e-09	0	2.02153e-06	1.30643e-06	0	0	1.33324e-06	7.93742e-06	1.24538e-05	7.25333e-06	2.79674e-06	2.07083e-06	4.63942e-06	1.13661e-06	1.85787e-06	6.96548e-07	5.01825e-06	7.20445	19.3532	0.0167567	1.17122	up
pos_607	Cadabicine	1.61324e-05	3.73693e-05	3.32665e-05	0.00010414	5.35468e-05	3.63453e-05	0.000105532	0.000105687	0.000409226	0.000302177	0.000112835	0.000169774	9.53781e-05	0.000161339	0.000131183	4.62348e-05	6.15025e-05	0.000178518	2.90262	1.53147	0.0284249	1.0323	up
pos_608	19alpha-19-Hydroxy-3,11-dioxo-12-ursen-28-oic acid	8.1204e-06	3.6973e-06	1.64342e-05	1.39141e-05	2.80946e-05	2.12275e-05	1.80426e-05	1.01445e-05	7.1047e-05	3.29635e-05	4.59087e-05	3.29812e-05	2.71456e-05	2.21932e-05	5.82865e-05	2.00435e-05	1.49594e-05	3.88211e-05	2.5951	1.46268	0.00704728	1.20165	up
pos_611	Norsalsolinol	2.88609e-05	4.14676e-05	5.43979e-05	7.1697e-05	7.21156e-05	3.53977e-05	0.00010108	4.49391e-05	8.02096e-05	7.49833e-05	9.21e-05	0.000104282	0.000113308	6.62198e-05	0.000100841	8.13454e-05	5.62445e-05	8.91612e-05	1.58524	0.754694	0.00720458	1.20841	up
pos_613	Citreoviridinol A1	4.99598e-06	8.60485e-06	1.3795e-05	2.12621e-05	2.17152e-05	1.32206e-05	2.58307e-05	1.24368e-05	3.6375e-05	2.56714e-05	4.15562e-05	4.10519e-05	3.31769e-05	2.30006e-05	3.01311e-05	2.21325e-05	1.52327e-05	3.1637e-05	2.07692	1.18065	0.000579695	1.39246	up
pos_615	Methyl (3b,11x)-3-Hydroxy-8-oxo-6-eremophilen-12-oate	1.97084e-05	2.73415e-05	4.63291e-05	5.80143e-05	4.9518e-05	4.07907e-05	7.16828e-05	4.48814e-05	8.05842e-05	5.60141e-05	6.2735e-05	8.75291e-05	7.77403e-05	4.66485e-05	7.47056e-05	5.43561e-05	4.47833e-05	6.75391e-05	1.50813	0.659662	0.0109603	1.12054	up
pos_625	Sphinganine 1-phosphate	1.19059e-06	2.47017e-06	5.08799e-06	1.3436e-06	9.52645e-06	6.44491e-06	8.97281e-06	9.85181e-06	1.18475e-05	1.0301e-05	1.22147e-05	1.67105e-05	7.5578e-06	8.08284e-06	1.09849e-05	6.12632e-06	5.61104e-06	1.04782e-05	1.86742	1.23428	0.0145598	1.13533	up
pos_626	Nelfinavir	4.43494e-06	7.19912e-06	1.09655e-05	1.93586e-05	2.65844e-05	8.80455e-06	2.83778e-05	1.42836e-05	2.55967e-05	2.87408e-05	2.90611e-05	3.23446e-05	2.33189e-05	1.90322e-05	2.53438e-05	2.02413e-05	1.50011e-05	2.54599e-05	1.69721	0.991964	0.014	1.17206	up
pos_629	L-trans-5-Hydroxy-2-piperidinecarboxylic acid	1.26202e-05	2.19132e-05	2.72302e-05	3.54548e-05	3.26692e-05	1.48439e-05	4.76105e-05	2.81167e-05	3.69156e-05	3.38974e-05	4.04824e-05	4.48164e-05	5.0717e-05	3.18465e-05	4.42772e-05	3.74039e-05	2.75573e-05	4.00446e-05	1.45314	0.641357	0.0202362	1.10024	up
pos_632	(S,Z)-Lyratol acetate	7.571e-06	1.28086e-05	1.39841e-05	2.25395e-05	1.90905e-05	3.08914e-05	2.80708e-05	1.8915e-05	1.9476e-05	5.67123e-05	7.37147e-05	3.0569e-05	7.46659e-05	8.63991e-05	5.79388e-05	6.29785e-05	1.92339e-05	5.78068e-05	3.00547	1.57246	0.0015328	1.57397	up
pos_634	APC	0.000176974	0.000301285	0.000388589	0.000504248	0.000592426	0.000326339	0.0007804	0.000402551	0.000762205	0.000737624	0.000823235	0.000864556	0.000666316	0.000518457	0.000636124	0.000601596	0.000434102	0.000701264	1.61544	0.797678	0.00536165	1.26273	up
pos_637	4Alpha-hydroxymethyl-5alpha-cholesta-8-en-3beta-ol	1.11343e-06	1.18897e-06	3.60806e-06	1.32883e-06	2.04202e-06	6.76332e-06	7.43243e-06	4.23879e-06	1.14447e-06	9.31989e-06	1.08653e-05	5.63462e-06	5.73364e-06	1.03986e-05	7.77528e-06	1.11247e-05	3.46448e-06	7.74957e-06	2.23686	1.2815	0.0140023	1.35697	up
pos_638	(Z)-6-Nonenal	0	4.9502e-08	5.0036e-07	2.86122e-07	2.86058e-07	4.15132e-07	3.95201e-07	2.91296e-07	5.01149e-07	6.68123e-07	1.64876e-06	6.53567e-07	6.56879e-07	1.36315e-06	1.65776e-06	2.01284e-07	2.77959e-07	9.18834e-07	3.30565	6.85853	0.0137117	1.29418	up
pos_640	gamma-Tocopheryl quinone	6.89051e-06	1.11175e-05	4.84829e-05	1.00927e-05	2.1456e-05	5.9248e-05	4.15733e-05	3.11067e-05	4.20155e-05	0.00017035	0.000194326	9.65959e-05	0.000102995	0.000245702	9.21792e-05	0.00038079	2.8746e-05	0.000165619	5.76148	2.61064	0.00902868	1.41328	up
pos_641	4,4-Dimethyl-14alpha-hydroxymethyl-5alpha-cholesta-8-en-3beta-ol	5.77028e-06	4.21475e-05	8.85142e-05	3.66931e-05	7.15725e-05	0.000120552	9.8697e-05	8.15649e-05	6.66061e-05	0.000390378	0.000286815	0.000280443	0.000284833	0.000414684	0.000312188	0.00135884	6.8189e-05	0.000424349	6.22313	2.60815	0.0369892	1.16387	up
pos_644	Nopalinic acid	0.000315488	0.000464451	0.00068318	0.000629425	0.000765032	0.000473377	0.000871011	0.000568715	0.000654564	0.000946596	0.000906983	0.000836273	0.000857487	0.000699766	0.00080555	0.000835901	0.000596335	0.00081789	1.37153	0.508788	0.0108665	1.23044	up
pos_646	Testolactone	3.0312e-06	4.63336e-06	1.0154e-05	1.15379e-05	8.42444e-06	9.01043e-06	1.13652e-05	1.22791e-05	1.48227e-05	1.55356e-05	1.38045e-05	1.57507e-05	1.04651e-05	1.42579e-05	1.41795e-05	1.07088e-05	8.80446e-06	1.36906e-05	1.55496	0.753026	0.00445195	1.36335	up
pos_647	Vigabatrin	1.01202e-05	1.94298e-05	3.34917e-05	3.40655e-05	3.89685e-05	2.32799e-05	4.01783e-05	3.13357e-05	4.01604e-05	4.08478e-05	4.15491e-05	4.56141e-05	4.63026e-05	3.41675e-05	3.86754e-05	3.36502e-05	2.88587e-05	4.01209e-05	1.39025	0.580355	0.0193926	1.0995	up
pos_654	Dihomo-gamma-Linolenoyl ethanolamide	3.59362e-05	3.28755e-05	6.62272e-05	0.000159157	0.000119289	0.000203655	0.000141136	7.27362e-05	0.000132333	0.000159184	0.000310603	0.000203558	0.000226491	0.000312225	0.000323205	0.000191271	0.000103877	0.000232359	2.23687	1.35906	0.00222219	1.46355	up
pos_658	N-Linoleoyl GABA	4.15152e-05	3.42379e-05	3.77244e-05	3.66679e-05	4.27815e-05	2.24603e-05	3.93561e-05	2.60556e-05	4.43745e-05	6.11512e-05	6.18607e-05	4.75858e-05	5.51703e-05	4.92101e-05	4.38535e-05	6.52641e-05	3.50999e-05	5.35588e-05	1.5259	0.625212	0.000371617	1.44531	up
pos_661	7-Hydroxycostol	0	0	0	9.35357e-07	0	2.52491e-07	8.14492e-08	1.48925e-07	5.62301e-07	3.73888e-08	5.79129e-07	4.88451e-07	1.29019e-06	2.43717e-06	9.12962e-07	1.24461e-06	1.77278e-07	9.44025e-07	5.32511	22.7355	0.0225356	1.19232	up
pos_665	(S)-Nerolidol 3-O-[a-L-rhamnopyranosyl-(1->2)-b-D-glucopyranoside]	3.66569e-06	4.96438e-06	1.61694e-05	1.68654e-05	2.47417e-05	1.73932e-05	1.81407e-05	9.32015e-06	3.31263e-05	3.42574e-05	4.35871e-05	3.83278e-05	3.40936e-05	1.93796e-05	3.62117e-05	3.21663e-05	1.39076e-05	3.38937e-05	2.43707	1.49755	6.04063e-05	1.53611	up
pos_667	3-Methylene-indolenine	2.63779e-05	2.94317e-05	7.55115e-05	7.38804e-05	6.08879e-05	4.12856e-05	6.78379e-05	6.78428e-05	5.90398e-05	0.000115668	6.54406e-05	8.98255e-05	0.000106475	4.60773e-05	0.000109398	7.22169e-05	5.5382e-05	8.30177e-05	1.499	0.619575	0.0328726	1.00243	up
pos_668	7-Methylguanosine	5.72683e-05	7.21019e-05	0.000171035	0.000239072	0.000200835	0.00017441	0.000245226	0.000160026	0.000360534	0.000243326	0.00020339	0.000326252	0.000212678	0.00025118	0.000298445	0.000291218	0.000164997	0.000273378	1.65687	0.857956	0.00407513	1.29448	up
pos_670	(23S,24S)-17,23-Epoxy-24,29-dihydroxy-27-norlanost-8-ene-3,15-dione	0.000377045	0.000221537	0.000571877	0.000836365	0.00125284	0.000884794	0.00147324	0.000486058	0.00262066	0.000921572	0.0016719	0.001221	0.00147964	0.00110307	0.00245929	0.000630321	0.000762969	0.00151343	1.98361	1.07745	0.0260628	1.0244	up
pos_671	Armillaripin	0.000156247	0.000206424	0.000544832	0.00133956	0.000374119	0.00101368	0.000638512	0.000449222	0.00151217	0.001077	0.00152973	0.000949767	0.00100311	0.00159127	0.00213633	0.00151745	0.000590325	0.0014146	2.39631	1.52791	0.00102516	1.48766	up
pos_672	(2E,4Z,7Z)-2,4,7-Tridecatrienal	1.12766e-05	2.34415e-06	4.08248e-06	7.09859e-06	3.33146e-06	6.8617e-06	3.99009e-06	3.01805e-06	1.03829e-05	1.2803e-05	1.16104e-05	9.4452e-06	7.93979e-06	1.32725e-05	1.5374e-05	1.58006e-05	5.25039e-06	1.20785e-05	2.3005	1.34865	0.000321058	1.55731	up
pos_673	11-beta-Hydroxyandrosterone-3-glucuronide	0.000980858	0.00168587	0.00270963	0.00278688	0.00310422	0.00180356	0.00390554	0.00233709	0.00349323	0.00345474	0.00367968	0.00373179	0.00386633	0.0025582	0.00324745	0.00267533	0.0024142	0.00333834	1.38279	0.560004	0.0291723	1.0234	up
pos_674	3-(5-Methyl-2-furanyl)butanal	1.85341e-06	2.64598e-06	6.26787e-06	1.57835e-05	5.63349e-06	1.04764e-05	8.77144e-06	5.05388e-06	1.89528e-05	1.07599e-05	1.42248e-05	1.04998e-05	1.01359e-05	1.59861e-05	1.99139e-05	1.40413e-05	7.06076e-06	1.43143e-05	2.02731	1.2608	0.00389497	1.34588	up
pos_677	Eicosadienoic acid	0	0	2.90362e-07	0	0	6.00045e-07	4.30053e-08	2.06433e-07	2.80456e-07	2.92133e-06	3.41273e-06	1.91636e-06	9.75601e-07	4.53458e-06	1.06682e-06	1.01174e-05	1.42481e-07	3.15316e-06	22.1304	24.5411	0.0304583	1.21695	up
pos_678	DG(20:3(5Z,8Z,11Z)/20:5(5Z,8Z,11Z,14Z,17Z)/0:0)	7.49005e-06	8.87788e-07	7.85539e-07	5.99778e-07	1.58938e-06	3.63554e-06	3.90962e-06	1.97728e-06	4.47046e-06	1.09281e-05	1.05443e-05	1.04293e-05	9.67522e-06	1.04462e-05	1.09456e-05	1.43715e-05	2.60937e-06	1.02263e-05	3.91908	2.40241	3.5526e-05	1.68042	up
pos_679	13'-Carboxy-gamma-tocopherol	2.95278e-06	1.08775e-07	4.7502e-07	3.05339e-07	1.01614e-06	4.92017e-07	3.07243e-07	5.67045e-07	1.72837e-06	2.43355e-06	1.84176e-06	2.03248e-06	2.15859e-06	1.34781e-06	1.77464e-06	5.1429e-06	7.78045e-07	2.30751e-06	2.96578	2.08159	0.0127969	1.14925	up
pos_681	beta-Alanyl-L-arginine	0	7.69606e-08	2.78652e-07	4.30601e-07	1.09249e-06	4.06701e-06	9.18308e-07	1.07171e-06	5.91066e-07	4.64437e-06	8.16442e-06	6.16764e-06	6.80636e-06	1.19667e-05	1.11257e-05	9.19963e-06	9.91966e-07	7.33324e-06	7.39263	8.68935	0.00138317	1.59344	up
pos_682	Tetranor 12-HETE	3.22352e-07	3.02568e-07	2.35868e-07	0	9.82786e-08	2.73437e-06	1.34868e-06	6.36022e-07	1.1074e-07	2.93487e-06	7.11117e-06	4.66305e-06	4.06904e-06	8.37457e-06	7.76823e-06	6.37531e-06	7.09767e-07	5.17587e-06	7.29235	8.30725	0.00224546	1.56743	up
pos_683	Ophiopogonin C'	5.04587e-06	9.60296e-06	2.59931e-05	6.31075e-05	2.46009e-05	4.803e-05	2.42e-05	2.39893e-05	6.53646e-05	3.0029e-05	5.19483e-05	3.57303e-05	3.54011e-05	6.73738e-05	7.10093e-05	4.39365e-05	2.80712e-05	5.00991e-05	1.78472	1.11972	0.0263177	1.11822	up
pos_684	3-hydroxytetradecanoyl carnitine	2.62319e-06	4.26286e-06	6.83639e-06	1.08855e-05	1.38348e-05	1.67215e-05	2.22927e-05	1.13665e-05	9.62133e-06	1.34569e-05	2.88274e-05	2.33617e-05	3.03153e-05	2.68798e-05	3.04546e-05	2.65269e-05	1.11029e-05	2.36805e-05	2.13282	1.27507	0.003969	1.408	up
pos_685	Gynosaponin S	1.98385e-07	2.84416e-07	1.30917e-07	0	3.57893e-07	2.48265e-06	1.25302e-06	4.39988e-07	2.5913e-06	3.2648e-06	1.97216e-06	2.63953e-06	2.93033e-06	3.04182e-06	4.59144e-06	4.31392e-06	6.43409e-07	3.16816e-06	4.92403	8.22293	4.09515e-05	1.6777	up
pos_692	Lacto-N-neohexaose	1.35139e-06	4.72441e-06	4.96701e-06	3.35955e-06	1.30485e-05	5.287e-06	1.09268e-05	5.23305e-06	1.20437e-05	2.33752e-05	1.398e-05	2.53633e-05	9.53997e-06	9.15689e-06	1.08276e-05	9.35818e-06	6.11222e-06	1.42056e-05	2.32413	1.37973	0.0111374	1.15737	up
pos_693	1-Arachidonoylglycerophosphoinositol	0.00013666	0.000183544	0.000364781	0.000120141	0.000288471	0.00051205	0.000368895	0.000293395	0.000101921	0.00133627	0.0014191	0.000733067	0.000800988	0.00114608	0.00165537	0.00495947	0.000283492	0.00151903	5.35828	1.98635	0.0495152	1.1174	up
pos_694	19-Nor-5-androstenediol	7.77253e-05	0.000104238	0.0001916	0.000199724	0.000184842	0.000133136	0.000268107	0.000201019	0.000395215	0.000271254	0.000288049	0.00034958	0.000259916	0.000226864	0.000304361	0.000226006	0.000170049	0.000290156	1.70631	0.841807	0.0013241	1.34044	up
pos_699	L-alpha-Aspartyl-L-hydroxyproline	1.21823e-07	7.76798e-07	2.76854e-07	2.37186e-06	1.54872e-06	1.98805e-06	4.33446e-06	1.99599e-06	4.30178e-06	3.61628e-06	2.05993e-06	2.23614e-06	2.9949e-06	4.4397e-06	3.69665e-06	1.64096e-06	1.67682e-06	3.12329e-06	1.86263	1.47121	0.0333684	1.12543	up
pos_700	(E)-26,27-Dinorergosta-4,22-dien-3-one	0	5.39192e-08	8.53171e-07	5.63303e-06	0	2.4435e-06	1.44013e-06	3.21213e-06	1.9696e-05	5.5861e-06	6.02694e-06	4.64787e-06	6.16918e-06	6.7573e-06	9.61612e-06	5.78309e-06	1.70448e-06	8.03533e-06	4.71423	13.8393	0.00800273	1.20327	up
pos_704	4-Methyl-2-methylene-1-(1methylethylidene)-cyclohexane	1.5293e-05	1.0984e-05	1.00118e-05	8.81437e-06	9.74279e-06	1.17105e-05	1.35266e-05	8.98471e-06	6.90299e-06	1.88269e-05	2.91155e-05	2.79964e-05	2.07322e-05	3.04298e-05	1.68438e-05	3.6029e-05	1.11335e-05	2.33596e-05	2.09814	0.953051	0.00711899	1.40744	up
pos_705	10beta-12,13-Dinor-8-oxo-6-eremophilen-11-al	3.25956e-06	1.33153e-06	3.62035e-06	1.38091e-05	9.84845e-06	1.11616e-05	2.82755e-06	1.8859e-06	1.80358e-05	6.09543e-06	1.23439e-05	6.27383e-06	9.94907e-06	1.14664e-05	1.54063e-05	1.1843e-05	5.96801e-06	1.14267e-05	1.91466	1.30554	0.0294407	1.0097	up
pos_707	1-Methoxy-3-(4-hydroxyphenyl)-2E-propenal 4'-glucoside	2.71207e-06	4.44535e-06	5.65473e-06	9.89941e-06	9.47796e-06	3.59581e-06	8.33312e-06	6.22791e-06	1.37172e-05	6.71069e-06	1.10254e-05	1.23197e-05	1.29634e-05	1.54346e-05	1.45874e-05	6.44204e-06	6.2933e-06	1.16501e-05	1.85118	0.952709	0.00392178	1.25728	up
pos_710	Pyrimethanil	7.59641e-05	0.000102881	0.000152785	0.000126858	0.000142021	0.000129608	0.000205142	0.000151899	0.000192975	0.000180228	0.000155598	0.000246845	0.000191866	0.000138673	0.000230887	0.000145215	0.000135895	0.000185286	1.36345	0.472219	0.0226497	1.06	up
pos_712	6-Methyladenine	1.64687e-05	3.94827e-05	4.81103e-05	4.43255e-05	3.97233e-05	3.41845e-05	6.83619e-05	3.98849e-05	7.13891e-05	8.08626e-05	5.84707e-05	7.40113e-05	6.14321e-05	4.34545e-05	5.97404e-05	0.000106221	4.13177e-05	6.94477e-05	1.68082	0.79563	0.00504708	1.27931	up
pos_713	9-(beta-D-Ribofuranosyl)zeatin	7.19374e-06	1.54768e-05	3.20816e-05	3.5256e-05	2.5278e-05	1.89161e-05	2.63126e-05	2.35586e-05	3.0612e-05	3.11456e-05	3.1247e-05	3.61014e-05	5.03355e-05	2.61959e-05	4.54239e-05	2.80612e-05	2.30092e-05	3.48903e-05	1.51636	0.699725	0.0175693	1.0438	up
pos_714	Shyobunyl acetate	3.94886e-05	9.27538e-05	8.11814e-05	0.000173969	0.000141019	0.00010633	0.000201859	0.000130104	0.000257198	0.000205156	0.000171558	0.000193748	0.000303182	0.000245591	0.000260455	0.000234708	0.000120838	0.000233949	1.93606	1.07679	0.000339707	1.50506	up
pos_715	Melilotoside A	5.39689e-07	1.07552e-06	1.81579e-06	3.5905e-06	4.35238e-06	1.81742e-06	5.47763e-06	4.07976e-06	4.35116e-06	1.50798e-05	2.13182e-06	8.30095e-06	7.66936e-06	1.90169e-05	5.08248e-06	1.56775e-05	2.84359e-06	9.66374e-06	3.39843	1.7875	0.0163453	1.3019	up
pos_720	Ethyl (Z,Z)-5,8-tetradecadienoate	2.17791e-07	1.44704e-06	1.95245e-06	2.66774e-07	4.1658e-06	6.44751e-06	5.99735e-06	3.57078e-06	9.17371e-07	1.13135e-05	2.50567e-05	1.82273e-05	1.84324e-05	2.27963e-05	1.65453e-05	2.71199e-05	3.00819e-06	1.75511e-05	5.83444	2.89678	0.00144566	1.58107	up
pos_722	Behenoylglycine	9.02756e-06	2.62928e-05	6.65619e-05	1.35359e-05	4.10215e-05	9.31096e-05	3.11921e-05	3.98088e-05	1.07055e-05	8.98502e-05	9.98655e-05	6.62463e-05	0.000136639	0.000129442	6.25947e-05	0.000163083	4.00688e-05	9.48033e-05	2.36602	1.26821	0.018377	1.21139	up
pos_725	Ethyl vanillin	3.18832e-06	4.34877e-06	7.36308e-06	9.76705e-06	8.67601e-06	6.01285e-06	1.17418e-05	8.62523e-06	1.29166e-05	1.16341e-05	8.85479e-06	1.03042e-05	9.2805e-06	9.86246e-06	1.11181e-05	8.05189e-06	7.46538e-06	1.02528e-05	1.37338	0.551814	0.0339173	1.06169	up
pos_726	Lyciumoside IX	4.5466e-06	9.68152e-06	9.02075e-06	3.66707e-06	1.69926e-05	2.25596e-06	2.34276e-05	1.64088e-05	3.40046e-05	1.82449e-05	2.28186e-05	2.93834e-05	1.37033e-05	1.36616e-05	2.18948e-05	2.43263e-05	1.07501e-05	2.22547e-05	2.07018	1.36458	0.00730218	1.18056	up
pos_729	Oxyacanthine	4.40404e-05	7.36357e-05	0.00010095	0.000153213	0.000176298	0.000100071	0.000192806	0.000116866	0.00027227	0.000142968	0.0002107	0.000228492	0.000225878	0.00018062	0.000169523	0.000114804	0.000119735	0.000193157	1.6132	0.7777	0.0122308	1.07965	up
pos_730	Physagulin B	0.000412991	0.000684975	0.000992815	0.00119948	0.00137248	0.000790173	0.00168634	0.000961882	0.00165373	0.00152331	0.00181658	0.00187626	0.00162269	0.00121669	0.00144995	0.00132516	0.00101264	0.00156055	1.54107	0.722547	0.0064814	1.23989	up
pos_735	Thellungianin G	2.56653e-07	1.15665e-07	1.8617e-08	2.2997e-06	3.82007e-07	1.15792e-07	8.25073e-08	1.31216e-07	3.35262e-06	2.02382e-06	4.43493e-06	3.89993e-08	1.23973e-06	1.09664e-05	5.62634e-06	2.30745e-06	4.2527e-07	3.74879e-06	8.81508	3.54279	0.0284338	1.21163	up
pos_736	Androsterone	6.94929e-07	9.3717e-07	1.52447e-07	0	9.27363e-07	2.46736e-06	0	1.11666e-06	9.68069e-07	1.49034e-05	8.42036e-06	2.12314e-06	3.51668e-06	9.8144e-06	7.10423e-06	1.74229e-06	7.8699e-07	6.07407e-06	7.7181	13.5282	0.0178195	1.2899	up
pos_737	Tomatidine	5.8178e-06	2.27011e-06	3.60818e-06	2.70203e-06	6.80572e-06	2.88202e-06	6.36036e-06	2.72014e-06	9.52274e-06	2.25609e-06	1.10742e-05	2.30241e-05	1.61102e-05	7.88723e-06	9.23077e-06	2.57574e-05	4.14579e-06	1.31078e-05	3.16172	1.48588	0.0152676	1.16294	up
pos_738	alpha-Tocopherolquinone	1.07867e-05	5.11364e-06	7.29595e-06	1.78169e-06	1.10838e-05	2.03658e-05	1.70297e-05	1.48597e-05	1.05791e-05	6.26142e-05	7.85372e-05	5.1854e-05	4.58024e-05	9.22371e-05	3.89991e-05	9.61455e-05	1.10396e-05	5.95961e-05	5.39837	2.49909	0.00186248	1.59492	up
pos_741	Deoxypyridinoline	2.29933e-06	5.32499e-06	4.85859e-06	1.42182e-05	5.44494e-06	7.35382e-06	8.50531e-06	7.64122e-06	7.60385e-06	1.51977e-05	2.87774e-05	2.44563e-05	2.45605e-05	1.36723e-05	4.37321e-05	5.58174e-05	6.9558e-06	2.67272e-05	3.84243	1.86081	0.0101251	1.342	up
pos_742	(7b,10a)-3-Hydroxy-1,3,5-cadinatrien-9-one	2.40206e-06	2.87344e-06	3.69869e-06	9.41722e-06	5.86506e-06	7.7814e-06	6.68996e-06	4.65115e-06	1.46508e-05	7.35276e-06	7.32631e-06	7.44262e-06	1.24422e-05	1.25972e-05	1.37265e-05	1.00658e-05	5.42237e-06	1.07005e-05	1.9734	1.06768	0.00205724	1.36183	up
pos_745	(1(10)E,4a,5E)-1(10),5-Germacradiene-12-acetoxy-4,11-diol	1.59516e-06	4.89157e-06	1.24998e-05	1.02658e-05	7.20422e-06	8.78229e-06	8.81422e-06	1.08655e-05	1.83816e-05	1.81569e-05	9.17764e-06	1.56556e-05	9.04874e-06	1.37879e-05	1.23332e-05	1.27731e-05	8.11482e-06	1.36643e-05	1.68387	0.90992	0.0074436	1.20944	up
pos_750	Crocin 3	6.3993e-06	1.08153e-05	9.95774e-06	1.43306e-05	1.54266e-05	5.85858e-06	2.96981e-05	2.07117e-05	2.7837e-05	2.75785e-05	1.4607e-05	2.77308e-05	2.36798e-05	1.78015e-05	2.38228e-05	2.55436e-05	1.41497e-05	2.35751e-05	1.66612	0.897844	0.0150399	1.17285	up
pos_751	(x)-1,2-Propanediol 1-O-b-D-glucopyranoside	6.74941e-06	1.48046e-05	1.93587e-05	3.0026e-05	2.72583e-05	1.61309e-05	4.30601e-05	1.8539e-05	3.09903e-05	2.61692e-05	3.58866e-05	3.86712e-05	4.138e-05	2.96143e-05	3.31474e-05	2.87494e-05	2.19909e-05	3.30761e-05	1.50408	0.751317	0.0293894	1.07918	up
pos_752	4'-Dihydroabscisic acid	5.4025e-05	9.15968e-05	0.00012011	0.000156851	0.000157654	0.000108301	0.000185588	0.000122766	0.000195037	0.000167639	0.000198941	0.000191016	0.000182861	0.000129085	0.000212583	0.00016865	0.000124611	0.000180726	1.45032	0.607203	0.00741737	1.23283	up
pos_753	gamma-Chaconine	5.41417e-07	4.51676e-06	3.9239e-06	1.19371e-05	2.14635e-06	8.21749e-06	4.52777e-06	3.1539e-06	1.87137e-05	8.05108e-06	1.30831e-05	1.00039e-05	8.93076e-06	1.30624e-05	2.67228e-05	4.9658e-06	4.87058e-06	1.29417e-05	2.65712	1.67115	0.0144312	1.17315	up
pos_754	Ganoderiol I	3.09601e-05	4.03502e-05	6.88153e-05	9.47698e-05	5.5064e-05	0.000106692	6.52689e-05	6.4243e-05	9.61906e-05	0.000155988	0.000246963	0.000131952	0.000177359	0.000314477	0.000321658	0.000200557	6.57704e-05	0.000205643	3.12668	1.63722	0.00163197	1.58433	up
pos_755	cis-10-Hydroxylinalyl oxide 7-glucoside	2.26506e-06	7.07696e-06	5.44635e-06	9.19534e-06	7.68747e-06	3.89078e-06	2.2277e-05	9.75835e-06	1.26957e-05	1.38623e-05	2.06912e-05	2.40839e-05	2.79598e-05	1.60009e-05	1.09304e-05	1.88398e-05	8.44967e-06	1.8133e-05	2.146	1.32451	0.00621254	1.24737	up
pos_757	3-Mercapto-2-methyl-1-butanol	9.32327e-08	3.69423e-07	6.33766e-07	6.0095e-07	1.21674e-06	4.78045e-07	9.89964e-07	8.1024e-07	1.0927e-06	7.64808e-07	9.03354e-07	1.34175e-06	1.1522e-06	9.96961e-07	1.17776e-06	8.64795e-07	6.49045e-07	1.03679e-06	1.59741	0.949657	0.0202882	1.08714	up
pos_761	6-Hydroxynicotinic acid	3.68852e-07	1.32568e-06	1.0627e-06	1.9222e-06	2.76601e-06	5.03123e-06	1.58757e-06	2.03428e-06	2.58113e-06	5.49194e-06	6.8292e-06	8.02171e-06	6.63145e-06	9.19514e-06	6.47148e-06	5.44049e-06	2.01232e-06	6.33282e-06	3.14703	1.89757	0.000236683	1.59661	up
pos_765	Dihyroxy-1H-indole glucuronide I	1.01295e-05	1.04521e-05	1.61343e-05	1.34875e-05	1.98418e-05	1.12966e-05	2.07647e-05	1.74301e-05	2.44798e-05	3.63955e-05	3.72664e-05	3.51056e-05	3.25162e-05	1.97696e-05	2.73091e-05	2.8057e-05	1.49421e-05	3.01124e-05	2.01528	1.03286	9.02098e-05	1.55769	up
pos_767	(4R,5S,7R,11R)-11,12-Dihydroxy-1(10)-spirovetiven-2-one	2.77784e-06	3.94163e-06	7.99511e-06	9.28686e-06	7.80602e-06	2.10692e-05	1.47133e-05	9.86248e-06	8.60116e-06	2.66358e-05	4.31825e-05	2.86443e-05	3.21926e-05	5.54828e-05	4.7373e-05	3.86041e-05	9.68156e-06	3.50895e-05	3.62437	1.94274	0.00120488	1.60959	up
pos_768	LysoPC(20:5(5Z,8Z,11Z,14Z,17Z))	1.84323e-07	1.78478e-07	9.3474e-07	3.57012e-06	1.17275e-06	2.0387e-06	1.63315e-06	1.69503e-06	5.45792e-06	4.9273e-06	2.72643e-06	2.84399e-06	2.59866e-06	5.5382e-06	8.07371e-06	2.69895e-06	1.42591e-06	4.35814e-06	3.05639	2.05721	0.00381456	1.38834	up
pos_773	Tracheloside	0	8.54895e-07	0	7.35469e-07	6.58592e-07	0	1.67323e-06	0	7.36285e-07	1.09093e-06	2.11978e-06	1.66776e-06	2.35863e-06	6.9453e-07	1.79164e-06	1.01487e-06	4.90273e-07	1.4343e-06	2.92552	22.8254	0.00892444	1.17154	up
pos_776	PC(DiMe(9,3)/DiMe(9,3))	4.27374e-05	5.46271e-05	5.03866e-05	3.81171e-05	5.34849e-05	0.000113862	6.25494e-05	6.77659e-05	1.98957e-05	0.00114161	0.000589283	0.000293664	0.000645388	0.000740583	0.00038926	0.00157538	6.04413e-05	0.000674383	11.1576	2.90585	0.00962184	1.38772	up
pos_780	Germacrone-13-al	4.76114e-06	2.3817e-06	4.63331e-06	2.18521e-05	1.34563e-05	1.75364e-05	6.51955e-06	3.95382e-06	2.81784e-05	1.4457e-05	2.03493e-05	1.26478e-05	1.88165e-05	1.72429e-05	2.60329e-05	2.01884e-05	9.38679e-06	1.97391e-05	2.10286	1.41524	0.00635543	1.23196	up
pos_781	Sphingosine 1-phosphate (d19:1-P)	4.34998e-05	4.18892e-05	6.56357e-05	0.000186206	0.00011822	0.000154423	0.000147018	6.61625e-05	0.000196084	0.000174634	0.000146744	0.000244321	0.000297599	0.000226824	0.000168668	0.000170156	0.000102882	0.000203129	1.97439	1.15403	0.00204462	1.33398	up
pos_785	Tanacetol B	2.04588e-05	6.16238e-05	5.68691e-05	0.000134958	0.00010959	0.000220076	0.000141649	0.000145098	0.000216298	0.000180908	0.000161295	0.000219956	0.000229373	0.000313427	0.000193774	0.000199668	0.00011129	0.000214338	1.92593	1.20662	0.00261812	1.43726	up
pos_786	1,5,5,8-Tetramethyl-12-thiabicyclo[9.1.0]dodeca-3,7-diene	8.14641e-06	1.47775e-05	3.03902e-05	2.61671e-05	2.40766e-05	2.51392e-05	3.59938e-05	2.64393e-05	5.05437e-05	4.5671e-05	3.11683e-05	4.13916e-05	2.92459e-05	2.81213e-05	4.08044e-05	3.63089e-05	2.38913e-05	3.79069e-05	1.58664	0.755021	0.00499261	1.25726	up
pos_787	Cortisone	2.95784e-06	6.51992e-06	9.41581e-06	1.23397e-05	1.18691e-05	6.37587e-06	1.86732e-05	1.06733e-05	1.68043e-05	1.91602e-05	1.97273e-05	2.17383e-05	1.87844e-05	1.19453e-05	1.13491e-05	1.4625e-05	9.85309e-06	1.67667e-05	1.70167	0.906184	0.00668346	1.21336	up
pos_788	Elenaic acid	1.93784e-05	2.96884e-05	5.72975e-05	5.18954e-05	5.19209e-05	3.44515e-05	4.69928e-05	5.86188e-05	6.97548e-05	6.95083e-05	6.29675e-05	6.253e-05	4.52513e-05	5.45243e-05	8.81101e-05	4.33478e-05	4.37805e-05	6.19993e-05	1.41614	0.551956	0.0241632	1.0686	up
pos_795	1,25-Dihydroxyvitamin D3-26,23-lactone	8.29827e-05	0.000121935	0.000143219	0.000102563	0.000192461	0.000158419	0.000273065	0.000138253	0.000282806	0.000352829	0.00022406	0.000273772	0.000352736	0.000321203	0.000343811	0.000279054	0.000151612	0.000303784	2.00369	1.07541	6.69952e-05	1.61732	up
pos_797	Dodecanedioic acid	2.89146e-05	4.52651e-05	5.63931e-05	7.71116e-05	7.93275e-05	4.01716e-05	0.000117383	6.22207e-05	0.00010784	7.11354e-05	0.000100365	0.000109513	9.68015e-05	8.11906e-05	8.49773e-05	9.67882e-05	6.33484e-05	9.35763e-05	1.47717	0.67033	0.0200488	1.12479	up
pos_798	25-Cinnamoyl-vulgaroside	3.06352e-07	1.47912e-06	4.02937e-06	2.06624e-06	2.96749e-06	2.02369e-06	5.14048e-06	3.40061e-06	3.5015e-06	2.8869e-06	5.49882e-06	5.89985e-06	4.39995e-06	1.75868e-06	6.13472e-06	7.89174e-06	2.67667e-06	4.74652e-06	1.77329	1.03464	0.0362844	1.04099	up
pos_799	1-(2,3-Dihydro-6-methyl-1H-pyrrolizin-5-yl)-1,4-pentanedione	0.000835551	0.00109904	0.00130286	0.00288396	0.00247018	0.000747337	0.00309911	0.000958217	0.00319678	0.00426986	0.00480124	0.00168923	0.00503852	0.00685988	0.00398558	0.00363981	0.00167453	0.00418511	2.49927	1.43986	0.00188188	1.44308	up
pos_800	5-Megastigmen-7-yne-3,9-diol 9-glucoside	3.32029e-05	6.8197e-05	8.77849e-05	0.000122839	0.000104089	7.30177e-05	0.000153216	8.64249e-05	0.000179919	0.000127303	0.000161922	0.00015489	0.000145437	0.000132525	0.000149251	0.000132038	9.10965e-05	0.000147911	1.62367	0.809039	0.0025705	1.37262	up
pos_801	11-Dehydro-thromboxane B2	2.71978e-05	8.68774e-05	9.53237e-05	9.39605e-05	9.04741e-05	9.69265e-05	0.000133245	0.000145985	0.000168548	0.000312171	0.000189803	0.000265212	0.000137439	0.00014452	0.000161986	0.000128196	9.62488e-05	0.000188484	1.95831	1.03017	0.00529389	1.31034	up
pos_804	Myrigalone A	1.11915e-07	0	9.13342e-07	8.06171e-06	7.56417e-07	4.616e-06	9.04746e-07	1.04369e-06	4.75145e-06	5.37594e-06	5.85798e-06	5.56576e-06	4.5238e-06	1.57952e-05	1.47627e-05	9.79695e-06	2.05098e-06	8.30373e-06	4.04867	8.29293	0.00700657	1.37363	up
pos_805	S-Adenosylmethioninamine	0	0	1.0922e-06	1.54614e-05	5.16055e-06	3.51738e-06	4.70641e-06	5.96977e-06	9.03028e-06	8.12278e-06	2.51066e-05	2.5138e-05	1.08977e-05	4.48827e-05	2.09604e-05	1.71755e-05	4.48847e-06	2.01642e-05	4.49245	13.6686	0.00764368	1.37522	up
pos_809	Talinumoside I	9.01874e-06	9.23526e-06	8.21927e-06	5.30645e-06	6.41964e-06	2.04771e-05	1.00284e-05	4.44014e-06	2.67498e-06	9.47028e-05	6.1419e-05	2.47973e-05	3.7021e-05	9.23708e-05	5.32724e-05	0.000140028	9.14313e-06	6.32857e-05	6.92167	2.35253	0.0103737	1.41354	up
pos_810	Tetradec-2-enal	3.25023e-07	6.00614e-07	1.72024e-06	2.99222e-06	1.23986e-06	2.3633e-06	1.45244e-06	1.11669e-06	1.90649e-06	1.00857e-05	5.34316e-06	2.66905e-06	2.72439e-06	5.36128e-06	5.51885e-06	3.02124e-06	1.4763e-06	4.57877e-06	3.10152	1.72144	0.0126367	1.31499	up
pos_811	9'-Carboxy-gamma-chromanol	1.74566e-05	1.34256e-05	2.25342e-05	3.22258e-05	3.31823e-05	6.55441e-05	3.21025e-05	1.8751e-05	0.000103415	6.16412e-05	5.43465e-05	4.61156e-05	5.02998e-05	4.57511e-05	7.99496e-05	5.45603e-05	2.94028e-05	6.20099e-05	2.10898	1.18642	0.0033093	1.28732	up
pos_815	Hydroxylated N-acetyl desmethyl frovatriptan	2.77695e-05	4.79809e-05	6.69195e-05	7.41028e-05	7.29096e-05	4.4032e-05	0.000118506	5.87621e-05	0.000118499	9.15109e-05	0.000122531	0.000125243	0.000113855	6.98136e-05	8.07745e-05	7.73532e-05	6.38727e-05	9.99474e-05	1.56479	0.725765	0.0121195	1.10249	up
pos_816	Tyrosine methylester	5.06607e-07	1.01447e-06	9.70651e-07	5.4368e-07	1.17669e-06	6.12813e-07	1.55908e-06	8.43456e-07	2.87802e-06	1.12396e-06	1.02092e-06	2.39402e-06	2.76356e-06	2.53598e-06	2.37414e-06	3.25361e-07	9.03431e-07	1.927e-06	2.13297	0.922338	0.0198707	1.04555	up
pos_817	Kinetensin 4-7	4.93504e-06	1.27873e-05	1.63188e-05	9.5517e-06	2.28787e-05	1.34773e-05	2.66924e-05	1.79183e-05	2.80425e-05	3.50096e-05	3.66067e-05	3.29594e-05	3.30705e-05	2.30692e-05	3.40258e-05	2.42772e-05	1.557e-05	3.08826e-05	1.98347	1.12591	0.000258233	1.51106	up
pos_827	3,5,9-Trihydroxyergost-7-en-6-one	9.18493e-06	1.86145e-05	5.54613e-05	3.483e-05	3.55789e-05	5.80656e-05	3.9024e-05	2.51109e-05	0.000125958	0.000164817	9.88551e-05	9.92829e-05	6.01392e-05	0.000138849	0.000144798	0.000228403	3.44838e-05	0.000132638	3.84638	2.0451	0.000666944	1.60455	up
pos_830	2,3-Dihydro-6-methyl-5-(5-methyl-2-furanyl)-1H-pyrrolizine	1.27614e-07	5.6708e-08	8.1122e-08	5.07896e-07	5.39327e-07	2.90306e-06	4.39783e-08	5.49423e-07	6.44454e-08	3.44304e-06	6.92044e-06	3.92447e-06	5.09697e-06	1.62735e-05	8.55978e-06	8.03737e-06	6.01141e-07	6.54001e-06	10.8793	3.93819	0.00979658	1.41872	up
pos_833	CPA(18:0/0:0)	1.19879e-06	1.75225e-06	3.07544e-05	7.69217e-06	1.14911e-05	7.93712e-06	1.01225e-05	6.1021e-06	1.43681e-05	6.90837e-05	2.51539e-05	5.68916e-05	1.27074e-05	1.5276e-05	7.6811e-05	2.49438e-05	9.63131e-06	3.69044e-05	3.83172	2.19072	0.0228335	1.13705	up
pos_837	Aspartyl-Tryptophan	4.67841e-06	2.90428e-06	3.17306e-06	1.86559e-05	1.49077e-05	5.00954e-06	1.15448e-05	7.86075e-06	3.892e-05	3.19158e-05	1.94154e-05	1.79305e-05	8.18966e-06	2.58384e-05	6.63539e-06	1.59286e-05	8.5918e-06	2.05967e-05	2.39725	1.34912	0.0214607	1.07975	up
pos_840	Austinol	9.62259e-06	1.70955e-05	1.84951e-05	3.35097e-05	2.90298e-05	1.65434e-05	5.0588e-05	2.17794e-05	3.75049e-05	3.48963e-05	4.96403e-05	4.92584e-05	3.96058e-05	3.36721e-05	3.86063e-05	2.79519e-05	2.45829e-05	3.8892e-05	1.58207	0.801962	0.0197621	1.1418	up
pos_841	Pyridostigmine	1.9425e-06	3.41236e-06	8.02752e-06	5.41883e-06	7.39349e-06	4.23715e-06	7.18959e-06	7.43236e-06	1.56792e-05	1.14219e-05	7.56193e-06	9.38339e-06	8.1836e-06	8.0124e-06	9.27469e-06	1.14914e-05	5.63173e-06	1.01261e-05	1.79804	0.940429	0.00282533	1.26116	up
pos_847	16-Hydroxy-10-oxohexadecanoic acid	8.5388e-06	1.52907e-05	2.50688e-05	4.5637e-05	3.21081e-05	4.66761e-05	4.01735e-05	2.8854e-05	7.97643e-05	3.1835e-05	4.85773e-05	4.00602e-05	4.5866e-05	5.2223e-05	5.94082e-05	3.49365e-05	3.02934e-05	4.90838e-05	1.62028	0.820603	0.022135	1.07947	up
pos_848	alpha,gamma-Onoceradienedione	5.09152e-06	1.32224e-05	2.11406e-05	4.94711e-05	4.30399e-05	4.55792e-05	3.82894e-05	2.30082e-05	0.000124737	3.18956e-05	8.50709e-05	5.78595e-05	6.3735e-05	7.46523e-05	0.000121667	6.13059e-05	2.98553e-05	7.76153e-05	2.59972	1.55996	0.00346857	1.32681	up
pos_849	Uralenolide	1.60256e-05	1.42515e-05	1.64118e-05	1.90685e-05	1.69736e-05	2.19337e-05	1.79815e-05	1.0878e-05	1.14393e-05	2.32669e-05	5.31371e-05	2.14189e-05	3.57002e-05	9.24193e-05	6.64638e-05	4.24772e-05	1.66905e-05	4.32904e-05	2.59371	1.13531	0.0259532	1.27248	up
pos_851	6beta-hydroxybudesonide	2.2004e-07	5.5022e-07	7.36909e-09	1.52306e-06	1.56216e-06	1.23014e-06	9.8973e-07	1.40183e-06	1.19108e-06	2.37061e-06	4.31936e-06	1.54069e-06	3.31575e-06	2.48718e-06	3.71101e-06	4.47904e-06	9.3557e-07	2.92684e-06	3.1284	2.42992	0.00200463	1.49089	up
pos_852	PS(16:0/18:2(9Z,12Z))	3.50833e-07	1.0216e-06	7.9785e-07	7.83536e-07	2.27658e-07	2.25982e-06	4.35719e-06	2.33218e-06	2.04486e-06	4.24703e-06	9.23695e-06	5.60057e-06	6.96024e-06	9.3641e-06	1.084e-05	5.44059e-06	1.51633e-06	6.71679e-06	4.42962	2.56145	0.00115512	1.57966	up
pos_853	Mauritine A	2.22099e-07	2.59375e-10	1.17311e-07	1.50858e-06	7.35989e-07	1.68643e-06	7.56893e-07	5.11836e-07	7.39591e-06	9.15288e-06	9.67794e-06	1.26351e-05	4.62566e-06	5.56409e-06	5.43322e-06	6.01416e-06	6.92424e-07	7.56237e-06	10.9216	5.04614	0.000142433	1.6378	up
pos_854	19'-Hexanoyloxymytiloxanthin	2.98838e-06	1.19851e-05	8.90526e-06	7.27061e-06	2.45438e-05	1.25658e-05	2.4025e-05	9.57635e-06	8.39766e-06	1.65854e-05	2.56272e-05	2.12052e-05	2.65359e-05	3.65576e-05	2.27758e-05	1.85931e-05	1.27325e-05	2.20347e-05	1.73058	0.945244	0.0351061	1.09851	up
pos_859	20-Hydroxy-leukotriene E4	5.50099e-05	0.000122162	9.10232e-05	0.000173563	0.000165197	0.000100263	0.000247859	0.000256182	0.000440344	0.000547026	0.000251435	0.000370595	0.00031367	0.000286249	0.000213717	0.000134459	0.000151407	0.000319687	2.11144	1.12733	0.00890719	1.19327	up
pos_865	3-Allyl-1-cyclohexene	0.000420579	0.000794423	0.00116976	0.00116771	0.00133571	0.000786165	0.00148406	0.000977721	0.00121227	0.00163666	0.00155956	0.00148938	0.00153226	0.0011065	0.00128987	0.00134978	0.00101702	0.00139704	1.37366	0.536258	0.0191688	1.11475	up
pos_866	12-Ketoporrigenin	3.55716e-05	3.9995e-05	5.53163e-05	3.35647e-05	6.69457e-05	0.000140013	0.000109543	6.75101e-05	2.45371e-05	0.000298486	0.000513477	0.000239862	0.000328782	0.000986068	0.000368694	0.000575986	6.85575e-05	0.000416987	6.08229	2.29646	0.0104186	1.42344	up
pos_867	(1R*,2R*,4R*,8S*)-p-Menthane-1,2,8,9-tetrol 9-glucoside	3.08327e-05	5.23736e-05	8.56506e-05	6.12263e-05	7.74716e-05	4.37162e-05	0.000108522	6.8783e-05	0.000119645	0.000112104	8.36156e-05	9.51953e-05	0.000111864	7.21268e-05	9.18454e-05	0.000131156	6.6072e-05	0.000102194	1.54671	0.699878	0.00640909	1.20382	up
pos_872	Cystathionine sulfoxide	8.96339e-07	2.18979e-06	3.83277e-06	5.18818e-06	4.73791e-06	3.0879e-06	4.8513e-06	3.02811e-06	7.6854e-06	4.59326e-06	6.74976e-06	7.10359e-06	7.6335e-06	5.71255e-06	8.29788e-06	5.78857e-06	3.47654e-06	6.69556e-06	1.92593	1.09041	0.000351862	1.43704	up
pos_874	3-O-cis-Coumaroylmaslinic acid	2.70987e-06	5.93009e-08	8.65676e-08	2.48777e-06	2.4732e-09	4.0355e-06	4.68958e-07	3.18234e-07	1.56074e-06	2.12998e-06	1.22622e-05	7.96886e-06	2.97844e-06	1.755e-05	2.44584e-05	1.01467e-05	1.27108e-06	9.8819e-06	7.7744	4.53131	0.0195183	1.30166	up
pos_878	22-Dehydroclerosterol	0.000241933	0.000453019	0.000842719	0.000647718	0.000929019	0.00115071	0.00147277	0.000941373	0.000753725	0.0018861	0.00287768	0.00259934	0.00212266	0.00276618	0.00187544	0.00310921	0.000834907	0.00224879	2.69346	1.50044	0.000773037	1.58967	up
pos_880	10-Nitrolinoleic acid	2.8318e-06	2.18424e-06	2.96376e-06	2.16238e-06	1.76564e-06	1.43647e-05	4.13041e-06	4.40015e-06	1.96846e-06	1.32382e-05	1.69506e-05	1.04427e-05	1.74461e-05	6.11532e-05	2.0342e-05	1.55145e-05	4.35039e-06	1.9632e-05	4.51269	2.04689	0.0455414	1.16209	up
pos_882	(3b,5a,22E,24S)-Stigmasta-7,22,25-trien-3-ol 3-glucoside	9.6388e-06	1.02931e-05	1.72509e-05	1.84094e-05	2.11466e-05	6.17986e-05	5.40755e-05	1.11082e-05	3.0591e-05	6.03994e-05	0.000141768	9.05193e-05	8.33829e-05	0.000111855	0.000114163	0.000102595	2.54651e-05	9.19092e-05	3.60922	2.08453	0.000605886	1.59555	up
pos_885	Neoporrigenin B	8.26495e-05	0.000112697	0.00018882	0.000171609	0.000256716	0.000273582	0.000239886	0.00019414	0.000333244	0.000216196	0.000292983	0.000300594	0.000504036	0.000329733	0.000307957	0.000250292	0.000190012	0.000316879	1.66768	0.795433	0.00559066	1.21308	up
pos_886	Asparagoside C	8.12432e-06	9.9247e-06	1.02012e-05	1.65092e-05	5.00371e-05	1.77755e-05	4.8781e-05	1.35109e-05	6.29782e-05	6.36557e-05	5.67292e-05	4.47379e-05	5.84366e-05	3.60678e-05	4.66535e-05	2.86818e-05	2.1858e-05	4.97426e-05	2.27572	1.47696	0.00293624	1.27815	up
pos_890	Veranisatin B	9.74561e-06	8.12831e-06	3.43784e-05	2.9104e-05	3.95174e-05	2.34445e-05	2.59154e-05	2.80908e-05	5.07236e-05	0.000101917	6.1644e-05	4.06318e-05	2.87144e-05	1.83388e-05	4.68165e-05	3.63492e-05	2.47906e-05	4.81419e-05	1.94195	0.970244	0.039773	1.00463	up
pos_891	Jasmolone	2.90066e-07	5.42522e-07	1.05447e-06	1.13922e-06	1.07655e-06	6.66039e-07	8.92294e-07	1.52843e-06	1.01731e-05	1.57061e-05	1.30592e-05	1.29195e-05	1.51532e-05	8.44998e-06	9.8412e-06	1.0859e-05	8.98697e-07	1.20202e-05	13.3751	3.86176	4.66122e-06	1.76068	up
pos_894	Mesobilirubinogen	0.000251538	0.000325875	0.000627367	0.000647755	0.00112923	0.00104969	0.00152198	0.0017839	0.00206224	0.00196678	0.00212462	0.00593759	0.00148286	0.00202357	0.00132937	0.00142221	0.000917167	0.00229366	2.50081	1.42536	0.0386347	1.01405	up
pos_897	beta-Casomorphin (1-6)	0.00026877	0.00055129	0.000781599	0.000885933	0.00100333	0.000548401	0.0013878	0.000773231	0.00126562	0.00135768	0.001321	0.00149551	0.00137768	0.000936221	0.00111719	0.0010758	0.000775044	0.00124334	1.60422	0.805093	0.0056187	1.26227	up
pos_902	Bulnesol	5.02825e-06	9.76201e-06	1.53601e-05	1.38544e-05	1.82825e-05	1.10328e-05	2.07002e-05	1.34898e-05	1.57615e-05	2.38296e-05	2.22385e-05	1.95379e-05	2.07728e-05	1.70178e-05	1.75536e-05	1.79879e-05	1.34388e-05	1.93375e-05	1.43893	0.619044	0.0131851	1.20164	up
pos_904	4'-N-desmethylolanzapine	8.97688e-11	0	0	0	0	0	0	0	1.16982e-06	1.18229e-06	7.58371e-07	1.41911e-06	0	2.32839e-07	2.24294e-07	1.16667e-07	1.12211e-11	6.37923e-07	56850.3	34.3936	0.0149521	1.1455	up
pos_905	Cinncassiol A	3.23759e-06	2.81845e-06	4.46354e-06	3.7408e-06	2.13263e-06	2.65915e-06	2.23234e-06	1.91516e-06	6.27141e-06	4.72945e-06	3.28361e-06	4.11451e-06	4.20104e-06	6.68708e-06	7.97745e-06	7.22998e-06	2.89996e-06	5.56182e-06	1.9179	0.93219	0.0025452	1.3772	up
pos_907	Lucidenic acid H	7.09012e-05	8.99996e-05	0.000162988	0.000133183	0.000140503	0.00011792	0.000165132	0.000169669	0.000262577	0.000322233	0.000232364	0.000330844	0.000320781	0.000175409	0.000373905	0.00023324	0.000131287	0.000281419	2.14355	1.11943	0.000158801	1.54007	up
pos_909	Convalloside	1.83739e-07	4.04213e-07	9.55993e-07	5.68774e-07	8.90014e-07	1.31629e-06	3.30049e-06	1.89676e-06	3.42961e-06	3.49444e-06	2.33789e-06	4.0408e-06	3.45046e-06	1.23803e-06	1.43888e-06	2.78242e-06	1.18954e-06	2.77656e-06	2.33416	1.58432	0.00750352	1.20072	up
pos_914	Pilocarpine	3.03456e-05	5.88483e-05	7.23663e-05	0.000130501	0.000116797	4.83736e-05	0.000169315	9.71374e-05	0.000148448	0.000106364	0.000142101	0.000163003	0.000116254	0.000130536	0.000142586	0.000119758	9.04604e-05	0.000133631	1.47724	0.739787	0.0377161	1.06888	up
pos_917	N1-(5-Phospho-a-D-ribosyl)-5,6-dimethylbenzimidazole	4.08817e-06	4.72658e-06	8.0606e-06	7.03424e-06	5.55108e-06	7.27444e-06	1.71015e-05	1.31972e-05	1.99648e-05	2.74909e-05	2.1698e-05	1.50793e-05	1.27434e-05	3.87316e-06	1.91029e-05	1.06419e-05	8.37923e-06	1.63243e-05	1.94818	0.936937	0.0232545	1.10649	up
pos_924	13-Heptadecyn-1-ol	1.38913e-06	1.36293e-06	3.61199e-06	1.6578e-06	3.59081e-06	7.02444e-06	2.88863e-06	6.49886e-06	6.20003e-06	4.55132e-05	1.84349e-05	7.75727e-06	6.27248e-06	1.48437e-05	1.51005e-05	6.94655e-06	3.50307e-06	1.51336e-05	4.32009	2.02048	0.041448	1.11909	up
pos_925	Acorenone	6.54525e-07	6.4837e-07	1.45953e-06	1.53446e-06	2.14176e-06	3.84809e-06	2.62206e-06	1.79882e-06	1.52459e-06	3.4175e-06	8.38579e-06	6.29743e-06	7.17762e-06	6.59689e-06	6.41571e-06	7.39839e-06	1.83845e-06	5.90174e-06	3.21017	1.75386	0.00104308	1.55106	up
pos_926	Nevskin	0	0	3.38239e-07	3.27478e-06	3.96785e-06	3.66412e-06	1.64293e-06	6.37159e-07	5.02722e-06	1.34786e-06	3.75826e-06	1.66225e-06	7.23544e-06	4.31044e-06	4.85389e-06	8.71324e-06	1.69064e-06	4.61357e-06	2.7289	12.6488	0.018026	1.12204	up
pos_927	13-Hydroxy-9-methoxy-10-oxo-11-octadecenoic acid	1.91245e-06	1.92878e-06	6.30165e-06	9.25726e-06	3.82226e-06	7.1121e-06	7.98254e-06	5.97443e-06	1.58222e-05	1.8025e-05	8.78277e-06	9.34549e-06	5.99834e-06	7.9445e-06	1.31697e-05	7.6364e-06	5.53643e-06	1.08405e-05	1.95804	1.08144	0.0126038	1.19548	up
pos_929	Pisumoside A	6.51754e-06	8.6238e-06	1.00931e-05	4.44133e-05	3.03894e-05	1.88876e-05	1.28507e-05	2.12259e-05	5.75551e-05	5.42853e-05	0.000133405	6.23085e-05	6.55068e-05	0.00023993	0.000138968	1.52472e-05	1.91252e-05	9.59007e-05	5.01437	2.21778	0.0188011	1.26931	up
pos_930	Hydrocortamate	9.05734e-05	0.000131657	0.000225851	0.000327621	0.000281748	0.000223474	0.000419488	0.000212614	0.000360104	0.000245488	0.000413159	0.000413165	0.000418119	0.000363485	0.000408696	0.000273229	0.000239128	0.000361931	1.51354	0.711463	0.0165589	1.15996	up
pos_932	23-Acetoxysoladulcidine	8.51126e-07	0	0	2.27568e-07	1.21606e-06	2.43328e-06	1.77181e-06	1.03836e-06	5.60753e-06	2.70861e-06	3.08939e-06	2.82582e-06	1.41042e-06	7.08916e-07	3.11408e-06	1.10952e-06	9.42275e-07	2.57179e-06	2.72934	12.2825	0.0249741	1.03641	up
pos_933	7a,12a-Dihydroxy-3-oxo-4-cholenoic acid	1.59825e-05	1.3338e-05	3.2666e-05	3.1543e-05	9.19648e-05	5.52009e-05	2.21987e-05	4.62619e-05	7.71815e-05	6.14332e-05	8.88467e-05	3.42705e-05	8.83311e-05	0.000115907	0.000165665	2.85503e-05	3.86445e-05	8.25232e-05	2.13545	1.15673	0.0338974	1.05732	up
pos_934	1-Hydroxyepiacorone	2.65777e-05	3.2608e-05	7.00368e-05	6.80072e-05	6.6738e-05	5.98684e-05	9.54225e-05	5.69907e-05	9.67712e-05	6.54646e-05	9.51013e-05	8.02311e-05	9.91674e-05	7.94485e-05	0.000101724	5.71157e-05	5.95312e-05	8.4378e-05	1.41738	0.578085	0.0236086	1.07564	up
pos_940	Stavudine	1.62639e-05	3.52908e-05	5.05779e-05	6.95832e-05	5.38293e-05	3.98536e-05	9.45475e-05	4.40718e-05	8.71613e-05	5.96739e-05	0.000103248	9.45928e-05	9.67e-05	7.51096e-05	8.22491e-05	6.69166e-05	5.05022e-05	8.32064e-05	1.64758	0.851654	0.00631747	1.25289	up
pos_941	Anaxagoreine	1.65945e-05	3.50793e-05	5.95737e-05	5.84867e-05	7.15252e-05	3.77285e-05	7.93556e-05	5.47757e-05	6.88291e-05	9.26005e-05	8.94429e-05	8.48681e-05	8.95435e-05	5.61553e-05	7.13758e-05	7.32375e-05	5.16399e-05	7.82566e-05	1.51543	0.717521	0.00945411	1.19283	up
pos_942	Vitamin A	1.5519e-06	1.54183e-06	5.33697e-06	4.72831e-06	5.64789e-06	8.26667e-06	1.10963e-05	5.25874e-06	4.78194e-06	1.50099e-05	2.50455e-05	2.08486e-05	1.74223e-05	3.28774e-05	1.73363e-05	2.59683e-05	5.42858e-06	1.99113e-05	3.66786	1.98029	0.0014148	1.59036	up
pos_949	trans-p-Menth-2-ene-1,4-diol	2.88678e-06	2.21409e-06	2.6852e-06	9.39823e-06	5.03357e-06	1.00295e-05	8.22641e-06	5.49207e-06	2.12157e-05	1.20901e-05	9.98755e-06	8.18696e-06	1.08793e-05	1.47549e-05	1.68789e-05	9.23429e-06	5.74573e-06	1.29035e-05	2.24575	1.30976	0.00263443	1.36719	up
pos_954	(E,E)-11,13-Octadecadien-9-ynoic acid	1.30717e-05	6.10941e-06	1.04113e-05	1.15998e-05	1.19953e-05	7.26187e-06	1.4554e-05	1.08939e-05	1.33476e-05	1.90106e-05	2.00853e-05	1.5267e-05	1.55903e-05	1.33464e-05	1.51257e-05	1.59995e-05	1.07372e-05	1.59715e-05	1.4875	0.609804	0.00144959	1.4148	up
pos_957	Alpha-Linoleoylcholine	1.11548e-10	9.27106e-08	1.34252e-07	2.04379e-07	1.34418e-07	1.75603e-07	1.06484e-06	4.8356e-07	4.08378e-09	4.24622e-07	1.31533e-06	9.02308e-07	8.13882e-07	7.47488e-07	1.25089e-06	4.28992e-07	2.86235e-07	7.35949e-07	2.57114	2.19647	0.0402892	1.12284	up
pos_959	Glycerylphosphorylethanolamine	2.59471e-08	0	1.10875e-08	2.27544e-07	3.22763e-07	3.85527e-07	0	0	1.02076e-06	6.85552e-07	7.58526e-07	3.649e-07	4.10713e-07	2.26683e-07	6.75808e-07	1.03256e-07	1.21609e-07	5.30775e-07	4.36462	17.6895	0.00685678	1.17718	up
pos_962	Oxprenolol	2.60113e-05	7.38866e-05	0.000121945	9.1466e-05	8.5575e-05	8.17198e-05	0.00014237	0.000135705	0.000385637	0.00040851	0.000284835	0.000373312	0.000201135	0.000131377	0.000346226	0.000869061	9.48348e-05	0.000375012	3.95437	1.93611	0.00881996	1.31966	up
pos_964	N-Oleoyl tyrosine	7.41378e-05	0.000120424	0.00019927	0.000243564	0.000242914	0.000139336	0.000338089	0.000181671	0.000325466	0.000207773	0.000317823	0.000365378	0.000369949	0.000250305	0.000281621	0.000213612	0.000192426	0.000291491	1.51482	0.700215	0.0190249	1.05411	up
pos_965	Jasmolone glucoside	2.577e-06	5.68917e-06	3.35765e-06	6.7406e-06	9.97551e-06	2.50376e-06	1.49216e-05	7.22183e-06	1.32121e-05	1.07069e-05	1.38067e-05	1.41435e-05	1.36617e-05	7.48427e-06	1.17097e-05	1.00057e-05	6.62339e-06	1.18413e-05	1.7878	1.06669	0.0110699	1.17563	up
pos_968	(3b,20R,22R)-3,20,27-Trihydroxy-1-oxowitha-5,24-dienolide 3-glucoside	3.7278e-06	3.12415e-06	5.543e-06	9.92164e-06	1.05028e-05	5.3384e-06	1.60154e-05	5.94603e-06	1.5159e-05	1.34197e-05	1.73026e-05	1.78364e-05	1.88638e-05	1.2281e-05	1.4094e-05	1.00832e-05	7.51489e-06	1.488e-05	1.98006	1.15492	0.00180088	1.35442	up
pos_971	3-Amino-2-piperidone	0.000929699	0.0015593	0.00237424	0.00274233	0.00219293	0.00155669	0.00285453	0.00203827	0.00425066	0.00362367	0.00287633	0.00332993	0.00325179	0.00257903	0.00289553	0.00310878	0.002031	0.00323946	1.59501	0.736568	0.00120042	1.33526	up
pos_979	Alanyl-Isoleucine	6.33714e-06	7.38169e-06	1.01695e-05	1.35384e-05	1.53207e-05	1.44391e-05	2.50127e-05	1.57769e-05	3.53706e-05	2.9032e-05	2.38831e-05	3.60086e-05	2.45513e-05	1.88201e-05	2.65921e-05	1.39229e-05	1.3497e-05	2.60226e-05	1.92802	1.00873	0.0026322	1.29778	up
pos_980	Yucalexin P17	3.41786e-06	5.85014e-06	6.61315e-06	2.03466e-05	7.74451e-06	9.59697e-06	1.34813e-05	8.50285e-06	2.34062e-05	1.43775e-05	1.30199e-05	1.25367e-05	2.00711e-05	2.68259e-05	2.24895e-05	1.6607e-05	9.44418e-06	1.86667e-05	1.97653	1.11407	0.00369892	1.33758	up
pos_983	Decanoylcholine	0	0	9.0185e-07	4.85709e-07	4.65346e-07	1.57241e-06	1.10347e-06	5.73522e-07	1.02928e-06	6.42369e-06	8.85373e-06	6.1139e-06	5.09045e-06	1.10974e-05	5.94652e-06	9.47012e-06	6.37788e-07	6.75314e-06	10.5884	13.9896	0.000748202	1.67444	up
pos_987	Hydroxyisonobilin	8.55507e-08	1.60295e-07	0	1.70172e-06	8.89355e-07	5.03349e-07	7.22292e-07	8.61732e-07	4.98138e-06	1.18879e-06	1.79381e-06	1.98891e-06	3.20381e-06	3.64758e-06	5.72411e-07	1.71892e-06	6.15537e-07	2.38695e-06	3.87784	7.4922	0.0102918	1.15659	up
pos_989	8-Hydroxy-delta-9-THC	3.07448e-05	3.93449e-05	7.24954e-05	0.000112918	8.07916e-05	5.54917e-05	8.45798e-05	7.82166e-05	0.00019322	0.000148727	0.000109476	0.000134552	0.000139748	0.000120014	0.000162619	6.44702e-05	6.93228e-05	0.000134103	1.93448	0.998185	0.00182457	1.30417	up
pos_990	Sialyl-Lewis X	1.19998e-05	1.94155e-05	2.51185e-05	2.84425e-05	2.63837e-05	1.51305e-05	5.11881e-05	2.36819e-05	3.105e-05	4.97289e-05	6.76205e-05	7.30808e-05	4.52711e-05	2.4822e-05	3.08086e-05	7.45742e-05	2.51701e-05	4.96195e-05	1.97137	0.991767	0.0126016	1.19712	up
pos_992	12-Oxo-2,3-dinor-10,15-phytodienoic acid	5.83251e-05	0.000154052	0.000128435	0.000220915	0.000244145	0.000335868	0.000155477	0.000211893	0.000676943	0.000408752	0.00011115	0.000525524	0.000496266	0.000213344	0.000345161	0.000307083	0.000188639	0.000385528	2.04373	1.00511	0.0194191	1.0025	up
pos_993	Epiacoronene	5.00965e-05	0.000113382	0.000109259	0.000224553	0.000161557	0.000131891	0.000232869	0.00015476	0.000317612	0.000245178	0.000214593	0.000233253	0.000343715	0.000297421	0.000319894	0.000275244	0.000147296	0.000280864	1.9068	1.04461	0.000263391	1.52554	up
pos_995	LysoPC(15:0)	0.000600595	0.000350373	0.000636876	0.000788831	0.000510157	0.000980812	0.00142878	0.000178484	0.00269071	0.00227086	0.00166981	0.000587654	0.0025303	0.0016576	0.00368194	0.00069515	0.000684364	0.001973	2.88297	1.52753	0.00962778	1.24281	up
pos_996	Cyclopassifloic acid B	5.0845e-05	5.20568e-05	7.13548e-05	6.61815e-05	5.48744e-05	8.21194e-05	7.11605e-05	5.74536e-05	3.19864e-05	8.74972e-05	0.000136594	7.41759e-05	8.79532e-05	0.000157904	0.000117476	0.000132912	6.32557e-05	0.000103312	1.63325	0.592364	0.0275462	1.28286	up
pos_1001	(S,E)-Zearalenone	6.72531e-05	8.79161e-05	8.5831e-05	0.000210961	0.000116119	6.42837e-05	0.000238393	0.000128258	0.000245342	0.000211073	0.000271466	0.000284028	0.00036449	0.000168066	0.000373226	0.000203845	0.000124877	0.000265192	2.12363	1.1966	0.00133599	1.36623	up
pos_1002	1-(11Z-docosenoyl)-glycero-3-phosphate	0.000101857	0.000123388	0.000261705	0.000116987	0.000253995	0.000596695	0.000248225	0.000199385	8.16427e-05	0.000687871	0.00117233	0.000797042	0.000911918	0.00132374	0.00126742	0.00169182	0.000237779	0.000991723	4.17077	1.94028	0.0028494	1.52871	up
pos_1003	3-Hydroxy-1-phenyl-1-heneicosanone	3.63757e-07	5.1989e-07	8.57532e-07	6.77573e-08	0	2.83629e-07	1.02016e-07	4.82e-07	0	1.32958e-05	5.09903e-06	3.97678e-06	6.32995e-06	6.97807e-06	4.69405e-06	3.26344e-05	3.34573e-07	9.12601e-06	27.2766	4.18384	0.0448933	1.11128	up
pos_1005	1,3-Octadiene	2.24297e-06	2.35286e-06	4.07063e-06	2.65334e-06	3.52233e-06	7.7882e-06	4.02201e-06	6.34963e-06	6.14885e-06	4.20623e-05	1.74911e-05	8.90871e-06	6.56876e-06	1.77729e-05	1.50293e-05	9.48113e-06	4.12525e-06	1.54329e-05	3.74108	1.7544	0.0295028	1.19901	up
pos_1007	(3beta,22R,23R,24S)-3,22,23-Trihydroxystigmastan-6-one	2.83653e-07	4.52123e-07	6.49389e-07	2.91071e-06	2.54001e-06	2.15788e-06	3.38272e-06	1.9413e-06	5.20323e-06	3.22248e-06	3.61127e-06	4.48955e-06	4.09145e-06	4.46114e-06	5.2613e-06	2.60047e-06	1.78973e-06	4.11761e-06	2.3007	1.61571	0.000740754	1.46274	up
pos_1009	2-(1-Pentenyl)furan	5.03909e-07	1.05144e-06	1.46029e-06	7.06393e-06	1.09193e-06	3.39262e-06	9.2894e-07	1.90377e-06	1.41656e-05	3.71162e-06	3.85581e-06	5.54889e-06	3.6625e-06	1.00379e-05	8.42748e-06	2.64002e-06	2.1746e-06	6.50623e-06	2.99192	1.83117	0.0218605	1.06658	up
pos_1011	Biocytin	2.14175e-06	3.99749e-06	1.00401e-05	7.94609e-06	4.96762e-06	4.24426e-06	1.75461e-05	5.29115e-06	8.14099e-06	2.99329e-05	3.14719e-05	8.94218e-06	2.10891e-05	5.45363e-06	1.51696e-05	1.5116e-05	7.02183e-06	1.69145e-05	2.40885	1.30021	0.0285003	1.10281	up
pos_1014	Botryodiplodin	9.80488e-05	0.000184193	0.000168227	0.000301712	0.000303681	0.000154467	0.000349466	0.000174636	0.000335652	0.000253054	0.000359303	0.000397942	0.000360343	0.000241554	0.000389337	0.000277257	0.000216804	0.000326805	1.50738	0.680301	0.013517	1.11776	up
pos_1015	ent-17-Acetoxy-16b-kauran-19-al	0.000343997	0.00114944	0.000965394	0.00100269	0.000770914	0.000823549	0.00233397	0.00124448	0.00394937	0.00316035	0.00127809	0.00215149	0.00239977	0.00245576	0.00262453	0.00185003	0.0010793	0.00248367	2.30118	1.30529	0.00161456	1.36264	up
pos_1017	(10S,11S)-Pterosin C	8.39753e-06	1.24972e-05	2.45889e-05	2.60356e-05	2.40051e-05	1.28554e-05	2.76525e-05	2.36373e-05	3.14119e-05	3.36735e-05	2.66818e-05	3.59004e-05	2.81187e-05	2.94321e-05	3.17513e-05	2.58424e-05	1.99587e-05	3.03515e-05	1.52072	0.708242	0.00507341	1.30639	up
pos_1018	4-O-Methylpinosylvic acid	5.49525e-05	0.000118971	0.000169286	0.00022236	0.000176646	0.000134195	0.000292126	0.000145114	0.000272831	0.000195265	0.000328302	0.000276941	0.000292268	0.000232038	0.000252954	0.000181677	0.000164206	0.000254035	1.54704	0.741469	0.0118711	1.16686	up
pos_1020	17a,21-Dihydroxy-5b-pregnane-3,11,20-trione	1.5411e-07	2.15891e-06	3.89988e-06	1.83788e-06	2.0196e-06	8.09401e-07	8.43287e-06	4.81814e-06	8.6063e-06	8.93766e-06	5.50588e-06	1.25741e-05	7.79565e-06	4.63473e-06	5.83064e-06	1.2025e-05	3.01635e-06	8.23875e-06	2.73136	2.04726	0.00227204	1.33472	up
pos_1021	Arginyl-Leucine	1.63704e-06	1.75802e-06	1.77958e-06	4.71622e-06	5.80767e-06	2.22665e-06	6.149e-06	3.47376e-06	7.94421e-06	5.6081e-06	6.72119e-06	6.82738e-06	4.91467e-06	3.35275e-06	5.61208e-06	6.97323e-06	3.44349e-06	5.9942e-06	1.74073	0.953296	0.00934442	1.17626	up
pos_1024	trans-O-Methylgrandmarin	0	0	5.73436e-07	0	4.32531e-07	2.71158e-06	1.07081e-06	1.10214e-06	3.66424e-07	3.39089e-06	8.97781e-06	4.08567e-06	3.32045e-06	8.20642e-06	6.98567e-06	8.59445e-06	7.36313e-07	5.49097e-06	7.45739	18.8456	0.00318675	1.54442	up
pos_1028	8,11,14-Eicosatrienoic acid	3.05672e-07	0	0	0	0	4.85157e-07	0	1.90347e-07	0	7.47553e-06	5.20895e-06	0	1.70775e-06	1.3066e-05	2.12893e-06	1.76864e-05	1.22647e-07	5.9092e-06	48.1806	19.2987	0.0396617	1.19636	up
pos_1029	Valyl-Phenylalanine	0	0	0	0	2.86638e-10	1.77822e-06	0	3.69912e-11	0	0	3.45827e-06	1.85226e-06	9.82968e-07	5.17074e-06	4.87069e-06	1.92673e-06	2.22317e-07	2.28271e-06	10.2678	21.0201	0.0244168	1.25842	up
pos_1030	11-Hydroxyandrosterone	4.90175e-05	0.000121179	0.000107232	0.000213631	0.000174501	0.00012741	0.000246951	0.00016002	0.000321631	0.000249236	0.000210979	0.000240371	0.00036292	0.00029672	0.000309737	0.000281945	0.000149993	0.000284192	1.89471	1.04012	0.000351372	1.4961	up
pos_1032	Levetiracetam	8.97497e-06	7.7052e-06	1.2062e-05	1.56803e-05	1.72454e-05	1.71004e-05	2.69149e-05	1.63988e-05	3.90674e-05	2.93421e-05	2.6162e-05	3.73462e-05	2.80057e-05	2.10666e-05	2.82371e-05	1.59848e-05	1.52603e-05	2.81515e-05	1.84476	0.931599	0.00231268	1.30078	up
pos_1033	Calcitroic acid	4.96524e-05	0.000110616	8.86109e-05	0.000199654	9.93265e-05	6.3116e-05	0.000309085	9.7314e-05	0.000282754	0.000170819	0.000327503	0.000319127	0.000288484	0.000205509	0.000241633	0.000243456	0.000127172	0.000259911	2.04378	1.23853	0.00320246	1.32828	up
pos_1040	Cinnamic acid	0.000257969	0.000512503	0.000915376	0.000738848	0.000988178	0.000625419	0.000946634	0.000701394	0.000755907	0.00131819	0.00117414	0.00108455	0.00109729	0.000771707	0.000880196	0.00097868	0.00071079	0.00100758	1.41755	0.582101	0.0195445	1.09076	up
pos_1050	xi-p-Mentha-3,8-dien-1-ol	0	1.39663e-07	4.32516e-07	0	3.48396e-07	6.10748e-07	3.14707e-07	5.42813e-07	1.17248e-06	2.21599e-06	1.00013e-06	1.3795e-06	1.45305e-06	5.00494e-07	1.70186e-06	1.46997e-06	2.98605e-07	1.36169e-06	4.56015	12.6291	0.000306534	1.54568	up
pos_1052	PG(18:1(11Z)/18:3(9Z,12Z,15Z))	9.60736e-05	5.74908e-05	0.000166814	0.000149484	0.000132432	0.000114067	0.000168234	9.13059e-05	9.43007e-05	0.000165403	0.000204558	0.000174153	0.000170407	0.000158831	0.000150896	0.000184288	0.000121988	0.000162855	1.33501	0.463744	0.0399707	1.05601	up
pos_1057	Allylestrenol	1.76841e-06	5.27103e-06	7.54802e-06	8.90615e-06	7.72669e-06	1.13092e-05	7.61842e-06	4.38159e-06	5.60357e-06	2.4962e-05	2.74818e-05	1.61888e-05	2.41852e-05	2.02232e-05	1.64699e-05	2.16901e-05	6.81619e-06	1.96006e-05	2.87559	1.5673	0.000827361	1.55421	up
pos_1058	11'-Carboxy-gamma-chromanol	2.01951e-05	8.95707e-06	9.09242e-06	4.62869e-05	1.61657e-05	4.19426e-05	1.09233e-05	5.75069e-06	1.61115e-05	2.31406e-05	6.98164e-05	2.18109e-05	5.29415e-05	0.000118397	7.88639e-05	3.73552e-05	1.99142e-05	5.23047e-05	2.6265	1.45735	0.0397211	1.13932	up
pos_1061	cis-3-Hexenyl b-primeveroside	0	1.80501e-07	9.83144e-07	1.16479e-05	3.00828e-06	2.49945e-06	3.87127e-06	2.99399e-06	4.17156e-06	4.06485e-06	1.36422e-05	1.2115e-05	4.62435e-06	1.95124e-05	1.06427e-05	9.52317e-06	3.14806e-06	9.78704e-06	3.10891	7.73334	0.0141605	1.26643	up
pos_1063	Cucurbic acid	7.71765e-06	1.92969e-05	1.52252e-05	3.47319e-05	2.91393e-05	2.04592e-05	3.91178e-05	2.75931e-05	5.07662e-05	3.9003e-05	3.2439e-05	3.74145e-05	5.89047e-05	4.70687e-05	4.86959e-05	4.51658e-05	2.41601e-05	4.49322e-05	1.85977	1.02197	0.000684392	1.45081	up
pos_1065	Physagulin D	6.10348e-06	5.69778e-06	2.83672e-05	3.00324e-05	1.64087e-05	2.72861e-05	3.07481e-05	2.84937e-05	7.13332e-05	8.02059e-05	4.63153e-05	8.48234e-05	4.81549e-05	3.83787e-05	4.80136e-05	2.01818e-05	2.16422e-05	5.46758e-05	2.52636	1.46975	0.00348343	1.29349	up
pos_1071	6alpha,9alpha-Difluoroprednisolone-17-butyrate	1.49481e-06	2.33774e-06	2.93507e-06	9.41296e-06	6.30156e-06	4.22864e-06	1.60448e-05	5.97256e-06	1.84136e-05	1.35775e-05	1.42175e-05	1.78177e-05	1.00427e-05	9.25326e-06	1.34158e-05	8.32445e-06	6.09102e-06	1.31328e-05	2.1561	1.42257	0.00580069	1.25684	up
pos_1073	2-(2-Furanyl)piperidine	3.29587e-05	3.83529e-05	6.26588e-05	8.76643e-05	7.50859e-05	3.92844e-05	9.58326e-05	4.72661e-05	7.19065e-05	8.288e-05	0.000102528	0.000108449	0.000137486	7.22953e-05	0.000107977	7.65857e-05	5.98879e-05	9.50135e-05	1.58652	0.734445	0.0101065	1.14085	up
pos_1075	(1(10)E,4E,6a,9b)-9-(2-Methylbutanoyloxy)-1(10),4,11(13)-germacratrien-12,6-olide	0.000208986	0.000328629	0.000523606	0.000793582	0.000609178	0.000453106	0.000722928	0.000623782	0.00105704	0.000819201	0.000820911	0.000961711	0.000730401	0.000736937	0.000813677	0.00057686	0.000532975	0.000814592	1.52839	0.700447	0.00640946	1.21597	up
pos_1078	Glaucarubin	2.95179e-06	7.54178e-06	6.88416e-06	1.03888e-05	8.8016e-06	4.59912e-06	1.5736e-05	1.01501e-05	1.85706e-05	1.36723e-05	1.196e-05	1.64012e-05	2.63404e-05	1.53115e-05	1.59187e-05	2.00594e-05	8.38167e-06	1.72792e-05	2.06155	1.16042	0.000863942	1.38783	up
pos_1081	Hemorphin-4	2.05657e-05	3.43593e-05	5.53633e-05	5.97142e-05	5.43547e-05	3.72441e-05	7.99679e-05	4.81038e-05	7.70874e-05	7.20423e-05	6.62256e-05	8.15476e-05	7.8108e-05	5.00099e-05	6.88057e-05	5.07953e-05	4.87091e-05	6.80777e-05	1.39764	0.561543	0.0267872	1.01261	up
pos_1086	Cynaratriol	1.75361e-06	3.10935e-06	4.9429e-06	6.18429e-06	3.74428e-06	2.33577e-06	6.49252e-06	4.15883e-06	5.73457e-06	7.7453e-06	5.62086e-06	7.99311e-06	6.00215e-06	5.87613e-06	8.18672e-06	5.43005e-06	4.09019e-06	6.57361e-06	1.60716	0.789088	0.00522711	1.29564	up
pos_1088	2-Isopropyl-3,5-dimethoxy-6-methylpyrazine	4.71866e-07	8.08321e-07	1.5739e-06	1.04148e-06	6.96298e-07	2.8193e-06	2.23972e-06	1.33284e-06	6.19769e-06	2.81056e-06	3.13457e-06	4.8395e-06	2.53028e-06	3.41467e-06	2.25658e-06	4.70471e-06	1.37297e-06	3.73607e-06	2.72117	1.58645	0.00140018	1.39222	up
pos_1090	(3b,16a,21b,22a)-12-Oleanene-3,16,21,23,28-pentol-22-angeloyloxy-23-al	6.30687e-06	7.08596e-06	1.52357e-05	7.35472e-06	7.03268e-06	2.17154e-05	3.26661e-05	1.48389e-05	7.9554e-06	4.18302e-05	0.000100209	2.84626e-05	5.56932e-05	0.000125172	0.000119789	6.01806e-05	1.40295e-05	6.74115e-05	4.80497	2.12167	0.00974912	1.42497	up
pos_1091	Shyobunol	1.53493e-06	2.20601e-06	4.13966e-06	2.39817e-06	3.27935e-06	5.00026e-06	2.70413e-06	4.23896e-06	3.97796e-06	2.68499e-05	1.04367e-05	5.81127e-06	4.98962e-06	9.06634e-06	9.50759e-06	6.76155e-06	3.18768e-06	9.67511e-06	3.03516	1.44273	0.040643	1.11955	up
pos_1092	LysoPE(0:0/20:0)	1.17397e-06	2.41463e-06	6.1247e-06	1.85135e-05	1.75434e-06	7.476e-06	7.41544e-06	3.46542e-06	1.57255e-05	1.06419e-05	1.59242e-05	1.53757e-05	1.54575e-05	3.53051e-05	1.98407e-05	1.56694e-05	6.04225e-06	1.79925e-05	2.97778	1.99621	0.00302987	1.40048	up
pos_1093	N-Isobutyl-2,4,8-decatrienamide	0	0	0	0	0	0	0	0	0	5.33176e-07	7.42434e-07	8.41823e-08	9.35925e-08	2.61197e-07	9.60999e-07	0	0	3.34448e-07	#DIV/0!	32.2714	0.0369978	1.1528	up
pos_1095	simvastatin hydroxy acid	1.44201e-05	2.32134e-05	3.27665e-05	0.000102031	5.0559e-05	5.85869e-05	4.87874e-05	2.89931e-05	0.000115144	6.05108e-05	7.90917e-05	7.01742e-05	6.93413e-05	0.000118675	0.000101541	5.17775e-05	4.49197e-05	8.32819e-05	1.85402	1.05988	0.0116897	1.1797	up
pos_1096	Isoavocadienofuran	1.08352e-05	1.6599e-05	3.47129e-05	4.88958e-05	3.52186e-05	3.49816e-05	3.97881e-05	2.55665e-05	8.01853e-05	5.58347e-05	5.12012e-05	5.294e-05	4.0692e-05	4.71044e-05	5.92444e-05	3.1786e-05	3.08247e-05	5.23735e-05	1.69907	0.854897	0.00631287	1.19198	up
pos_1098	D-Linalool 3-(6''-malonylglucoside)	1.03642e-05	2.15978e-05	2.63243e-05	4.02848e-05	2.94739e-05	2.4244e-05	5.33468e-05	2.28429e-05	4.49677e-05	3.64059e-05	5.94489e-05	5.54129e-05	4.98147e-05	3.2829e-05	4.16867e-05	3.14075e-05	2.85599e-05	4.39967e-05	1.54051	0.725479	0.0207009	1.07633	up
pos_1099	N1-Acetylspermidine	9.44415e-07	8.05416e-07	8.51387e-07	1.70018e-06	1.39472e-06	1.111e-06	1.14309e-06	1.08941e-06	2.36841e-06	1.68432e-06	2.18668e-06	1.72354e-06	1.72822e-06	1.44491e-06	1.56269e-06	9.74342e-07	1.12995e-06	1.70914e-06	1.51258	0.593726	0.00827122	1.12785	up
pos_1100	Isoleucyl-Valine	0.000146863	0.000340705	0.000433793	0.000358256	0.00052828	0.000238625	0.00058161	0.000391711	0.00059192	0.000743105	0.000561949	0.000534008	0.000492048	0.000385711	0.000459557	0.000727847	0.00037748	0.000562018	1.48887	0.653699	0.0155572	1.11678	up
pos_1105	Tryptophyl-Threonine	4.29043e-05	3.26853e-05	3.90382e-05	2.67104e-05	3.30247e-05	3.56631e-05	5.09405e-05	2.72082e-05	1.95465e-05	0.000101568	0.000174234	7.48983e-05	0.000116632	0.00044915	0.000134899	0.000185291	3.60218e-05	0.000157028	4.35923	1.72436	0.0332348	1.2283	up
pos_1107	11,14,17-Eicosatrienoic acid	4.41316e-06	5.08844e-06	2.23791e-05	9.548e-06	1.7816e-05	2.62438e-05	4.05914e-05	2.21338e-05	2.1147e-05	7.22316e-05	9.55616e-05	9.71859e-05	0.0001075	0.00012885	8.25421e-05	0.00013737	1.85267e-05	9.27986e-05	5.00891	2.50951	0.000456117	1.6534	up
pos_1110	Prehumulinic acid	1.19417e-05	1.70509e-05	2.10119e-05	2.30234e-05	2.18723e-05	2.02905e-05	2.77945e-05	1.67066e-05	3.32368e-05	3.24888e-05	2.7196e-05	2.82408e-05	2.40485e-05	2.65215e-05	3.62965e-05	2.44674e-05	1.99615e-05	2.9062e-05	1.45591	0.566551	0.00146606	1.3946	up
pos_1111	Alantolactone	4.31768e-08	1.40835e-07	3.21101e-07	1.07926e-06	3.36317e-07	1.12726e-06	8.83027e-07	4.53569e-07	1.49181e-06	2.39479e-06	1.91542e-06	1.90302e-06	1.50933e-06	2.14821e-06	2.70377e-06	2.26675e-06	5.48068e-07	2.04164e-06	3.72515	2.45316	5.62813e-06	1.76994	up
pos_1112	Soyasaponin A3	5.27378e-07	6.96297e-08	1.77568e-07	2.228e-07	1.58756e-07	8.60081e-07	1.38288e-07	2.15859e-07	2.77351e-07	1.01851e-06	8.07931e-07	7.15563e-07	1.14483e-06	1.97876e-06	1.66986e-06	9.43842e-08	2.96295e-07	9.63398e-07	3.25148	1.65819	0.0229031	1.20817	up
pos_1113	5-b-Cholestane-3a ,7a ,12a-triol	3.079e-06	2.20031e-06	2.16536e-06	9.53822e-06	1.6655e-06	3.37843e-06	4.14846e-06	2.22434e-06	2.55213e-06	3.27073e-05	3.02999e-05	1.91929e-05	1.35956e-05	2.4751e-05	1.59654e-05	5.57142e-05	3.54995e-06	2.43473e-05	6.85849	2.61644	0.00754337	1.42183	up
pos_1116	1-(m-Methoxycinnamoyl)pyrrolidine	1.08461e-05	1.23851e-05	1.99656e-05	1.29377e-05	2.05832e-05	2.6487e-05	2.01835e-05	1.26275e-05	8.17427e-06	3.49439e-05	5.44415e-05	3.70843e-05	4.43738e-05	6.02081e-05	5.71038e-05	7.26521e-05	1.7002e-05	4.61227e-05	2.71279	1.29657	0.00381672	1.50284	up
pos_1117	Sorgolactone	0	0	5.14974e-07	5.84427e-07	1.53439e-06	1.9647e-07	1.17137e-06	3.11187e-06	4.81746e-06	4.27479e-05	2.53796e-05	2.30209e-05	6.65234e-06	1.08109e-05	3.05882e-06	4.04902e-06	8.89189e-07	1.50671e-05	16.9448	14.721	0.025028	1.15574	up
pos_1121	1-(4-Methoxyphenyl)-1-penten-3-one	1.73881e-05	3.66012e-05	5.05212e-05	4.88082e-05	6.01681e-05	3.36511e-05	8.29849e-05	4.86661e-05	6.14484e-05	7.82602e-05	8.48885e-05	8.54399e-05	9.64975e-05	4.8379e-05	7.59191e-05	0.000121565	4.73486e-05	8.15497e-05	1.72233	0.858963	0.00544995	1.26954	up
pos_1125	Glandulone C	1.97486e-06	1.76107e-06	3.5e-06	4.60032e-06	3.60118e-06	4.92808e-06	5.66025e-06	4.01138e-06	1.07342e-05	6.53039e-06	5.62443e-06	8.77065e-06	5.95328e-06	3.38185e-06	7.34216e-06	3.56176e-06	3.75464e-06	6.48734e-06	1.72782	0.791779	0.0198797	1.04259	up
pos_1127	Medicagenic acid 3-O-b-D-glucuronide 28-O-[b-D-xylosyl-(1->4)-a-L-rhamnosyl-(1->2)-a-L-arabinosyl] ester	5.19381e-06	1.99242e-05	2.4832e-05	3.33917e-05	3.97948e-05	1.63434e-05	9.73358e-05	4.6588e-05	9.1379e-05	8.81283e-05	6.8428e-05	0.000107387	8.19493e-05	5.62692e-05	7.44793e-05	8.00266e-05	3.54255e-05	8.10059e-05	2.28666	1.58124	0.00216142	1.39615	up
pos_1128	(8alpha,10beta,11beta)-3-Hydroxy-4,15-dinor-1(5)-xanthen-12,8-olide	2.70896e-05	5.78425e-05	7.52042e-05	0.000130121	0.000106209	7.31212e-05	0.000133038	8.53045e-05	0.000135914	0.000119447	0.000158182	0.000170334	0.00013338	0.000108541	0.000135751	0.000122895	8.59913e-05	0.000135556	1.57639	0.786082	0.00605006	1.2751	up
pos_1129	Linoleoyl ethanolamide	0.000269585	0.000256714	0.000621449	0.000512881	0.000319046	0.000789573	0.000490468	0.000324211	0.00033882	0.00108738	0.00128303	0.000747796	0.00101737	0.00254765	0.00194324	0.0011385	0.000447991	0.00126297	2.8192	1.39546	0.0121731	1.38125	up
pos_1131	3alpha-Hydroxyoreadone	3.33337e-06	6.28485e-06	1.45365e-05	2.39848e-05	1.65204e-05	2.03595e-05	1.67497e-05	1.82918e-05	4.33333e-05	2.93942e-05	2.23931e-05	3.73268e-05	2.2057e-05	3.0525e-05	2.92265e-05	2.74477e-05	1.50076e-05	3.02129e-05	2.01317	1.19717	0.000724315	1.41914	up
pos_1134	Hernandulcin	3.71862e-06	3.65901e-06	3.38001e-06	2.935e-06	3.36091e-06	7.3102e-06	4.78822e-06	4.34657e-06	2.81771e-06	2.18674e-05	1.81918e-05	8.5204e-06	9.70361e-06	2.5761e-05	1.83028e-05	1.11161e-05	4.18732e-06	1.45351e-05	3.47122	1.59761	0.00650588	1.48272	up
pos_1135	Fencamfamine	0.000124048	0.000131891	0.00026765	9.5666e-05	5.9102e-05	0.000102598	6.90097e-05	3.66551e-05	3.8935e-05	0.000182292	0.000263627	0.000182807	0.000122299	0.000293079	0.000256391	0.00032558	0.000110827	0.000208126	1.87793	0.914422	0.0378633	1.06276	up
pos_1136	Momordicinin	3.24922e-07	0	0	0	1.97982e-07	5.13722e-07	0	0	1.20152e-06	1.80761e-06	9.95392e-06	2.12913e-06	5.38655e-06	2.17189e-05	3.19691e-05	1.17682e-05	1.29578e-07	1.07419e-05	82.8986	31.2014	0.029356	1.23429	up
pos_1137	Clarithromycin	4.05804e-05	2.77761e-05	3.58143e-05	2.08856e-05	2.85869e-05	1.92994e-05	3.83792e-05	2.65938e-05	4.28066e-05	6.80079e-05	6.24638e-05	5.53394e-05	5.25693e-05	4.0759e-05	4.39724e-05	0.000117198	2.97395e-05	6.03896e-05	2.03062	0.983835	0.00987037	1.28155	up
pos_1139	Ceramide (d18:1/12:0)	2.13621e-06	7.59348e-07	1.08495e-05	7.53804e-06	2.62273e-11	7.53677e-06	4.59495e-06	5.54281e-06	9.71749e-06	6.13823e-05	6.25785e-05	5.03667e-05	4.45607e-05	0.000192246	2.79898e-05	3.38103e-05	4.86971e-06	6.03315e-05	12.3891	5.54692	0.0267541	1.23403	up
pos_1141	4-Androstenediol	1.38718e-06	1.79747e-06	3.49349e-06	3.5621e-06	3.81764e-06	7.52159e-06	7.19536e-06	4.26271e-06	3.97199e-06	1.11771e-05	1.59033e-05	1.3976e-05	1.23827e-05	1.87936e-05	1.36293e-05	1.28809e-05	4.12969e-06	1.28394e-05	3.10903	1.73108	0.000392516	1.65067	up
pos_1143	Abietinol	7.30815e-08	6.31659e-07	5.28306e-07	1.97366e-06	2.71398e-07	1.5101e-06	1.47828e-06	9.18737e-07	1.38931e-06	3.49462e-06	3.15486e-06	3.20322e-06	2.32249e-06	5.69464e-06	3.56888e-06	4.71036e-06	9.23152e-07	3.4423e-06	3.72885	2.3294	0.000659893	1.63724	up
pos_1144	Mucronine D	2.29013e-06	3.60872e-06	1.12338e-05	2.20009e-05	1.60356e-05	2.17523e-05	1.57705e-05	1.31363e-05	2.86358e-05	1.35683e-05	3.09133e-05	2.59818e-05	2.03543e-05	3.06536e-05	4.48063e-05	2.01126e-05	1.32285e-05	2.68782e-05	2.03184	1.27691	0.006473	1.3063	up
pos_1147	Momordol	2.84738e-07	7.94015e-07	1.05197e-06	2.17986e-06	8.40268e-07	1.46702e-06	2.24331e-06	1.00078e-06	3.29766e-06	1.90409e-06	2.13689e-06	1.79662e-06	2.59349e-06	2.84762e-06	2.77217e-06	1.06297e-06	1.23275e-06	2.30144e-06	1.86692	1.06428	0.00866536	1.21394	up
pos_1149	Apo-12'-violaxanthal	1.65241e-05	3.38428e-05	5.72699e-05	6.50958e-05	4.5031e-05	2.92238e-05	7.97115e-05	5.51516e-05	8.2226e-05	8.54249e-05	8.73601e-05	8.84594e-05	9.44854e-05	6.53378e-05	8.07959e-05	5.29306e-05	4.77313e-05	7.96275e-05	1.66825	0.861578	0.00332583	1.29607	up
pos_1150	Junosine	9.7029e-07	3.46421e-06	7.38739e-06	5.17959e-06	6.49612e-06	6.50771e-06	1.24803e-05	9.69166e-06	2.07692e-05	2.70715e-05	1.42797e-05	2.75899e-05	1.29951e-05	8.61651e-06	1.21091e-05	1.05273e-05	6.52217e-06	1.67448e-05	2.56737	1.52889	0.00560293	1.25339	up
pos_1152	4-Hydroxyretinoic acid glucuronide	9.64294e-06	2.71325e-05	3.2365e-05	2.11565e-05	3.40403e-05	1.75103e-05	5.9706e-05	5.00379e-05	4.55896e-05	4.97453e-05	3.18928e-05	6.62289e-05	4.62318e-05	4.24711e-05	4.52614e-05	7.03633e-05	3.14489e-05	4.9723e-05	1.58107	0.819123	0.0280502	1.10059	up
pos_1154	24,25,26,27-Tetranor-23-oxo-hydroxyvitamin D3	7.14136e-05	0.000116707	0.000175297	0.000131119	0.000159059	0.000250042	0.000253041	0.000134012	0.00103348	0.000544254	0.00021715	0.000423954	0.000413395	0.000227117	0.000476446	0.000228195	0.000161336	0.000445499	2.76131	1.37482	0.0201191	1.04738	up
pos_1155	Talaromycin A	3.19142e-05	6.78839e-05	6.56824e-05	0.000151757	0.000109088	9.382e-05	0.00013944	9.10404e-05	0.000204023	0.000153554	0.000157927	0.000144092	0.000218421	0.000185181	0.00021106	0.000164834	9.38282e-05	0.000179887	1.91719	1.06025	0.00026661	1.52517	up
pos_1156	(3beta,23E)-3-Hydroxy-27-norcycloart-23-en-25-one	0.00102327	0.00172511	0.00218774	0.00109983	0.0025812	0.00282459	0.00331939	0.00182021	0.00105023	0.00454985	0.00783125	0.00590734	0.00647033	0.00676234	0.00592441	0.00931531	0.00207267	0.00597638	2.88343	1.43478	0.00228743	1.52213	up
pos_1157	17,18-EpETE	5.71571e-05	0.000136564	0.000116606	0.000257031	0.000182504	0.000150534	0.000256478	0.000169991	0.000365916	0.000265578	0.000212194	0.000246918	0.000400536	0.000352025	0.000355501	0.000302407	0.000165858	0.000312634	1.88495	1.01319	0.000627164	1.44875	up
pos_1159	(R)-Marmin	3.03103e-06	7.41954e-06	1.12383e-05	9.11957e-06	1.3911e-05	8.1326e-06	1.55665e-05	1.77645e-05	2.0977e-05	2.17399e-05	1.28025e-05	1.95916e-05	2.83345e-05	1.84777e-05	9.78122e-06	1.63022e-05	1.07729e-05	1.85008e-05	1.71735	0.881137	0.0113276	1.11582	up
pos_1161	Queretaroic acid	7.50498e-06	1.0609e-06	2.72035e-06	1.8257e-05	6.68192e-06	2.18035e-06	5.85347e-06	9.30238e-07	9.80633e-06	6.47272e-06	3.45094e-05	9.90162e-06	1.14858e-05	2.65806e-05	1.80315e-05	4.92109e-06	5.64865e-06	1.52136e-05	2.69332	1.77414	0.0443313	1.03639	up
pos_1162	Carpaine	3.97376e-06	0	4.09517e-07	4.4828e-07	1.85624e-06	9.12342e-06	2.51085e-06	2.8253e-06	1.34464e-06	2.03743e-05	3.29782e-05	1.94e-05	1.90795e-05	4.35982e-05	3.18403e-05	6.81314e-05	2.64342e-06	2.95933e-05	11.1951	9.14692	0.00642326	1.47162	up
pos_1163	Geranylcitronellol	1.33267e-07	0	6.2475e-06	2.85166e-08	7.61822e-09	1.15071e-06	1.18898e-08	4.53193e-07	3.52095e-10	1.09555e-05	1.4412e-05	1.12025e-05	1.08021e-05	5.00361e-05	5.35012e-06	1.56517e-05	1.00409e-06	1.48013e-05	14.7411	9.91215	0.0363325	1.17289	up
pos_1164	5a-Cholestane-3a,7a,12a,25-tetrol	2.38329e-05	3.00728e-05	5.56448e-05	1.80386e-05	5.62886e-05	0.000177747	0.000100421	5.73041e-05	5.36853e-05	0.000385272	0.000702706	0.000321783	0.000509256	0.000503624	0.000622686	0.000901056	6.49188e-05	0.000500008	7.70206	2.99422	0.00178656	1.57838	up
pos_1166	Kudzusaponin SA1	7.15674e-07	2.50497e-07	1.06814e-06	3.04269e-06	9.41739e-08	3.91169e-06	5.74375e-07	1.06135e-06	4.83187e-06	2.4815e-06	5.53998e-06	1.34544e-06	2.33121e-06	4.84555e-06	7.72342e-06	7.91447e-06	1.33982e-06	4.62668e-06	3.4532	2.35591	0.00695591	1.35652	up
pos_1167	12,13-DiHODE	0.000104926	0.000191987	0.000313783	0.000655562	0.000357837	0.000465621	0.000483595	0.000335004	0.00100551	0.000530516	0.000492438	0.00053826	0.00044882	0.000533618	0.000872699	0.000641338	0.00036354	0.0006329	1.74094	0.925586	0.0122593	1.16708	up
pos_1171	3-alpha-Androstanediol glucuronide	2.70561e-05	4.59824e-05	7.41733e-05	8.74819e-05	8.72104e-05	6.83063e-05	0.00016917	7.46413e-05	0.000205072	0.000161434	0.00015893	0.000145744	0.000166647	0.000129612	0.000160562	0.000113792	7.92526e-05	0.000155224	1.9586	1.12013	0.00100462	1.42437	up
pos_1174	Glaudine	6.46721e-06	7.08243e-06	1.56765e-05	1.09938e-05	1.94733e-05	1.2919e-05	2.30331e-05	1.62567e-05	3.34667e-05	3.52282e-05	2.86069e-05	3.39462e-05	1.93942e-05	2.12952e-05	1.19505e-05	1.29359e-05	1.39878e-05	2.4603e-05	1.75889	0.827388	0.0197168	1.06284	up
pos_1175	7-[(6-Hydroxy-3,7-dimethyl-2,7-octadienyl)oxy]-2H-1-benzopyran-2-one	8.67426e-06	1.02097e-05	1.01488e-05	1.84235e-05	1.54541e-05	4.91604e-06	2.08171e-05	1.15613e-05	2.30233e-05	2.23263e-05	1.93684e-05	2.1034e-05	2.23021e-05	2.06027e-05	1.96888e-05	2.62923e-05	1.25256e-05	2.18297e-05	1.74281	0.920256	0.00119528	1.46754	up
pos_1177	25-Acetyl-6,7-didehydrofevicordin F 3-[glucosyl-(1->6)-glucoside]	5.53541e-06	1.15277e-05	1.693e-05	1.9236e-05	2.29514e-05	1.00115e-05	4.55161e-05	1.8062e-05	3.87706e-05	3.72239e-05	3.22234e-05	4.14865e-05	3.90401e-05	2.14419e-05	3.1123e-05	3.51015e-05	1.87213e-05	3.45514e-05	1.84557	1.1015	0.00807693	1.23609	up
pos_1188	Oxybuprocaine	4.49613e-05	0.000108622	6.75799e-05	0.000232215	8.89343e-05	3.73702e-05	0.000208627	7.50422e-05	0.000182054	0.000114576	0.000340109	0.000289501	0.00037361	0.000180893	0.00023626	0.000192738	0.000107919	0.000238718	2.21201	1.32878	0.00649064	1.19511	up
pos_1191	Ganoderic acid W	3.48799e-06	1.86527e-06	6.21404e-06	1.50166e-05	9.46843e-06	1.65225e-05	1.62893e-05	1.10923e-05	3.37761e-05	1.62217e-05	2.02976e-05	5.27532e-05	1.88333e-05	2.91734e-05	3.54413e-05	2.8415e-05	9.99456e-06	2.93639e-05	2.93799	1.77592	0.00181983	1.42321	up
pos_1192	Tymazoline	1.97313e-06	1.78724e-06	1.53713e-06	6.05323e-06	1.73547e-06	3.55032e-06	2.25096e-06	5.02785e-06	2.92012e-05	1.45165e-05	1.06735e-05	1.67414e-05	1.04018e-05	6.71292e-06	1.90171e-05	1.11308e-06	2.98941e-06	1.35472e-05	4.53172	1.94731	0.00954466	1.17575	up
pos_1194	LPA(P-16:0e/0:0)	3.57839e-07	1.64671e-07	0	1.51023e-06	1.25573e-06	8.61775e-07	8.68035e-07	3.91977e-06	3.58738e-06	4.61355e-06	9.51105e-06	8.01416e-06	5.24775e-06	1.46938e-05	4.76489e-06	3.98399e-06	1.11726e-06	6.80207e-06	6.08819	8.39681	0.00336154	1.47065	up
pos_1197	Cinncassiol C3	9.42243e-05	0.000157129	0.000228564	0.000212147	0.000251744	0.000156093	0.00030105	0.000206852	0.00029449	0.000425777	0.000409314	0.000372184	0.000383116	0.000293853	0.000323073	0.00037045	0.000200975	0.000359032	1.78645	0.89935	9.78453e-05	1.57208	up
pos_1198	(25S)-26-Hydroxy-24-methylenecycloartan-3-one	3.72251e-06	1.54475e-06	4.1391e-07	1.79629e-06	2.71111e-06	9.52034e-07	3.37314e-06	1.51025e-06	5.19912e-06	2.67289e-06	1.39469e-05	2.17876e-05	1.63455e-05	2.1354e-05	1.58155e-05	1.17757e-05	2.003e-06	1.36122e-05	6.79588	2.77742	0.00191752	1.49783	up
pos_1199	Soyasapogenol B 3-O-b-D-glucuronide	5.76397e-07	8.09269e-07	2.2276e-06	6.53209e-06	1.612e-06	4.70492e-06	1.16743e-06	2.77868e-06	6.30264e-06	9.83228e-06	2.04426e-05	8.16581e-06	1.04779e-05	6.88243e-06	1.95477e-05	2.7626e-05	2.55105e-06	1.36597e-05	5.35453	2.65026	0.00475336	1.43023	up
pos_1201	Kiwiionoside	1.66912e-06	1.18532e-06	2.75651e-06	1.31381e-05	3.10091e-06	7.70676e-06	6.14743e-06	3.54842e-06	7.49572e-06	2.0725e-05	3.66175e-05	3.37768e-05	1.9317e-05	6.02873e-05	5.83344e-05	3.71097e-05	4.90657e-06	3.42079e-05	6.97186	2.95356	0.00261183	1.56118	up
pos_1202	1-Acetyl-3,27-dihydroxywitha-5,24-dienolide 3-glucoside	6.45371e-07	1.6313e-07	8.5702e-06	2.90778e-06	1.28899e-06	1.18204e-05	2.29477e-06	8.22922e-06	2.0582e-05	7.25821e-05	7.9489e-06	2.34322e-05	2.03872e-05	9.18524e-06	1.03161e-05	4.68886e-05	4.48998e-06	2.64153e-05	5.88317	3.12411	0.0281145	1.12501	up
pos_1206	Bisbynin	1.06754e-05	2.14081e-05	2.01863e-05	4.06851e-05	3.518e-05	1.63435e-05	5.76892e-05	2.33703e-05	5.51706e-05	3.50988e-05	6.46202e-05	6.06838e-05	6.2625e-05	4.31904e-05	5.24025e-05	4.04469e-05	2.81922e-05	5.17798e-05	1.83667	1.02812	0.0038663	1.27757	up
pos_1207	3-Methoxytyrosine	2.06361e-06	2.96648e-06	3.86559e-06	7.88956e-06	4.48311e-06	2.14565e-06	1.16259e-05	4.74979e-06	9.30023e-06	5.95115e-06	1.00877e-05	1.23482e-05	1.02731e-05	7.22543e-06	1.12524e-05	1.0591e-05	4.97372e-06	9.62864e-06	1.93591	1.15805	0.00542409	1.29916	up
pos_1210	Flunisolide	0.000202956	0.000334233	0.000423477	0.000540987	0.00067126	0.000375272	0.00085358	0.000437989	0.000811298	0.000726667	0.000845983	0.000856059	0.000715049	0.000562207	0.000677152	0.000599227	0.000479969	0.000724205	1.50886	0.696558	0.0130207	1.16583	up
pos_1212	beta-Sitosterol 3-O-beta-D-galactopyranoside	9.31988e-07	4.1011e-06	4.18142e-06	1.27437e-05	7.83776e-06	7.49843e-06	1.81919e-05	5.88648e-06	3.20737e-05	1.054e-05	1.2534e-05	1.95651e-05	1.01444e-05	2.74922e-05	1.78959e-05	1.56942e-05	7.67159e-06	1.82424e-05	2.37792	1.53833	0.00892118	1.23671	up
pos_1215	Anabsin	2.35889e-07	2.4257e-07	1.01228e-06	5.87123e-07	1.05651e-06	9.44771e-07	1.20933e-06	4.0686e-07	1.21355e-06	7.19465e-07	2.24443e-06	1.11126e-06	2.13492e-06	9.14089e-07	1.87206e-06	7.38583e-07	7.11916e-07	1.36854e-06	1.92234	1.05733	0.0270542	1.02535	up
pos_1220	(R)-2-Hydroxy-7,8-dimethoxy-2H-1,4-benzoxazin-3(4H)-one 2-glucoside	5.74848e-06	3.05753e-05	5.53396e-05	6.572e-05	9.40396e-05	6.19653e-05	0.000131397	9.53443e-05	0.000149546	0.000207104	0.000199226	0.000192434	0.000198782	0.000143958	0.000156434	0.000173283	6.75162e-05	0.000177596	2.63042	1.78358	2.48988e-05	1.67559	up
pos_1221	Homocapsaicin	4.5261e-06	7.16962e-06	9.56525e-06	1.57902e-05	9.1199e-06	1.69137e-05	1.42694e-05	7.01073e-06	1.43645e-05	2.61001e-05	2.51653e-05	2.50564e-05	2.20404e-05	6.45613e-05	2.47589e-05	1.21466e-05	1.05456e-05	2.67742e-05	2.53889	1.29818	0.0253873	1.23088	up
pos_1223	6-Ketoprostaglandin E1	8.32907e-06	1.35819e-05	2.37326e-05	2.40009e-05	2.32997e-05	1.22012e-05	2.00004e-05	1.87177e-05	2.04547e-05	2.53302e-05	2.48571e-05	2.48944e-05	2.03103e-05	2.16553e-05	2.22504e-05	3.05048e-05	1.79829e-05	2.37821e-05	1.32248	0.475365	0.0353342	1.03145	up
pos_1228	Lymecycline	2.02058e-06	1.28888e-06	2.89207e-06	4.94301e-06	2.15404e-06	7.60042e-07	3.76157e-06	1.3009e-06	3.69921e-06	5.68188e-06	5.47145e-06	5.36501e-06	7.25745e-06	3.63396e-06	5.63777e-06	3.06664e-06	2.39014e-06	4.97667e-06	2.08217	1.23518	0.00242476	1.27422	up
pos_1231	Asparaginyl-Isoleucine	0.00220652	0.00477923	0.0036209	0.00626047	0.00533733	0.00232506	0.0090732	0.00370643	0.00679356	0.00575344	0.00983919	0.0101559	0.0102426	0.00602389	0.00748392	0.00738041	0.00466364	0.00795911	1.70663	0.882484	0.00693896	1.19839	up
pos_1233	Oxytocin 1-8	6.9015e-07	2.34562e-06	8.35215e-07	6.71431e-06	6.10829e-06	2.24485e-06	8.61687e-06	3.65612e-06	1.3021e-05	1.29718e-05	1.02713e-05	1.3246e-05	1.06808e-05	8.49185e-06	8.80696e-06	5.14087e-06	3.90143e-06	1.03288e-05	2.64744	1.81931	0.00052378	1.41379	up
pos_1235	Graecunin D	7.54145e-07	2.28366e-06	2.65068e-06	1.35461e-05	3.21812e-05	1.88698e-05	1.36481e-05	2.99812e-05	4.24391e-05	0.000149978	5.72051e-05	0.000188804	7.53542e-05	5.47196e-05	4.86053e-05	1.42093e-05	1.42394e-05	7.89143e-05	5.54198	2.95037	0.01759	1.1451	up
pos_1242	Camelliagenin A	4.58851e-05	3.1651e-05	9.55901e-05	6.17727e-05	4.03024e-05	6.4524e-05	7.72363e-05	4.91535e-05	4.8901e-05	0.000191875	0.000430329	0.000237712	0.000207093	0.000919348	0.0004317	0.000240755	5.82644e-05	0.000338464	5.80911	2.22191	0.0206436	1.30366	up
pos_1243	3-(1,1-Dimethylallyl)scopoletin	8.5746e-05	7.08309e-05	0.0001879	0.000280601	0.000241137	0.000110517	0.00026944	0.000123368	0.000298682	0.000384465	0.00028736	0.000198325	0.000345862	0.000250157	0.000457537	0.000473441	0.000171193	0.000336979	1.96842	1.09452	0.00276672	1.36045	up
pos_1247	Lucidenic acid K	3.33707e-06	5.60631e-06	6.92535e-06	1.0129e-05	8.34725e-06	3.9951e-06	1.15969e-05	8.60614e-06	1.02214e-05	1.37788e-05	1.83764e-05	1.93077e-05	1.60959e-05	9.07603e-06	1.74785e-05	1.08977e-05	7.31789e-06	1.44041e-05	1.96833	1.0393	0.00136127	1.38307	up
pos_1250	Capsianoside III	2.98158e-06	8.30332e-06	1.35333e-05	1.72997e-05	2.13939e-05	1.69914e-05	3.47515e-05	1.29269e-05	3.92602e-05	2.20469e-05	3.79496e-05	3.00931e-05	3.85261e-05	2.13309e-05	2.92126e-05	1.73153e-05	1.60227e-05	2.94668e-05	1.83907	1.09524	0.0102037	1.14083	up
pos_1253	5alpha-Androst-16-en-3-one	1.0044e-05	7.52831e-06	9.47484e-06	1.14252e-05	7.8283e-06	1.01495e-05	1.21895e-05	5.61863e-06	8.05599e-06	1.04761e-05	1.76096e-05	1.13147e-05	1.18829e-05	1.53256e-05	2.0588e-05	1.46231e-05	9.28228e-06	1.37345e-05	1.47965	0.546429	0.0206101	1.2404	up
pos_1256	Cyclopassifloic acid E	6.58538e-05	4.86345e-05	8.42417e-05	5.84272e-05	5.08561e-05	4.83224e-05	6.45891e-05	3.85581e-05	5.96744e-05	9.70445e-05	0.000110522	8.74474e-05	9.11833e-05	0.000166133	0.000111811	0.000236834	5.74354e-05	0.000120081	2.09072	0.982801	0.0157248	1.29751	up
pos_1259	Ambonic acid	1.33304e-07	1.46342e-07	1.0182e-06	1.1376e-06	1.3429e-06	2.60318e-06	3.39818e-06	1.78875e-06	1.87098e-06	4.9092e-06	6.17519e-06	5.90894e-06	5.45805e-06	3.51164e-06	4.09669e-06	3.7471e-06	1.44606e-06	4.45972e-06	3.08405	2.20598	0.000425567	1.5401	up
pos_1262	Perillic acid	5.28053e-06	7.91354e-06	8.01576e-06	2.60182e-05	1.32439e-05	1.48688e-05	1.88432e-05	1.16142e-05	3.34371e-05	1.97144e-05	1.92466e-05	2.01905e-05	3.12207e-05	3.19522e-05	3.20138e-05	2.55573e-05	1.32248e-05	2.66666e-05	2.01641	1.14009	0.00100346	1.42771	up
pos_1263	Dehydrocarpaine I	2.03937e-06	4.73079e-06	9.96375e-06	1.43859e-05	8.51703e-06	9.94966e-06	1.8337e-05	6.58019e-06	1.0448e-05	1.36632e-05	2.0635e-05	1.36205e-05	1.69243e-05	1.95765e-05	2.28325e-05	1.76889e-05	9.31296e-06	1.69236e-05	1.81721	1.07108	0.00632694	1.37192	up
pos_1264	Anguidol	5.57676e-07	3.10726e-06	5.02753e-06	2.77944e-06	2.67233e-06	4.99562e-06	4.80671e-06	5.12449e-06	7.13556e-06	1.14293e-05	4.12696e-06	6.09209e-06	6.38591e-06	6.96758e-06	7.59326e-06	1.09143e-05	3.63388e-06	7.58062e-06	2.08609	1.23639	0.00251909	1.4174	up
pos_1266	N5-(4-Methoxybenzyl)glutamine	8.44862e-06	1.5182e-05	2.42178e-05	3.20384e-05	2.91653e-05	2.07826e-05	3.68156e-05	1.99163e-05	4.12596e-05	3.22587e-05	4.56415e-05	3.97002e-05	4.02183e-05	3.30742e-05	3.83416e-05	4.2338e-05	2.33209e-05	3.9104e-05	1.67678	0.859926	0.00141761	1.43722	up
pos_1268	Tsangane L 3-glucoside	4.66567e-05	7.58731e-05	0.000122058	6.13883e-05	0.000101188	4.21931e-05	0.000154002	0.000107147	0.000139278	0.000169572	0.00010453	0.000119506	0.000130852	9.84702e-05	0.000129655	0.000208347	8.88132e-05	0.000137526	1.54849	0.72252	0.0214666	1.09879	up
pos_1269	Cytochalasin Opho	2.7191e-05	5.13991e-05	5.11813e-05	5.31328e-05	4.47634e-05	3.34577e-05	8.6937e-05	6.3618e-05	0.000102953	8.70934e-05	6.4597e-05	7.64164e-05	6.53205e-05	4.94839e-05	6.75585e-05	0.000101955	5.146e-05	7.69222e-05	1.49479	0.62102	0.0165618	1.11398	up
pos_1270	Olitoriusin	3.37292e-06	6.33285e-06	1.0382e-05	2.36392e-05	1.5512e-05	1.00535e-05	4.34166e-05	1.17821e-05	3.11549e-05	2.83742e-05	2.98206e-05	3.52045e-05	2.68322e-05	2.07473e-05	2.84538e-05	1.89202e-05	1.55614e-05	2.74385e-05	1.76324	1.17217	0.0374389	1.07181	up
pos_1272	Tafluprost free acid	0.000116464	0.000114419	0.000183273	0.000310194	0.000393802	0.000263406	9.62261e-05	0.000294859	0.000364153	0.000357709	0.000978039	0.000331387	0.00113502	0.00123498	0.000709879	6.60447e-05	0.00022158	0.000647151	2.92061	1.28515	0.027013	1.12157	up
pos_1274	Gypsogenin 3-O-b-D-glucuronide	5.55187e-06	2.19451e-05	9.53678e-05	7.4833e-05	3.70099e-05	1.70217e-05	0.000151952	2.58455e-05	0.000191643	0.000145156	4.7086e-05	6.9893e-05	0.000176706	0.000116699	0.000172459	5.39204e-05	5.36909e-05	0.000121695	2.26659	1.62431	0.0258682	1.01088	up
pos_1277	Corchorifatty acid A	1.35617e-05	2.3058e-05	2.28585e-05	5.52228e-05	3.42543e-05	3.60509e-05	4.58786e-05	3.69035e-05	7.90978e-05	5.20953e-05	4.64343e-05	5.25039e-05	7.77257e-05	6.74222e-05	7.55503e-05	5.68601e-05	3.34735e-05	6.34612e-05	1.89586	1.01227	0.000474083	1.46322	up
pos_1278	(x)-2-Heptanol glucoside	1.11407e-07	0	2.77905e-08	2.31176e-06	2.53977e-07	1.74725e-06	7.96514e-07	5.81907e-07	2.20296e-06	2.2834e-06	7.84126e-07	2.75762e-06	3.30843e-06	7.21147e-06	1.75308e-06	1.6195e-06	7.28826e-07	2.74007e-06	3.75957	7.96016	0.0247659	1.17116	up
pos_1280	Mecamylamine	1.40936e-06	1.02166e-07	3.25099e-07	1.48857e-07	0	8.63545e-07	3.43701e-07	1.89704e-07	1.55218e-06	3.28621e-06	2.55986e-06	2.96935e-06	2.22777e-06	2.8597e-06	3.53365e-06	6.10623e-06	4.22804e-07	3.13687e-06	7.41921	8.55548	0.000508569	1.61738	up
pos_1281	Soyasapogenol C	1.02052e-05	9.80383e-06	1.39725e-05	1.2453e-05	1.60076e-05	3.19233e-05	2.70133e-05	1.55629e-05	9.19616e-06	4.33311e-05	7.90621e-05	4.79886e-05	5.87482e-05	0.000148153	7.08635e-05	0.00011123	1.71177e-05	7.10715e-05	4.15193	1.84491	0.00904284	1.44161	up
pos_1283	Cynarasaponin F	2.18356e-07	3.61275e-07	1.22891e-06	9.17715e-07	1.3064e-06	1.30907e-06	5.50268e-07	1.49223e-06	6.33987e-07	5.87444e-06	2.52449e-06	2.33792e-06	2.13759e-06	5.34021e-06	7.29495e-06	4.16711e-06	9.23027e-07	3.78884e-06	4.10479	1.98722	0.00849068	1.42305	up
pos_1294	Isohumbertiol	2.1609e-05	3.36846e-05	3.41168e-05	0.000110053	5.6046e-05	6.14003e-05	8.47395e-05	5.03279e-05	0.000160998	0.000109818	9.63808e-05	9.46785e-05	0.000145612	0.000148831	0.000172559	0.000122262	5.64971e-05	0.000131392	2.32565	1.3556	0.000167596	1.54903	up
pos_1296	N-Acetylneuraminic acid	6.85641e-07	1.48084e-06	3.95676e-06	4.55064e-06	2.07982e-06	2.2335e-06	4.56682e-06	6.23312e-06	6.85136e-06	1.27413e-05	8.57839e-06	6.22626e-06	8.03128e-06	1.5791e-06	7.82674e-06	4.47856e-06	3.22339e-06	7.03913e-06	2.18376	1.21798	0.0147264	1.14419	up
pos_1299	Sinapoylspermine	5.27334e-05	5.71916e-05	6.20554e-05	3.89615e-05	5.42578e-05	7.9674e-05	7.0922e-05	3.91659e-05	1.53273e-05	0.000195913	0.000313191	0.000139052	0.000196008	0.000785568	0.00024679	0.000435773	5.68702e-05	0.000290953	5.11609	1.82426	0.0256736	1.28244	up
pos_1300	Ganoderiol C	0.000149602	0.000215833	0.000326852	0.000437445	0.000322669	0.000269157	0.000442881	0.000302284	0.000245757	0.000414965	0.000514984	0.000519205	0.000509539	0.00060896	0.000641886	0.000274796	0.00030834	0.000466262	1.51217	0.599646	0.0253821	1.15683	up
pos_1303	Undecanoic acid	1.33702e-05	1.65288e-05	3.4521e-05	1.60703e-05	2.54452e-05	4.02362e-05	5.17442e-05	3.3972e-05	1.61547e-05	8.10277e-05	0.00010462	7.20194e-05	6.92924e-05	7.63399e-05	7.30932e-05	9.98384e-05	2.8986e-05	7.40482e-05	2.55462	1.3441	0.00158101	1.54791	up
pos_1310	3-Dehydrocarnitine	1.34666e-06	1.08624e-06	2.44614e-06	2.87579e-06	3.64963e-06	1.61055e-06	2.65528e-06	1.9689e-06	3.77593e-06	3.24426e-06	4.40245e-06	3.37088e-06	3.0258e-06	3.85217e-06	3.56171e-06	2.85717e-06	2.2049e-06	3.5113e-06	1.5925	0.761444	0.00331698	1.3204	up
pos_1314	N-desisopropylpropranolol	3.33791e-06	5.28503e-06	7.32753e-06	1.56121e-05	1.52353e-05	3.48455e-06	1.55045e-05	4.55913e-06	1.2748e-05	2.03717e-05	2.89113e-05	2.09538e-05	2.16628e-05	4.40127e-05	1.63456e-05	1.85882e-05	8.79326e-06	2.29493e-05	2.60987	1.56938	0.00425664	1.37987	up
pos_1316	(a-D-mannosyl)2-b-D-mannosyl-N-acetylglucosamine	2.1204e-05	2.43302e-05	5.69619e-05	3.30103e-05	7.17406e-05	3.47199e-05	9.24874e-05	3.87817e-05	7.40794e-05	0.000112396	0.000106588	0.000137596	8.14037e-05	7.8335e-05	6.09252e-05	3.42927e-05	4.66545e-05	8.57019e-05	1.83695	0.944054	0.0178926	1.08304	up
pos_1317	2,5-Dimethyl-4-ethoxy-3(2H)-furanone	0.000123097	0.000148746	0.000172827	0.000474106	0.000369315	9.33561e-05	0.000443126	0.000119971	0.000495023	0.000698029	0.000788498	0.000213323	0.000823575	0.00170358	0.000676163	0.000626652	0.000243068	0.000753105	3.09833	1.70214	0.0119519	1.31203	up
pos_1322	Gemifloxacin	4.69013e-06	5.84906e-06	9.98073e-06	1.13648e-05	1.19298e-05	4.79383e-06	1.58924e-05	7.44156e-06	1.78146e-05	1.63768e-05	1.71302e-05	1.92634e-05	1.24374e-05	1.27834e-05	1.34144e-05	1.03792e-05	8.99279e-06	1.49499e-05	1.66244	0.832745	0.00530406	1.21767	up
pos_1326	3alpha,7alpha,24(S)-trihydroxy-5beta-cholestan-27-al	3.90897e-06	2.65487e-06	6.13638e-06	1.08002e-05	9.49714e-06	1.24033e-05	1.75211e-05	1.25523e-05	2.14012e-05	3.72802e-05	3.31717e-05	3.55053e-05	3.5163e-05	3.77093e-05	3.45684e-05	3.75212e-05	9.43427e-06	3.404e-05	3.60813	2.0586	1.77e-07	1.83555	up
pos_1327	Dide-O-methyl-4-O-alpha-D-glucopyranosylsimmondsin	5.84263e-05	1.46348e-05	2.48781e-05	2.46678e-05	3.11395e-05	2.20605e-05	3.99959e-05	2.73475e-05	3.48497e-05	6.18033e-05	6.24244e-05	6.08913e-05	6.59069e-05	3.6346e-05	4.20986e-05	5.4915e-05	3.03938e-05	5.24044e-05	1.72418	0.855673	0.00461006	1.24923	up
pos_1328	MG(0:0/16:0/0:0)	8.95833e-05	9.55399e-05	0.000164256	0.000152774	8.19686e-05	0.000149124	0.000224397	0.000155722	0.000177947	0.000682278	0.000503078	0.000444617	0.0003313	0.000418694	0.000622496	0.000807781	0.000139171	0.000498524	3.5821	1.79171	0.00128628	1.61014	up
pos_1330	4alpha-Formyl-5alpha-cholesta-8-en-3beta-ol	3.23107e-05	5.30758e-05	0.000380069	5.56322e-05	0.000206251	0.000355858	0.000286954	0.000209484	0.000130358	0.00105264	0.000883755	0.000440508	0.000424397	0.0014944	0.000541355	0.00206163	0.000197454	0.000878631	4.44979	2.23133	0.0197813	1.31025	up
pos_1335	Sterebin D	1.56272e-06	1.50659e-06	3.99498e-06	1.73696e-06	1.84034e-06	6.93254e-06	2.50094e-06	4.52443e-06	4.64065e-06	3.02691e-05	1.30881e-05	6.77219e-06	5.3777e-06	1.34243e-05	1.34434e-05	8.24166e-06	3.07494e-06	1.19071e-05	3.87231	1.92072	0.0192723	1.26957	up
pos_1337	Hebevinoside III	2.19541e-06	2.35291e-06	2.6982e-06	3.83368e-06	4.12662e-06	4.45372e-06	7.86639e-06	3.48075e-06	4.61059e-06	8.26578e-06	8.58457e-06	8.11882e-06	9.07654e-06	1.42921e-05	1.34482e-05	6.88029e-06	3.87596e-06	9.15961e-06	2.36318	1.27643	0.00194582	1.52299	up
pos_1342	Feruloylcholine	3.31815e-06	1.42711e-05	2.69484e-05	1.62611e-05	1.21746e-05	1.59445e-05	2.42686e-05	2.82789e-05	4.3854e-05	5.16619e-05	1.46227e-05	3.31963e-05	2.82016e-05	1.78259e-05	2.71771e-05	4.0854e-05	1.76832e-05	3.21742e-05	1.81948	0.974343	0.0200715	1.07837	up
pos_1343	Canesceol	1.35502e-05	2.74315e-05	5.60764e-05	4.79865e-05	4.02482e-05	2.88894e-05	5.40715e-05	4.60036e-05	5.99486e-05	7.44732e-05	4.85585e-05	6.73382e-05	9.17182e-05	4.14611e-05	7.13364e-05	5.92166e-05	3.92821e-05	6.42564e-05	1.63577	0.79262	0.00558071	1.18608	up
pos_1345	Alpha-Trisaccharide	1.33178e-05	2.20887e-05	2.55982e-05	2.66741e-05	2.86522e-05	1.3695e-05	3.40919e-05	3.59069e-05	4.4993e-05	3.58212e-05	3.45491e-05	3.7349e-05	4.25441e-05	2.98371e-05	3.52496e-05	3.62021e-05	2.50031e-05	3.70682e-05	1.48254	0.640732	0.00453723	1.2486	up
pos_1346	(E,E)-2,4-Hexadienedial	7.42885e-06	1.37617e-05	1.43457e-05	2.4894e-05	1.90607e-05	1.07118e-05	2.81497e-05	1.62604e-05	3.22078e-05	2.16407e-05	2.67466e-05	3.02703e-05	3.03167e-05	1.84708e-05	2.76754e-05	2.80323e-05	1.68266e-05	2.69201e-05	1.59985	0.770863	0.00508661	1.23246	up
pos_1349	L-Fucose	0.000256451	0.000576102	0.0004168	0.00063852	0.000750798	0.000510833	0.00124197	0.000831664	0.00185342	0.00150503	0.000897282	0.000911974	0.00119835	0.00109644	0.00162797	0.00187401	0.000652892	0.00137056	2.09921	1.14978	0.0013161	1.43177	up
pos_1351	Zingiberenol	3.62023e-06	5.02207e-06	5.78374e-06	4.4564e-06	7.45356e-06	1.00706e-05	1.11578e-05	3.16362e-06	2.40311e-06	1.38509e-05	4.36151e-05	2.58603e-05	2.78448e-05	2.54715e-05	2.11737e-05	5.65047e-05	6.341e-06	2.70905e-05	4.27228	1.83088	0.00971042	1.36171	up
pos_1352	Sterebin E	0.000357417	0.000711929	0.000559955	0.00184357	0.00101594	0.000860364	0.00160445	0.000950757	0.00271521	0.00144781	0.00136822	0.00160293	0.00297376	0.00276771	0.0027035	0.00252726	0.000988048	0.0022633	2.29068	1.30436	0.000852828	1.44349	up
pos_1355	2-Methyl-4-propyl-1,3-oxathiane	2.53181e-06	4.35341e-06	1.01935e-05	6.67515e-06	9.068e-06	5.76825e-06	6.72517e-06	6.56001e-06	1.01835e-05	2.10368e-05	1.38809e-05	8.86872e-06	6.28231e-06	5.27839e-06	1.27866e-05	2.07499e-05	6.48441e-06	1.23834e-05	1.90972	0.883358	0.0292635	1.10784	up
pos_1356	Asperxanthone	2.70033e-07	0	3.84605e-07	1.14224e-06	0	6.49965e-07	5.01862e-07	0	8.62392e-07	8.20862e-07	1.21463e-06	9.89226e-07	0	9.47202e-07	8.9087e-07	5.6279e-07	3.68588e-07	7.85996e-07	2.13245	11.6101	0.0468011	1.03819	up
pos_1357	Lyciumin B	1.0279e-05	2.42145e-06	1.70254e-05	2.51246e-05	3.20745e-05	1.24736e-05	5.15012e-06	1.77004e-05	4.03561e-05	3.7209e-05	6.12231e-05	3.12902e-05	3.93786e-05	8.70722e-05	0.000103714	6.17346e-06	1.52811e-05	5.08021e-05	3.3245	1.74867	0.0155592	1.23421	up
pos_1358	(R)-3,4-Dihydro-8-hydroxy-3-tridecyl-1H-2-benzopyran-1-one	2.27365e-07	1.15368e-07	3.93756e-07	2.00677e-06	4.90266e-08	2.72538e-08	3.68223e-08	3.58979e-07	3.15572e-07	9.24509e-07	1.93823e-06	1.331e-06	1.22079e-06	7.2404e-07	9.47099e-07	1.69819e-06	4.01917e-07	1.13743e-06	2.83001	2.68487	0.0284492	1.05029	up
pos_1359	4-cholesten-7α,12α,24-triol-3-one	0	7.69409e-08	0	0	1.68668e-06	1.08947e-06	8.73876e-07	9.56981e-07	5.79239e-06	4.98744e-06	5.44505e-07	6.74792e-07	2.3203e-06	4.17366e-06	2.88682e-06	0	5.85493e-07	2.67249e-06	4.56451	12.5988	0.0309637	1.05353	up
pos_1361	Cortolone	1.33995e-05	2.29102e-05	4.06486e-05	7.70924e-05	3.30619e-05	2.3269e-05	4.82344e-05	4.29217e-05	0.000109332	0.000102663	5.09955e-05	8.2379e-05	7.45416e-05	7.93497e-05	5.47373e-05	4.74582e-05	3.76922e-05	7.51821e-05	1.99463	1.11066	0.00380419	1.23165	up
pos_1364	Cysteinyl-Arginine	2.08974e-06	2.50184e-06	4.03902e-06	1.47008e-06	3.21155e-06	4.55e-06	5.63389e-06	2.98248e-06	1.06747e-06	1.24536e-05	2.27908e-05	8.9941e-06	1.81856e-05	6.49324e-05	1.84391e-05	2.59352e-05	3.30982e-06	2.15998e-05	6.52596	2.2029	0.0309782	1.23963	up
pos_1366	Tricosanoylglycine	1.9516e-09	0	1.96542e-06	4.43686e-06	6.41474e-06	4.73238e-06	6.87203e-06	7.30094e-06	2.15624e-05	2.54386e-05	2.8326e-05	2.26789e-05	1.95404e-05	1.85566e-05	1.48211e-05	1.72517e-05	3.96554e-06	2.1022e-05	5.30116	9.37244	8.83174e-07	1.74616	up
pos_1367	Tricycloekasantalol	4.60117e-06	9.68345e-06	1.42153e-05	1.3584e-05	1.52128e-05	9.39441e-06	1.90066e-05	1.24751e-05	1.7345e-05	2.23881e-05	2.27558e-05	2.15011e-05	2.20244e-05	1.51353e-05	1.83221e-05	1.82864e-05	1.22716e-05	1.97198e-05	1.60694	0.773194	0.00160269	1.3804	up
pos_1371	Ximenoylacetone	1.73666e-07	1.86452e-07	1.02597e-07	0	1.62543e-07	7.23328e-07	7.58139e-07	3.96672e-07	1.04496e-07	4.29312e-06	8.034e-06	4.99731e-06	4.38408e-06	3.80231e-06	4.87813e-06	2.00006e-05	3.12925e-07	6.31176e-06	20.1702	9.08027	0.0244099	1.22692	up
pos_1372	2-Deoxybrassinolide	2.77084e-06	4.75449e-06	6.67852e-06	9.72898e-06	1.21267e-05	1.08391e-05	2.01706e-05	6.26451e-06	8.9396e-06	1.75837e-05	2.73467e-05	2.39361e-05	2.69812e-05	2.14883e-05	2.49977e-05	1.85914e-05	9.16671e-06	2.12331e-05	2.31632	1.36617	0.000991461	1.48125	up
pos_1373	PS(16:0/20:3(8Z,11Z,14Z))	9.12081e-07	1.97772e-06	1.63855e-06	2.49039e-06	6.96622e-06	5.65609e-06	8.3806e-06	4.32901e-06	5.28076e-06	8.35803e-06	1.52588e-05	1.04311e-05	9.37879e-06	1.26779e-05	1.68899e-05	8.88637e-06	4.04383e-06	1.08952e-05	2.69428	1.69256	0.00127634	1.5164	up
pos_1375	3,4-Dimethyl-5-pentyl-2-furanundecanoic acid	6.66131e-10	3.33595e-08	3.45136e-07	3.25e-07	2.07685e-08	3.91707e-09	1.87429e-06	1.51833e-06	1.36269e-06	7.47205e-06	1.41489e-06	1.26314e-06	2.15706e-06	3.85902e-06	8.84234e-07	1.62705e-06	5.15184e-07	2.50502e-06	4.86238	4.80729	0.0400834	1.11544	up
pos_1376	14-hydroxy-E4-neuroprostane	1.61263e-07	2.09167e-07	0	1.22381e-06	3.47344e-07	0	6.54712e-07	9.0468e-07	2.50279e-06	1.8051e-06	3.61441e-06	2.54517e-06	2.23448e-06	2.29615e-06	2.12388e-06	1.18203e-06	4.37622e-07	2.288e-06	5.22826	13.1801	3.71323e-05	1.61385	up
pos_1379	16-Methyl-epi-nigakihemiacetal B	6.74073e-05	0.000118384	0.000149802	0.000182548	0.000195673	0.000122696	0.000230641	0.000150109	0.000225737	0.000201461	0.000238493	0.000239677	0.000229307	0.000177169	0.000191792	0.00021388	0.000152158	0.000214689	1.41097	0.572244	0.0104015	1.20735	up
pos_1380	Withaperuvin H	3.3153e-06	8.11441e-06	7.97214e-06	7.71735e-06	7.61285e-06	2.14936e-06	1.06058e-05	8.61565e-06	1.38823e-05	8.50406e-06	1.19049e-05	1.57971e-05	1.67056e-05	8.99206e-06	1.40346e-05	8.20838e-06	7.01285e-06	1.22536e-05	1.74731	0.909817	0.00472258	1.15446	up
pos_1381	Alizapride	5.67325e-07	2.5661e-06	2.40229e-06	4.24023e-06	3.38222e-06	2.92735e-06	5.79148e-06	2.67196e-06	1.02206e-05	7.05609e-06	5.11727e-06	5.14248e-06	4.60794e-06	3.80201e-06	4.5631e-06	3.90804e-06	3.06862e-06	5.55219e-06	1.80935	1.00346	0.0193052	1.04546	up
pos_1387	N-Acetylglutamic acid	2.46373e-06	4.88257e-06	6.37897e-06	6.98949e-06	9.53469e-06	5.55172e-06	8.98543e-06	7.32171e-06	9.13155e-06	1.14482e-05	9.84986e-06	8.68484e-06	8.52614e-06	8.70055e-06	9.13035e-06	9.12176e-06	6.51354e-06	9.32415e-06	1.4315	0.610826	0.00981685	1.27855	up
pos_1393	MG(0:0/18:3(6Z,9Z,12Z)/0:0)	4.89932e-05	3.40562e-05	9.27982e-05	0.000148395	6.57422e-05	0.00018305	0.000104876	8.14448e-05	0.00012469	0.00016338	0.000417462	0.000267566	0.000189108	0.00116567	0.000685658	0.000184746	9.49196e-05	0.000399785	4.21182	1.83943	0.0482286	1.1516	up
pos_1396	3b,4b,7a,12a-Tetrahydroxy-5b-cholanoic acid	4.3716e-06	1.59671e-05	1.25419e-05	1.33871e-05	1.85868e-05	1.39528e-05	4.56432e-05	1.4124e-05	2.25291e-05	5.22002e-05	5.05312e-05	6.7607e-05	4.20157e-05	1.37041e-05	8.01773e-05	0.000145806	1.73218e-05	5.93214e-05	3.42466	1.71907	0.0237155	1.19561	up
pos_1398	Notoginsenoside R2	1.18466e-09	0	0	0	0	0	0	0	1.48716e-08	2.23428e-07	1.64594e-06	3.92074e-07	0	1.3375e-06	6.09914e-07	5.0613e-08	1.48083e-10	5.34293e-07	3608.07	33.0935	0.0480353	1.12079	up
pos_1400	PGP(16:1(9Z)/16:1(9Z))	4.75846e-06	3.54895e-06	1.76697e-06	1.3357e-06	1.10091e-06	2.04575e-06	2.22353e-06	1.98599e-06	3.17373e-07	1.82991e-05	7.43841e-06	4.52858e-06	1.05392e-05	1.4444e-05	1.04874e-05	3.20592e-05	2.34578e-06	1.22642e-05	5.22817	1.82807	0.0236898	1.24958	up
pos_1404	(Z)-2-Octene	0	5.81545e-06	2.19194e-05	2.66691e-05	3.24546e-05	1.88152e-05	3.79589e-05	2.5486e-05	3.34542e-05	4.26361e-05	4.0995e-05	4.17846e-05	4.1205e-05	2.29787e-05	3.13665e-05	2.85679e-05	2.11398e-05	3.53735e-05	1.67331	6.84499	0.0194934	1.12001	up
pos_1406	Valyl-Glutamine	0	2.01856e-07	2.10354e-07	3.40127e-07	1.45501e-07	5.5928e-07	2.08497e-07	1.32346e-06	4.39964e-07	1.26948e-06	1.68171e-06	1.8729e-06	1.11635e-06	7.93961e-07	8.91086e-07	1.0179e-06	3.73635e-07	1.13542e-06	3.03885	7.10485	0.00405953	1.33292	up
pos_1409	Calendic acid	2.6463e-05	8.8856e-05	8.3e-05	0.000179873	0.00014122	0.000233862	0.000202456	0.000186357	0.000261182	0.000229349	0.000209874	0.000276774	0.000292906	0.000392212	0.000241429	0.000241742	0.000142761	0.000268184	1.87855	1.13237	0.00170461	1.46832	up
pos_1411	Vinaginsenoside R3	7.14977e-06	1.15622e-05	8.46524e-06	2.38628e-05	1.96122e-05	2.04703e-05	2.18044e-05	1.38194e-05	2.73887e-05	1.91056e-05	2.30819e-05	2.36753e-05	2.19964e-05	2.56011e-05	2.99419e-05	2.12998e-05	1.58433e-05	2.40113e-05	1.51555	0.708478	0.00920384	1.28787	up
pos_1414	Misoprostol	0.000104704	0.000127488	0.000175391	0.000189867	0.000303933	0.000464511	0.0002716	0.000133371	0.000858908	0.000707213	0.00046331	0.000491323	0.000384914	0.000222973	0.000539425	0.000283727	0.000221358	0.000493974	2.23156	1.20525	0.0087188	1.15623	up
pos_1415	Valyl-Lysine	8.26821e-07	1.36469e-06	2.86587e-06	3.17012e-06	3.14978e-06	2.73071e-06	3.96317e-06	2.96503e-06	5.84127e-06	3.6685e-06	3.66938e-06	4.42083e-06	4.37984e-06	2.08319e-06	5.26055e-06	3.93699e-06	2.62952e-06	4.15757e-06	1.58111	0.748292	0.0135702	1.09379	up
pos_1417	Sepiapterin	2.40624e-06	3.86656e-06	6.05486e-06	6.06156e-06	7.13492e-06	5.58006e-06	1.0762e-05	4.94321e-06	1.24524e-05	7.31799e-06	1.34142e-05	1.063e-05	9.99559e-06	8.51524e-06	1.2183e-05	7.12802e-06	5.85117e-06	1.02045e-05	1.74402	0.881633	0.00300531	1.3017	up
pos_1418	Dopamine glucuronide	9.96103e-06	2.70643e-05	2.35135e-05	3.91317e-05	3.091e-05	1.13541e-05	4.77833e-05	3.577e-05	4.76567e-05	4.57451e-05	4.54433e-05	5.24742e-05	3.59704e-05	3.69912e-05	4.44203e-05	5.74276e-05	2.8186e-05	4.57661e-05	1.62372	0.861225	0.00692847	1.29413	up
pos_1419	4,6-Dihydroxy-2-quinolinecarboxylic acid	2.19808e-06	2.53377e-06	3.41269e-06	8.69675e-06	5.03548e-06	2.31527e-06	8.90413e-06	2.59427e-06	8.60575e-06	5.46708e-06	8.50185e-06	1.23249e-05	5.52014e-06	9.28355e-06	9.28096e-06	4.94203e-06	4.46131e-06	7.99078e-06	1.79113	1.00301	0.0198087	1.10846	up
pos_1420	Syndesine	9.78779e-06	2.28214e-05	9.3416e-06	4.58697e-05	2.51091e-05	8.74412e-06	8.03183e-05	1.46441e-05	6.29419e-05	2.12606e-05	8.8392e-05	8.16552e-05	8.298e-05	3.94171e-05	5.70643e-05	4.35281e-05	2.70795e-05	5.96549e-05	2.20295	1.45405	0.0182777	1.07525	up
pos_1421	Abacavir	1.21955e-05	6.79767e-06	7.64611e-06	1.36929e-05	1.28796e-05	5.25123e-06	2.01911e-05	8.44509e-06	2.43131e-05	2.11588e-05	2.58604e-05	2.62809e-05	1.83749e-05	1.52142e-05	4.03018e-05	1.6222e-05	1.08874e-05	2.34658e-05	2.15531	1.16479	0.00272799	1.35364	up
pos_1422	Pectenotoxin 2	2.2748e-06	7.19818e-06	5.42504e-06	7.20597e-06	1.50952e-05	3.91405e-06	2.37118e-05	8.30526e-06	1.75166e-05	1.22147e-05	1.74132e-05	2.7623e-05	2.90925e-05	1.45713e-05	1.32932e-05	1.94023e-05	9.14129e-06	1.88908e-05	2.06654	1.32013	0.0112527	1.12345	up
pos_1424	Cymorcin monoglucoside	0.000103224	0.0001751	0.000260071	0.000321071	0.000330522	0.000196848	0.000488523	0.000247663	0.000464266	0.000390146	0.000429636	0.000457022	0.000416947	0.00030003	0.000380366	0.000302314	0.000265378	0.000392591	1.47937	0.678546	0.0212026	1.08612	up
pos_1426	(3S,5R,6R,6'S)-6,7-Didehydro-5,6-dihydro-3,5,6'-trihydroxy-13,14,20-trinor-3'-oxo-beta,epsilon-caroten-19',11'-olide 3-acetate	1.32002e-05	2.25943e-05	2.99609e-05	5.44955e-05	4.74599e-05	2.09206e-05	8.3234e-05	3.29076e-05	8.10471e-05	5.61104e-05	6.4774e-05	7.43242e-05	6.5485e-05	4.93597e-05	5.70714e-05	4.1745e-05	3.80966e-05	6.12396e-05	1.60748	0.874022	0.0294584	1.02858	up
pos_1427	1-O-E-Cinnamoyl-(6-arabinosylglucose)	4.43035e-06	7.45822e-06	9.87957e-06	2.71363e-05	1.35805e-05	4.75435e-06	2.57014e-05	1.21946e-05	5.27387e-05	2.91515e-05	2.5994e-05	2.95912e-05	2.79286e-05	1.6438e-05	2.01514e-05	2.54647e-05	1.31419e-05	2.84323e-05	2.16348	1.32523	0.00818605	1.11843	up
pos_1433	3a,7a-Dihydroxy-5b-cholestanate	7.40283e-05	0.000110151	0.000174488	0.000232401	0.000202306	0.000177175	0.000320897	0.000174615	0.000394946	0.000292469	0.00035164	0.000333769	0.00034779	0.00028507	0.000389744	0.000244722	0.000183258	0.000330019	1.80085	0.94909	0.000604449	1.46226	up
pos_1435	Androstenol	2.4676e-07	0	2.18968e-06	0	4.72304e-07	9.03131e-07	1.71707e-06	9.10745e-07	1.46979e-06	9.55557e-06	8.72301e-06	6.2747e-06	7.16416e-06	4.25089e-05	5.66298e-06	1.36887e-05	8.04961e-07	1.1881e-05	14.7597	14.3853	0.0450547	1.15675	up
pos_1436	4-OH-Retinal	1.58635e-05	5.29871e-05	5.00404e-05	0.000120848	8.88298e-05	0.000194297	0.000118785	0.000125884	0.000192336	0.000161373	0.000136945	0.00018912	0.000198982	0.000282036	0.00017846	0.000172351	9.59418e-05	0.00018895	1.96943	1.25584	0.00249695	1.43987	up
pos_1440	Brassica napus non-fluorescent chlorophyll catabolite 3	8.8484e-07	4.98845e-06	1.09768e-05	9.35461e-06	1.103e-05	4.86282e-06	1.34605e-05	1.0527e-05	1.84873e-05	2.97068e-05	1.77365e-05	1.80987e-05	1.77283e-05	1.09116e-05	1.76707e-05	2.19055e-05	8.26064e-06	1.90307e-05	2.30378	1.48799	0.000549734	1.45228	up
pos_1441	Enterocin 900	2.36668e-06	4.13767e-06	3.70521e-06	1.00256e-05	7.26106e-06	3.05113e-06	1.25643e-05	4.77987e-06	1.39615e-05	6.49786e-06	1.71509e-05	1.57267e-05	1.8702e-05	7.1144e-06	1.14889e-05	8.00632e-06	5.98644e-06	1.23311e-05	2.05983	1.15916	0.0102993	1.10788	up
pos_1442	Homodolichosterone	1.17301e-06	1.50369e-07	9.29399e-07	1.47127e-05	4.70305e-06	8.40108e-06	3.0436e-06	1.73887e-06	1.73981e-05	4.2396e-06	1.0738e-05	6.81437e-06	8.25472e-06	1.48661e-05	2.11037e-05	4.71613e-06	4.35651e-06	1.10163e-05	2.52871	2.1245	0.0331219	1.03612	up
pos_1443	Elatoside E	1.4603e-06	8.21037e-06	4.93772e-06	7.18556e-06	2.50857e-05	2.25132e-05	2.10048e-05	9.52846e-06	1.64633e-05	1.51594e-05	2.74309e-05	2.061e-05	2.26529e-05	3.12537e-05	1.77246e-05	1.71892e-05	1.24908e-05	2.10605e-05	1.68609	1.16325	0.0422936	1.07391	up
pos_1445	Ambronide	6.63779e-07	3.70237e-06	1.38834e-05	7.30465e-06	7.1827e-06	4.71754e-06	9.88109e-06	7.65365e-06	8.53667e-06	1.28583e-05	1.35072e-05	1.17168e-05	1.01194e-05	1.1338e-05	1.16058e-05	1.16658e-05	6.87365e-06	1.14185e-05	1.6612	1.09036	0.0150308	1.21679	up
pos_1447	6-Methyltetrahydropterin	1.2788e-08	1.24061e-07	9.21822e-07	2.46076e-06	5.25393e-06	3.23549e-06	1.15516e-05	7.35586e-06	1.39891e-05	1.5089e-05	1.18175e-05	1.02903e-05	7.90133e-06	3.74066e-06	1.7427e-05	1.25033e-05	3.86453e-06	1.15948e-05	3.0003	3.11532	0.00234113	1.39255	up
pos_1448	Octadecanamide	3.30705e-06	1.38975e-05	3.13714e-05	3.66917e-05	5.38739e-05	3.45538e-05	7.26694e-05	5.84285e-05	0.000102136	0.00010903	0.00011616	0.000131682	0.000132767	6.30419e-05	7.49383e-05	7.16254e-05	3.80991e-05	0.000100173	2.62926	1.76995	0.000247761	1.46183	up
pos_1456	(5alpha,6beta,14alpha,20R,22R)-5,6,14,20,27-Pentahydroxy-1-oxowith-24-enolide	0	6.463e-07	1.21919e-06	6.41833e-06	2.83885e-06	2.23571e-06	4.62985e-06	2.50966e-06	4.78644e-06	3.75511e-06	4.63376e-06	8.80232e-06	6.12304e-06	6.86176e-06	3.78347e-06	2.21904e-06	2.56224e-06	5.12062e-06	1.9985	6.77323	0.0283958	1.04184	up
pos_1458	Quinapril	1.16454e-05	2.55858e-05	3.96352e-05	3.26454e-05	6.32542e-05	2.90929e-05	9.07661e-05	6.5001e-05	9.22602e-05	8.60246e-05	7.97364e-05	0.000107459	0.000120979	7.81775e-05	8.46663e-05	7.90434e-05	4.47033e-05	9.10433e-05	2.03661	1.25076	0.00110941	1.42017	up
pos_1459	19-Hydroxydeoxycorticosterone	0.000403456	0.000529656	0.00047412	0.0010909	0.000984362	0.00040393	0.00148045	0.000655763	0.00126937	0.00107559	0.001447	0.00146741	0.00120246	0.000964044	0.00129068	0.000879497	0.00075283	0.00119951	1.59333	0.810305	0.0166952	1.1461	up
pos_1461	L-Histidinol	0.000194691	0.000363318	0.000479999	0.000506766	0.000661816	0.00042467	0.000572911	0.000414818	0.000567357	0.000546559	0.000777791	0.000561223	0.000878428	0.000575612	0.000607702	0.000565784	0.000452374	0.000635057	1.40383	0.544487	0.0155079	1.08139	up
pos_1463	Phomopsin B	8.7953e-06	1.36071e-05	1.37463e-05	2.70806e-05	3.68633e-05	1.58339e-05	3.22665e-05	2.6639e-05	4.79041e-05	6.82689e-05	3.65589e-05	9.30609e-05	5.75895e-05	3.12347e-05	4.69659e-05	2.63245e-05	2.1854e-05	5.09884e-05	2.33314	1.26406	0.00667004	1.20276	up
pos_1466	Clausarinol	0.000453984	0.000537188	0.00158934	0.00369175	0.00107082	0.00296678	0.00171268	0.00120097	0.00499852	0.00268802	0.00407599	0.00268321	0.0025315	0.00413816	0.00540031	0.0040454	0.00165294	0.00382014	2.31112	1.47656	0.0016655	1.42102	up
pos_1468	Lucyoside R	3.91982e-06	8.84251e-06	2.81014e-05	3.10662e-05	2.96494e-05	2.66889e-05	4.77912e-05	2.74584e-05	4.74306e-05	3.20307e-05	4.58775e-05	3.85236e-05	3.60577e-05	3.78279e-05	4.74413e-05	4.14701e-05	2.54397e-05	4.08324e-05	1.60507	0.980146	0.0156138	1.24826	up
pos_1469	3-Sulfodeoxycholic acid	3.31793e-06	8.5444e-06	1.26559e-05	1.79705e-05	1.34485e-05	8.6188e-06	3.34658e-05	1.27446e-05	2.99979e-05	2.82885e-05	2.28199e-05	2.65872e-05	2.43338e-05	1.881e-05	2.19829e-05	2.39291e-05	1.38458e-05	2.45936e-05	1.77625	1.07541	0.0119171	1.23907	up
pos_1470	Hovenidulcigenin B	3.33877e-06	7.23234e-06	1.5826e-05	1.13551e-05	7.79625e-06	6.83664e-06	2.57142e-05	1.10274e-05	3.706e-05	1.93329e-05	1.69541e-05	2.46748e-05	2.89302e-05	1.86393e-05	1.85875e-05	2.02118e-05	1.11408e-05	2.30488e-05	2.06886	1.23183	0.00400639	1.20998	up
pos_1474	3,5,5-Trimethyl-2-cyclohexen-1-one	3.35475e-06	8.29254e-06	1.15233e-05	1.32398e-05	1.45639e-05	8.67215e-06	1.72837e-05	1.07941e-05	1.44976e-05	2.02183e-05	2.01203e-05	1.93701e-05	1.93536e-05	1.3898e-05	1.59771e-05	1.63666e-05	1.09655e-05	1.74752e-05	1.59365	0.79101	0.00339128	1.33304	up
pos_1476	Hydroxyvalerylcarnitine	1.12745e-06	1.2181e-06	4.37616e-06	1.72773e-06	2.85205e-06	3.97441e-06	3.1194e-06	1.40909e-06	1.96966e-06	5.78228e-06	7.37632e-06	3.14786e-06	3.53149e-06	8.57144e-06	1.13569e-05	2.47292e-06	2.47555e-06	5.52611e-06	2.23228	1.09542	0.0393429	1.14231	up
pos_1478	Gingerol	4.32887e-07	8.65922e-07	2.70262e-06	9.28443e-06	2.65432e-06	4.70601e-06	4.79933e-06	2.85981e-06	5.98123e-06	1.0093e-05	5.44369e-06	1.10854e-05	5.89113e-06	1.27284e-05	1.22148e-05	8.36528e-06	3.53817e-06	8.97537e-06	2.53673	1.75991	0.00206971	1.44815	up
pos_1480	Punicic acid	1.49753e-05	3.01342e-05	2.21625e-05	9.14298e-05	4.67715e-05	3.86933e-05	7.07562e-05	4.08092e-05	0.00012792	6.53593e-05	6.49619e-05	7.41966e-05	0.000138824	0.000130511	0.000125686	0.000116971	4.44665e-05	0.000105554	2.37378	1.39167	0.000879775	1.43388	up
pos_1482	Fasciculol F	4.68893e-06	1.14117e-05	1.19599e-05	2.51503e-06	1.27966e-05	7.19197e-06	3.07016e-05	1.25501e-05	4.87766e-06	2.28413e-05	3.32548e-05	2.98308e-05	3.26677e-05	1.82309e-05	1.53214e-05	2.09575e-05	1.1727e-05	2.22478e-05	1.89715	1.06658	0.0376077	1.03983	up
pos_1483	Valyl-Proline	6.4668e-06	6.97735e-06	1.01414e-05	1.51928e-05	1.43441e-05	1.43626e-05	1.78754e-05	1.12136e-05	3.28863e-05	2.79796e-05	2.40174e-05	2.96854e-05	2.06836e-05	1.8577e-05	2.56064e-05	1.39418e-05	1.20717e-05	2.41722e-05	2.00238	1.03651	0.000599015	1.42644	up
pos_1484	24-Oxo-1alpha,23,25-trihydroxyvitamin D3	4.03071e-05	4.23017e-05	7.23297e-05	0.000148969	0.000124866	0.000207538	0.00020098	8.01355e-05	0.000209089	0.000170677	0.000524296	0.000160221	0.000164878	0.000293753	0.000198021	0.000141678	0.000114678	0.000232826	2.03026	1.13165	0.0404787	1.09915	up
pos_1493	(S)-3-Mercaptohexyl pentanoate	7.81134e-06	1.64677e-05	2.85608e-05	3.24944e-05	2.97079e-05	1.96464e-05	3.31972e-05	2.75298e-05	3.04947e-05	3.89927e-05	3.14394e-05	4.68411e-05	7.01037e-05	2.13236e-05	5.17993e-05	3.51877e-05	2.44269e-05	4.07728e-05	1.66917	0.778424	0.023437	1.01921	up
pos_1497	Cytochalasin Ppho	3.29031e-06	4.29596e-06	1.33066e-05	3.40002e-05	5.04232e-06	1.27418e-05	1.30384e-05	8.06588e-06	3.24234e-05	2.15859e-05	2.32262e-05	1.72161e-05	1.72659e-05	4.2688e-05	3.77899e-05	1.32429e-05	1.17227e-05	2.56798e-05	2.19061	1.40277	0.0170467	1.1699	up
pos_1500	Licoagrocarpin	9.74104e-06	1.50164e-05	3.23537e-05	2.07088e-05	2.86485e-05	1.79731e-05	4.54183e-05	3.20577e-05	3.65874e-05	3.90387e-05	4.56486e-05	5.47912e-05	5.02212e-05	2.8244e-05	3.27893e-05	4.37346e-05	2.52397e-05	4.13819e-05	1.63956	0.82849	0.00788988	1.20164	up
pos_1502	13,14-Dihydro PGE1	2.89533e-05	3.73086e-05	7.1351e-05	6.43284e-05	5.49513e-05	3.47297e-05	6.54333e-05	5.47571e-05	6.13925e-05	9.60163e-05	7.96081e-05	0.000101664	0.00014615	4.37063e-05	0.000118913	7.37132e-05	5.14766e-05	9.01455e-05	1.75119	0.787494	0.0130153	1.11213	up
pos_1504	Debenzoylzucchini factor B	3.0013e-06	8.22277e-06	5.4474e-06	3.18429e-05	1.35758e-05	1.13745e-05	1.98208e-05	1.28806e-05	3.68146e-05	1.69733e-05	2.09219e-05	2.53902e-05	3.27357e-05	3.70516e-05	4.83652e-05	2.7432e-05	1.32708e-05	3.07106e-05	2.31415	1.4535	0.00283593	1.34699	up
pos_1509	Taraxasterone	4.50326e-06	0	4.64117e-07	4.15606e-08	0	2.38402e-06	6.45959e-07	2.91496e-07	6.2754e-07	9.16144e-07	2.00333e-05	9.66292e-06	8.31819e-06	9.34462e-06	1.2037e-05	7.06455e-06	1.0413e-06	8.50053e-06	8.16337	14.2082	0.0110888	1.29978	up
pos_1511	Phytolaccinic acid	7.5377e-07	6.73857e-07	6.45015e-07	5.60798e-06	7.40736e-07	3.92171e-06	6.34551e-06	5.10802e-07	7.93793e-06	1.08731e-05	5.34113e-06	3.4901e-06	2.60881e-06	1.29666e-05	1.9882e-05	4.78378e-06	2.39992e-06	8.48544e-06	3.53571	2.27386	0.0229849	1.23968	up
pos_1512	Lepidiumterpenoid	0	2.01973e-07	0	1.61796e-08	0	2.90963e-07	8.00338e-07	1.22368e-06	4.11668e-07	7.65121e-06	9.35258e-06	4.9241e-06	5.24929e-06	6.65904e-06	5.93387e-06	4.95007e-06	3.16641e-07	5.64148e-06	17.8166	20.1873	0.000594535	1.66394	up
pos_1513	Pseudoginsenoside Rc1	3.63646e-07	1.8183e-06	1.13013e-06	1.54949e-06	3.58433e-06	2.84281e-06	5.32202e-06	2.14378e-06	4.418e-06	2.43766e-06	5.76893e-06	6.05006e-06	5.48138e-06	6.3767e-06	5.77235e-06	4.7648e-06	2.34431e-06	5.13373e-06	2.18987	1.4238	0.00162922	1.43719	up
pos_1514	7-Ketodeoxycholic acid	2.22771e-05	3.79523e-05	6.20124e-05	7.12213e-05	5.21185e-05	4.55868e-05	7.98658e-05	5.60218e-05	8.89397e-05	8.47153e-05	8.50909e-05	8.98796e-05	7.16238e-05	9.01859e-05	0.000103566	7.00443e-05	5.3382e-05	8.55057e-05	1.60177	0.760994	0.00126145	1.47581	up
pos_1515	1-O-all-trans-retinoyl-beta-glucuronic Acid	5.73629e-06	1.79616e-06	3.11947e-06	7.28703e-06	7.17233e-06	3.0025e-05	1.11479e-05	5.70244e-07	4.66189e-05	3.80409e-05	4.20108e-05	9.2202e-06	1.54021e-05	1.14657e-05	5.75068e-05	7.93008e-06	8.3568e-06	2.85244e-05	3.41332	2.17457	0.0255019	1.10159	up
pos_1517	Neosaxitoxin	4.57916e-07	5.21609e-07	4.32515e-07	3.41251e-07	1.0022e-06	1.73402e-07	3.51597e-06	1.14868e-06	4.43307e-06	3.62336e-06	4.31995e-06	4.66288e-06	5.10808e-06	4.08177e-06	2.74798e-06	3.97642e-06	9.49193e-07	4.11919e-06	4.33967	2.68831	1.62121e-05	1.65726	up
pos_1526	Citreoviridin C	0.000119218	0.000198865	0.0002809	0.000245996	0.00021879	0.000135403	0.000379319	0.0002667	0.000360784	0.000347012	0.000268685	0.000346376	0.000357534	0.000219682	0.000296869	0.000376265	0.000230649	0.000321651	1.39455	0.547492	0.0240184	1.04878	up
pos_1527	Macrocarpal I	0.000121648	0.000223174	0.000400592	0.000426453	0.000526485	0.000295491	0.000570204	0.000351329	0.000629143	0.000436713	0.000604088	0.000590287	0.00066579	0.000480841	0.000490153	0.000433051	0.000364422	0.000541258	1.48525	0.69068	0.0151875	1.09148	up
pos_1528	5a-Androstan-3b-ol	6.9913e-05	7.70379e-05	9.28663e-05	0.00017982	0.000171983	0.000177454	0.000256246	0.000187935	0.00043817	0.000426382	0.000236754	0.000477657	0.000262239	0.000212302	0.000247353	0.000143419	0.000151657	0.000305535	2.01464	1.03779	0.0102196	1.16522	up
pos_1536	Diflorasone	2.77281e-07	1.4069e-06	9.27749e-07	5.67093e-07	5.05611e-07	2.98033e-06	3.18565e-06	3.78648e-06	4.19763e-06	3.48347e-06	3.30258e-06	4.83244e-06	2.16138e-06	1.33105e-06	3.48647e-06	4.60091e-06	1.70464e-06	3.42449e-06	2.00893	1.4369	0.0193187	1.16908	up
pos_1537	Altretamine	1.75597e-05	1.20921e-05	3.19873e-05	0.000100462	3.97349e-05	8.2106e-05	5.8531e-05	3.78935e-05	0.000117209	0.000171898	0.00010567	6.86158e-05	6.78343e-05	0.000129227	0.000182491	5.14957e-05	4.75458e-05	0.000111805	2.35153	1.40639	0.00823402	1.31106	up
pos_1542	Lansioside C	1.4366e-05	2.89789e-05	7.35991e-05	7.24344e-05	9.40496e-05	4.07555e-05	0.000125403	4.55532e-05	0.000690824	0.00050524	0.00050541	0.000413097	0.000379441	0.000309218	0.00178332	0.000624481	6.18924e-05	0.000651379	10.5244	3.44323	0.00972983	1.31441	up
pos_1550	25-Hydroxyvitamin D2	1.64809e-06	1.30075e-06	2.13132e-06	1.3979e-06	1.05863e-06	4.97812e-06	6.33596e-06	1.33994e-06	3.06033e-06	2.89647e-05	3.47952e-05	8.07188e-06	8.28527e-06	9.05896e-06	5.78311e-05	7.19056e-06	2.52384e-06	1.96573e-05	7.78863	2.67184	0.0396613	1.13997	up
pos_1552	4-ene-Valproic acid	4.07826e-06	9.18015e-06	1.06852e-05	1.80359e-05	1.42689e-05	1.01342e-05	1.92906e-05	1.28258e-05	2.10718e-05	1.87147e-05	1.62471e-05	1.8533e-05	2.57783e-05	2.01432e-05	2.26749e-05	2.00145e-05	1.23124e-05	2.03972e-05	1.65664	0.845025	0.00198712	1.39632	up
pos_1554	5-Tetradecenoic acid	1.46549e-06	8.56808e-07	4.20624e-06	6.6638e-06	3.84687e-06	3.14506e-06	5.52553e-06	1.21201e-06	9.13221e-06	2.86225e-06	4.50855e-06	5.9341e-06	7.31299e-06	8.83384e-06	8.23074e-06	3.31329e-06	3.36522e-06	6.266e-06	1.86198	1.09438	0.0249979	1.02643	up
pos_1556	Etodolac	0.00010776	0.000208488	0.000415474	0.000326005	0.000455596	0.000360252	0.000622428	0.000464177	0.000512158	0.000563728	0.000674139	0.000812913	0.000642876	0.000422447	0.000583874	0.000450828	0.000370022	0.00058287	1.57523	0.786563	0.0110964	1.17931	up
pos_1560	MG(0:0/18:2(9Z,12Z)/0:0)	0.00035072	0.000163292	0.000358946	0.00044273	0.000271445	0.000770408	0.000402301	0.000339512	0.000425963	0.000745562	0.00208471	0.00110833	0.000856689	0.00478775	0.00243975	0.000850266	0.000387419	0.00166238	4.2909	1.81897	0.0410063	1.18557	up
pos_1561	DG(18:4(6Z,9Z,12Z,15Z)/20:5(5Z,8Z,11Z,14Z,17Z)/0:0)	2.18417e-05	2.19878e-05	1.91956e-05	1.99793e-05	2.85178e-05	3.29942e-05	5.21809e-05	2.84907e-05	1.46261e-05	0.000290838	0.00027902	0.000125152	0.000224403	0.00031933	8.90647e-05	0.000325561	2.81485e-05	0.000208499	7.40712	2.52402	0.00334659	1.52622	up
pos_1566	Geranyl acetoacetate	7.90538e-06	1.04978e-05	2.56626e-05	1.98796e-05	2.01389e-05	1.83453e-05	2.61194e-05	1.71269e-05	2.19551e-05	3.14027e-05	2.7358e-05	2.60094e-05	2.82069e-05	1.45178e-05	2.5992e-05	2.91856e-05	1.82095e-05	2.55784e-05	1.40468	0.555612	0.0257838	1.05924	up
pos_1569	Nummularine A	0	5.99527e-07	9.05706e-09	2.00252e-06	2.08569e-06	2.84482e-06	6.4557e-06	1.16444e-06	1.05574e-05	3.5262e-06	8.12508e-06	8.07001e-06	5.40464e-06	6.36744e-06	5.95572e-06	4.55778e-06	1.89522e-06	6.57053e-06	3.4669	8.36414	0.00076755	1.42465	up
pos_1570	Calamusenone	8.59587e-06	5.91492e-06	1.40238e-05	5.97428e-05	1.50206e-05	2.47464e-05	2.43512e-05	1.83257e-05	7.15344e-05	3.59206e-05	4.81305e-05	2.9059e-05	2.09189e-05	8.163e-05	6.67028e-05	1.51434e-05	2.13402e-05	4.61299e-05	2.16165	1.22211	0.0373358	1.06248	up
pos_1571	Ginsenoyne M	1.09991e-07	1.22189e-06	1.16902e-06	3.91645e-06	3.31649e-06	3.10188e-06	7.17939e-06	2.80741e-06	7.38604e-06	4.91276e-06	7.61243e-06	5.81865e-06	5.11166e-06	6.95953e-06	8.22471e-06	5.40599e-06	2.85281e-06	6.42897e-06	2.25355	1.7853	0.00193851	1.47898	up
pos_1572	Notoginsenoside K	1.37689e-05	2.03396e-05	3.21088e-05	1.19144e-05	1.94069e-05	2.2686e-05	4.40997e-05	2.37614e-05	8.64755e-06	8.06737e-05	7.71263e-05	4.38921e-05	2.44998e-05	2.6586e-05	5.77618e-05	6.907e-05	2.35107e-05	4.85321e-05	2.06426	0.869514	0.0358877	1.16264	up
pos_1573	PS(18:3(9Z,12Z,15Z)/22:6(4Z,7Z,10Z,13Z,16Z,19Z))	0	1.57454e-06	0	7.63035e-08	2.79027e-06	3.13268e-06	3.48269e-06	2.37486e-06	5.26077e-06	2.47135e-05	3.21112e-05	2.2857e-05	5.67136e-06	2.1551e-05	1.67947e-05	1.20147e-05	1.67892e-06	1.76218e-05	10.4959	14.6888	0.00196008	1.55734	up
pos_1575	Hexadecenal	7.08862e-06	1.127e-05	8.99573e-06	8.05145e-06	9.66542e-06	7.24289e-06	1.2171e-05	9.08161e-06	1.16279e-05	1.53827e-05	1.61972e-05	1.36118e-05	1.38695e-05	1.268e-05	1.27378e-05	2.12492e-05	9.19584e-06	1.46695e-05	1.59523	0.673723	0.00102435	1.47678	up
pos_1576	Pentacosanoic acid	5.97867e-06	0	0	0	1.69501e-07	5.30222e-07	2.35802e-07	0	0	4.52035e-06	1.47503e-05	6.35562e-06	2.47928e-06	1.83296e-05	6.42228e-06	2.55983e-05	8.64275e-07	9.80697e-06	11.347	19.8525	0.0244644	1.2519	up
pos_1579	norerythromycin	1.12312e-07	0	1.04789e-06	2.34336e-06	9.36671e-07	3.48156e-06	8.28801e-07	2.04985e-06	4.22076e-06	1.47001e-06	4.66015e-06	2.97055e-06	3.78236e-06	6.13643e-06	6.67319e-06	1.72338e-06	1.35005e-06	3.95461e-06	2.92922	7.32769	0.00640613	1.32257	up
pos_1583	Ganoderic acid xi	1.36773e-05	1.94917e-05	2.76141e-05	1.92611e-05	4.66318e-05	1.44023e-05	4.32932e-05	1.4779e-05	3.00375e-05	0.00011841	5.44046e-05	3.25938e-05	6.89883e-05	7.58633e-05	5.56938e-05	5.14069e-05	2.48938e-05	6.09248e-05	2.44738	1.32487	0.00824105	1.29742	up
pos_1585	Medicagenic acid	6.2676e-05	6.39193e-05	0.000144125	0.000179881	0.000154115	0.000136136	0.000188851	0.000110661	0.000254359	0.000192284	0.000252538	0.000233628	0.000206768	0.000202297	0.00029285	0.000165242	0.000130046	0.000224996	1.73013	0.875366	0.000834167	1.42806	up
pos_1588	(1beta,4alpha,5alpha,6beta,8alpha,10b)-1,10:4,5-Diepoxy-6-hydroxy-7(11)-germacren-12,8-olide	1.88902e-06	3.09631e-06	2.71033e-06	4.64204e-06	6.49722e-06	4.57979e-06	7.3817e-06	4.82544e-06	7.63332e-06	4.03312e-06	9.47367e-06	7.50797e-06	1.08351e-05	5.11083e-06	6.30584e-06	5.87838e-06	4.45273e-06	7.09728e-06	1.59392	0.731091	0.0233011	1.02765	up
pos_1589	MG(0:0/22:4(7Z,10Z,13Z,16Z)/0:0)	0.00018776	0.000242677	0.0002685	0.000345985	0.000555177	0.000590903	0.00084627	0.000288839	0.00107769	0.000595977	0.000943554	0.000906158	0.00125626	0.000904744	0.000769089	0.000724886	0.000415764	0.000897294	2.15818	1.25021	0.000578116	1.42609	up
pos_1591	Tetracosatetraenoyl carnitine	1.35945e-09	1.30111e-08	1.39178e-07	1.2577e-06	1.90979e-06	5.23014e-07	1.11176e-06	6.77426e-08	2.29301e-06	2.23323e-06	2.42448e-06	6.84295e-07	2.31006e-06	2.39017e-06	1.19469e-06	9.97967e-07	6.27944e-07	1.81599e-06	2.89196	3.4799	0.0053388	1.22963	up
pos_1592	Norendoxifen	6.00161e-06	1.23081e-05	2.06084e-05	6.92904e-06	2.31347e-05	8.40071e-06	2.69111e-05	1.2854e-05	2.03398e-05	0.00010367	0.000267087	4.36788e-05	0.00013631	0.000295819	0.000100261	0.000106757	1.46435e-05	0.00013424	9.16726	2.97947	0.0108191	1.37341	up
pos_1593	Copalic acid	1.98969e-06	2.55397e-06	5.69491e-06	3.66324e-06	5.65242e-06	1.17188e-05	5.07731e-06	3.59441e-06	2.58893e-06	2.81402e-05	2.21742e-05	1.7557e-05	9.8619e-06	4.17114e-05	2.04049e-05	2.11e-05	4.9931e-06	2.04423e-05	4.09411	1.9073	0.00684057	1.4642	up
pos_1595	Licorice glycoside B	0	0	2.55679e-06	2.14306e-06	1.93228e-06	5.50832e-07	4.1456e-06	4.59099e-06	1.45401e-05	2.28844e-05	2.14213e-05	1.97538e-05	1.73417e-05	1.52753e-05	1.54195e-05	9.82953e-06	1.98994e-06	1.70582e-05	8.5722	14.3873	4.85268e-06	1.74299	up
pos_1599	Triamcinolone	6.92319e-06	7.64316e-06	2.1064e-05	9.846e-06	1.05148e-05	3.28408e-05	1.24519e-05	1.44869e-05	6.52326e-06	3.97179e-05	3.86946e-05	2.32694e-05	1.92121e-05	7.10953e-05	4.95258e-05	3.31478e-05	1.44713e-05	3.51483e-05	2.42882	1.19746	0.023001	1.28592	up
pos_1600	MG(20:3(11Z,14Z,17Z)/0:0/0:0)	1.72076e-05	2.65748e-05	3.41667e-05	3.93459e-05	5.08083e-05	5.89577e-05	7.26687e-05	3.97059e-05	3.4227e-05	0.000101065	0.000152412	8.8564e-05	9.67986e-05	0.000119038	0.000103818	0.000158664	4.24294e-05	0.000106823	2.51767	1.33798	0.00178189	1.55186	up
pos_1601	6-Deoxyfagomine	9.03793e-06	2.09726e-05	1.80235e-05	3.53666e-05	2.7557e-05	2.51687e-05	3.72068e-05	2.54208e-05	5.55003e-05	4.65023e-05	4.12247e-05	4.04083e-05	6.11027e-05	4.85177e-05	5.59988e-05	5.10999e-05	2.48442e-05	5.00444e-05	2.01432	1.10575	3.37346e-05	1.62083	up
pos_1602	5b-Cholestane-3a,7a,12a,23-Tetrol	4.15977e-05	4.76972e-05	5.22362e-05	0.000130565	9.45516e-05	8.90384e-05	0.000111273	6.31048e-05	0.000239713	0.000163735	0.000280882	0.000145878	0.000204571	0.000113814	0.000281262	0.000110511	7.8758e-05	0.000192546	2.44478	1.31334	0.00190674	1.38257	up
pos_1603	N-Docosahexaenoyl GABA	0.000331258	0.000282045	0.000326735	0.000425711	0.000454747	0.00036371	0.0012418	0.000375604	0.000816141	0.0005445	0.000999157	0.0006308	0.000579532	0.000898917	0.0013203	0.000656178	0.000475201	0.000805691	1.69547	0.872288	0.0393176	1.11669	up
pos_1608	Schidigerasaponin C1	9.19246e-07	3.70328e-06	7.66608e-06	9.95164e-06	9.7934e-06	8.88814e-06	1.42289e-05	9.69468e-06	1.37225e-05	1.32279e-05	2.02742e-05	2.52335e-05	2.0446e-05	1.29698e-05	1.70596e-05	5.56153e-06	8.10567e-06	1.60619e-05	1.98156	1.19366	0.00925515	1.18217	up
pos_1610	Ovalicin	4.59677e-06	3.38861e-06	4.23242e-06	2.59767e-06	6.589e-06	3.24129e-06	7.74379e-06	3.02303e-06	4.96036e-06	1.05622e-05	8.13219e-06	9.34068e-06	1.12875e-05	6.40215e-06	5.25529e-06	6.72202e-06	4.42657e-06	7.8328e-06	1.7695	0.861332	0.00689844	1.19162	up
pos_1611	7(14)-Isodaucen-10-one	0.0012183	0.00133204	0.00246254	0.00218708	0.00189688	0.00394992	0.00247991	0.00305535	0.00284143	0.0157763	0.0092608	0.00491298	0.00413295	0.00981767	0.00844073	0.00516383	0.00232275	0.00754333	3.24758	1.60346	0.0094111	1.39743	up
pos_1613	Australigenin	0.000145435	0.000193456	0.000303515	0.000291836	0.000372676	0.000249161	0.000534323	0.00030073	0.000721717	0.000477873	0.000559229	0.000482017	0.000560834	0.000664607	0.000616431	0.000431271	0.000298891	0.000564247	1.8878	0.994088	0.000278736	1.51333	up
pos_1615	SM(d18:1/12:0)	5.10079e-07	9.96601e-07	4.95983e-06	1.81663e-05	1.04269e-05	4.78657e-05	1.89927e-05	1.26208e-05	3.94204e-05	6.69765e-05	8.36639e-05	7.20475e-05	6.20176e-05	8.84124e-05	0.000170618	5.36959e-05	1.43174e-05	7.96065e-05	5.56014	3.39005	0.00194762	1.52037	up
pos_1616	(-)-Nopol	9.55305e-06	2.07493e-05	3.04491e-05	3.33352e-05	3.81581e-05	2.44811e-05	4.59572e-05	3.03997e-05	4.15187e-05	5.57003e-05	5.51257e-05	5.27599e-05	5.30116e-05	3.71215e-05	4.64151e-05	4.57849e-05	2.91353e-05	4.84297e-05	1.66223	0.842888	0.00133333	1.42275	up
pos_1617	Withangulatin A	1.15655e-05	2.42724e-05	3.41964e-05	3.61493e-05	2.70428e-05	1.65428e-05	4.56211e-05	3.41037e-05	5.24545e-05	6.26497e-05	3.72184e-05	4.48383e-05	4.56107e-05	2.74922e-05	5.06839e-05	5.43257e-05	2.86868e-05	4.69092e-05	1.63522	0.786581	0.00508615	1.24799	up
pos_1620	Estradiol	6.10867e-06	1.17927e-05	2.09944e-05	2.567e-05	2.02897e-05	2.05123e-05	2.80907e-05	1.92471e-05	4.70427e-05	3.23674e-05	2.86734e-05	3.64442e-05	2.86089e-05	2.5352e-05	3.81064e-05	2.79508e-05	1.90882e-05	3.30682e-05	1.73239	0.892065	0.00152696	1.3379	up
pos_1621	(3Z,6Z)-3,6-Nonadien-1-ol	5.13505e-09	1.03934e-07	1.53826e-07	7.09175e-07	0	3.39569e-08	4.28125e-07	4.30815e-07	1.67864e-06	6.56925e-07	7.83133e-08	8.84647e-07	1.59072e-06	1.67692e-06	1.94692e-06	1.31355e-06	2.33121e-07	1.22833e-06	5.26907	8.1494	0.00250859	1.39834	up
pos_1623	25-Hydroxyvitamin D3-26,23-lactol	9.09768e-05	0.000256616	0.000303211	0.000376512	0.000399382	0.000363106	0.000604008	0.000206001	0.000316422	0.00046262	0.000690232	0.000606795	0.000764588	0.00133103	0.000679308	0.000475734	0.000324977	0.000665841	2.04889	1.08897	0.0177226	1.24958	up
pos_1625	LysoPC(O-18:0)	1.1789e-06	3.10467e-07	1.8234e-07	4.14755e-08	6.74226e-06	4.77656e-07	2.07362e-06	1.74699e-07	1.15563e-05	9.43448e-06	7.01729e-06	7.9242e-06	7.13345e-06	4.70182e-06	4.43657e-06	5.76281e-06	1.39768e-06	7.24587e-06	5.18422	3.82304	0.000193725	1.39927	up
pos_1627	13'-Carboxy-alpha-tocopherol	2.74024e-06	1.10762e-06	4.25126e-06	7.18014e-07	4.2321e-06	1.1692e-05	6.04067e-06	4.47264e-06	4.88364e-06	2.95986e-05	4.12748e-05	1.81993e-05	2.46335e-05	5.27455e-05	3.84388e-05	7.67343e-05	4.40682e-06	3.58136e-05	8.12685	3.12523	0.00492565	1.50729	up
pos_1631	Spirotaccagenin	8.87163e-06	6.87246e-07	1.43236e-06	4.93267e-06	2.48066e-06	6.98176e-06	4.25958e-06	2.19043e-06	6.49006e-06	1.22006e-05	1.0163e-05	7.6779e-06	4.56288e-06	1.49716e-05	1.72572e-05	1.266e-05	3.97954e-06	1.07479e-05	2.70078	1.71167	0.00308481	1.47457	up
pos_1633	Sphingosine 1-phosphate (d16:1-P)	5.66259e-07	1.48894e-06	3.03562e-06	1.64447e-06	1.25243e-06	1.81301e-06	2.92855e-06	1.81524e-06	4.58178e-06	5.27776e-06	7.02541e-06	6.24269e-06	6.6295e-06	7.13663e-06	7.54031e-06	9.3333e-06	1.81807e-06	6.72092e-06	3.69674	2.0106	4.18037e-06	1.77299	up
pos_1634	(3beta,17alpha,23R)-17,23-Epoxy-3,29-dihydroxy-27-norlanost-8-ene-15,24-dione	0.000201795	0.000103506	0.000172661	0.000331423	0.000235819	0.000385404	0.000396615	0.000188369	0.000654074	0.000735206	0.00104641	0.000440011	0.0004844	0.000459222	0.001576	0.00034792	0.000251949	0.000717905	2.84941	1.46254	0.0147708	1.26581	up
pos_1637	7-Sulfocholic acid	0	4.99081e-11	6.45157e-07	0	0	2.31243e-06	7.70534e-07	6.37945e-07	6.70888e-06	2.97847e-06	5.61317e-06	1.45793e-06	3.32895e-06	1.37945e-06	8.86296e-06	2.81369e-06	5.45764e-07	4.14294e-06	7.59108	20.397	0.00608513	1.31572	up
pos_1639	Dioscorine	9.67494e-06	1.22422e-05	1.98542e-05	2.10818e-05	2.48021e-05	1.9463e-05	2.77744e-05	1.82202e-05	4.26517e-05	3.43288e-05	3.00683e-05	3.55135e-05	2.61411e-05	2.01347e-05	3.6674e-05	2.45873e-05	1.91391e-05	3.12624e-05	1.63343	0.742146	0.00302974	1.26504	up
pos_1647	Gemcitabine	1.80855e-07	0	5.94504e-07	7.63352e-07	0	1.70848e-07	1.67466e-07	0	6.94714e-07	3.47594e-07	1.06007e-06	1.18817e-06	1.05153e-06	4.65463e-07	6.97559e-07	3.26051e-07	2.34628e-07	7.28894e-07	3.10659	17.2619	0.00745372	1.10474	up
pos_1648	2,5-Dimethyl-4-(1-pyrrolidinyl)-3(2H)-furanone	0	5.75003e-07	4.08005e-07	0	0	1.00891e-06	8.88739e-07	1.67854e-06	1.42035e-06	1.00853e-06	1.24815e-06	1.14229e-06	1.38218e-06	1.16149e-06	1.44172e-06	5.81036e-07	5.699e-07	1.17322e-06	2.05864	17.1506	0.027944	1.14347	up
pos_1654	Momoridcin	4.5623e-05	3.32773e-05	3.53275e-05	3.16659e-05	4.18764e-05	2.22216e-05	4.81049e-05	2.89766e-05	5.03984e-05	7.47059e-05	6.46001e-05	7.04236e-05	7.02992e-05	5.95957e-05	5.72765e-05	7.87401e-05	3.58841e-05	6.57549e-05	1.83242	0.899845	1.41705e-05	1.62843	up
pos_1659	Pandamarilactonine A	2.062e-06	1.25172e-05	2.58213e-06	1.92494e-05	2.93654e-06	1.36645e-06	3.68644e-05	5.15542e-06	2.14755e-05	9.16504e-06	4.7671e-05	4.68382e-05	4.04398e-05	1.59114e-05	4.4753e-05	2.47951e-05	1.03417e-05	3.13811e-05	3.03443	2.28638	0.00955135	1.19504	up
pos_1675	4'-hydroxypropanolol	3.91246e-07	1.3123e-06	1.82158e-06	2.85108e-06	1.87869e-06	1.28464e-06	3.97766e-06	1.35585e-06	3.97147e-06	3.17786e-06	3.40306e-06	4.97125e-06	4.13404e-06	2.58368e-06	4.68988e-06	3.35994e-06	1.85913e-06	3.7864e-06	2.03665	1.252	0.00157133	1.36473	up
pos_1676	LysoPC(18:2(9Z,12Z))	4.2191e-06	1.16071e-05	7.66708e-06	1.07884e-05	1.02494e-05	6.7985e-06	1.84549e-05	1.93761e-05	2.24599e-05	1.99154e-05	1.28098e-05	2.30605e-05	1.6895e-05	1.57139e-05	9.62532e-06	1.72455e-05	1.11451e-05	1.72157e-05	1.54469	0.731289	0.0295209	1.02792	up
pos_1682	Equol	3.76096e-06	4.70333e-06	7.18782e-06	6.3598e-06	7.29423e-06	4.64334e-06	1.66501e-05	8.63759e-06	1.42511e-05	9.33571e-06	1.08264e-05	1.68846e-05	1.16783e-05	1.30146e-05	1.46296e-05	1.05472e-05	7.40465e-06	1.26459e-05	1.70784	0.897248	0.00957081	1.25015	up
pos_1685	(3R, 6'Z)-3,4-Dihydro-8-hydroxy-3-(6-pentadecenyl)-1H-2-benzopyran-1-one	3.97358e-07	2.70028e-06	5.34782e-06	5.79552e-06	5.04933e-06	4.55206e-06	7.20693e-06	4.29171e-06	1.06631e-05	5.13206e-06	9.24973e-06	1.09287e-05	8.18367e-06	6.10494e-06	1.09716e-05	4.72674e-06	4.41763e-06	8.24507e-06	1.8664	1.15547	0.00631054	1.19176	up
pos_1687	2,3-Dihydrowithanolide E	3.26052e-05	2.17651e-05	2.91304e-05	4.64478e-05	4.12785e-05	3.66761e-05	9.32313e-05	2.77777e-05	0.000138333	0.000120183	9.90165e-05	6.42192e-05	0.000118109	8.01131e-05	0.000142876	5.99925e-05	4.1114e-05	0.000102855	2.50171	1.39416	0.000719507	1.44115	up
pos_1691	Frangulanine	8.35683e-06	3.63782e-06	6.87758e-06	7.89773e-06	6.18482e-06	6.20627e-06	4.78463e-06	3.46099e-06	6.21078e-06	1.04544e-05	9.47141e-06	9.59588e-06	8.52982e-06	7.31097e-06	8.87339e-06	1.19536e-05	5.92583e-06	9.05003e-06	1.52722	0.652103	0.00385167	1.28143	up
pos_1696	7-Hydroxyheptaphylline	7.58043e-07	2.22909e-06	4.67314e-06	8.67083e-06	4.01119e-06	6.23306e-06	6.03085e-06	3.50827e-06	1.03037e-05	7.68355e-06	1.04413e-05	6.34612e-06	6.9539e-06	7.63851e-06	1.25754e-05	9.76878e-06	4.51431e-06	8.9639e-06	1.98567	1.23554	0.00186361	1.41506	up
pos_1700	22-Deoxoisocucurbitacin D	3.76301e-05	3.97652e-05	3.61288e-05	9.5223e-05	5.35477e-05	4.9185e-05	0.000114283	2.083e-05	0.000135205	0.000113391	0.00015285	0.000133405	9.40711e-05	5.62491e-05	0.000135525	4.32903e-05	5.58241e-05	0.000107998	1.93462	1.02901	0.0127545	1.12066	up
pos_1701	1,4,5-Trihydroxy-3-prenylxanthone	2.89478e-07	4.19086e-07	2.3673e-07	0	8.39158e-07	0	2.87175e-07	1.57273e-07	1.66445e-06	5.25955e-06	3.82427e-06	2.81175e-07	2.73685e-06	2.18979e-06	3.18002e-06	2.82698e-07	2.78613e-07	2.42735e-06	8.71227	13.1256	0.00912139	1.29793	up
pos_1707	Glutaminyl-Tryptophan	1.72901e-05	1.93603e-05	2.78903e-05	1.64762e-05	2.88895e-05	4.20095e-05	5.62222e-05	2.7853e-05	1.15168e-05	0.000130031	0.000243487	9.87316e-05	0.000159521	0.00065174	0.000189894	0.000268283	2.94989e-05	0.000219151	7.42911	2.41438	0.0271898	1.26932	up
pos_1708	(9Z,11E,13E,15Z)-4-Oxo-9,11,13,15-octadecatetraenoic acid	4.60668e-05	8.67638e-05	0.000127403	0.000210758	0.000112441	8.34598e-05	0.00018531	0.000102115	0.000163643	0.000159929	0.00015522	0.000225579	0.000207408	0.000140113	0.000192289	0.000157391	0.00011929	0.000175197	1.46866	0.675276	0.0275374	1.04527	up
pos_1711	Desglucocheirotoxin	0.000132665	0.000257928	0.000377961	0.000404653	0.000498988	0.000288945	0.000598743	0.000380335	0.000605265	0.000585934	0.000705152	0.000700566	0.000659493	0.000464286	0.000553082	0.000574897	0.000367527	0.000606084	1.64909	0.829155	0.00182264	1.37645	up
pos_1713	Marshrin	8.38287e-07	1.62678e-06	5.41835e-06	3.81086e-06	3.08322e-06	5.35832e-06	6.9436e-06	8.02675e-06	1.25148e-05	1.75594e-05	6.33331e-06	1.53547e-05	7.10452e-06	1.57404e-05	6.63324e-06	7.29627e-06	4.38827e-06	1.10671e-05	2.52197	1.51539	0.00495087	1.34421	up
pos_1715	13-L-Hydroperoxylinoleic acid	0.000103885	0.000150281	0.0003237	0.000579487	0.000212101	0.000734296	0.00030046	0.000307836	0.000653622	0.000625543	0.000857228	0.000744999	0.000380822	0.00188157	0.0022664	0.000687183	0.000339006	0.00101217	2.9857	1.59424	0.0267073	1.23461	up
pos_1716	15-Deacetylcalonectrin	2.32295e-05	5.4728e-05	0.000113949	6.61312e-05	8.32839e-05	5.25904e-05	9.18464e-05	6.06267e-05	9.64553e-05	0.000126889	8.02271e-05	9.42565e-05	0.00011657	8.26883e-05	9.07494e-05	0.00016095	6.82981e-05	0.000106098	1.55346	0.725172	0.0158272	1.09829	up
pos_1717	Capsianoside II	3.11963e-06	7.46488e-06	1.36296e-05	2.03662e-05	2.32991e-05	2.09732e-05	3.3255e-05	1.56724e-05	4.51849e-05	9.14012e-05	3.883e-05	3.46334e-05	3.40502e-05	2.16547e-05	3.61369e-05	1.86504e-05	1.72225e-05	4.00677e-05	2.32647	1.3389	0.0256381	1.09905	up
pos_1721	Lovastatin	4.55138e-05	4.4994e-05	6.1913e-05	0.000104718	0.000120407	0.000172314	8.6077e-05	4.92388e-05	0.000278078	0.000139398	0.000168577	0.00017194	0.000175194	0.000102819	0.00018676	0.000143804	8.5647e-05	0.000170821	1.99448	1.10785	0.00331034	1.22061	up
pos_1722	Erythroskyrin	2.85704e-05	2.738e-05	5.46213e-05	6.01946e-05	3.26693e-05	5.29329e-05	4.71351e-05	2.94251e-05	5.56694e-05	5.36106e-05	6.74322e-05	4.45955e-05	4.20104e-05	4.37321e-05	7.44214e-05	6.63945e-05	4.16161e-05	5.59833e-05	1.34523	0.465409	0.0431677	1.03973	up
pos_1724	Buprenorphine glucuronide	5.49964e-07	2.62273e-06	4.20304e-06	1.58653e-06	4.51944e-07	3.20397e-06	7.51832e-06	8.9382e-06	2.4522e-06	1.09702e-05	4.42158e-06	1.15035e-05	5.79826e-06	1.86319e-05	1.68674e-05	2.38081e-05	3.63434e-06	1.18066e-05	3.24864	1.9941	0.0186889	1.31499	up
pos_1725	Orlistat	3.96977e-07	3.57139e-06	3.14659e-06	6.85247e-06	1.65558e-06	3.83241e-06	1.3525e-05	8.80487e-06	3.06207e-06	2.37712e-05	1.69203e-05	1.71446e-05	1.00544e-05	3.01579e-05	1.45631e-05	3.15156e-05	5.22316e-06	1.83987e-05	3.52251	2.11963	0.00602214	1.46868	up
pos_1728	Nervonic acid	2.3699e-05	3.52985e-05	6.67094e-05	6.61114e-05	8.19294e-05	5.78237e-05	9.50564e-05	8.02784e-05	0.000111241	0.000188481	0.000144122	0.000150688	0.000148793	0.00011601	0.000154579	0.000174905	6.33633e-05	0.000148603	2.34525	1.32973	9.18936e-06	1.69702	up
pos_1734	LysoPC(18:1(9Z))	9.42899e-06	4.36706e-06	7.54888e-06	1.78001e-05	6.59435e-06	9.77508e-06	1.06747e-05	4.70818e-06	1.09219e-05	1.53995e-05	2.94645e-05	1.63538e-05	1.85143e-05	3.97161e-05	4.47804e-05	2.04385e-05	8.86216e-06	2.44486e-05	2.75877	1.4464	0.00838793	1.39048	up
pos_1735	Goyaglycoside g	3.4154e-07	2.09014e-07	3.39586e-07	3.6818e-06	1.02386e-06	1.10322e-06	6.28643e-06	1.9299e-06	7.97518e-06	7.03466e-06	8.30047e-06	7.25242e-06	8.16697e-06	5.13391e-06	6.39335e-06	5.63531e-06	1.86442e-06	6.98653e-06	3.7473	2.749	9.54368e-05	1.61342	up
pos_1737	Taurodeoxycholic acid	2.98169e-08	0	1.48917e-06	2.42956e-06	9.64308e-07	4.17323e-06	5.15434e-06	1.61207e-06	2.85277e-06	2.51351e-05	9.69076e-06	1.48772e-05	1.07084e-05	1.60772e-05	2.77936e-05	1.30606e-05	1.98156e-06	1.50244e-05	7.58212	9.02057	0.00245325	1.54307	up
pos_1739	Isoleucyl-Glutamine	0	0	5.25729e-07	1.31455e-06	4.45695e-07	7.06193e-07	2.25391e-06	5.37777e-07	3.17825e-06	5.23754e-06	5.05819e-06	5.677e-06	4.90474e-06	7.82688e-06	2.39114e-06	3.08639e-06	7.22983e-07	4.67001e-06	6.45937	13.5584	0.000195873	1.63968	up
pos_1741	Asparaginyl-Phenylalanine	2.42984e-06	4.26449e-06	5.33824e-06	1.53715e-05	1.2815e-05	2.93833e-06	6.59705e-06	8.53727e-06	3.23754e-05	3.5566e-05	1.54952e-05	1.72697e-05	1.22181e-05	2.79858e-05	6.75889e-06	1.37334e-05	7.28647e-06	2.01753e-05	2.76887	1.55063	0.0100432	1.19327	up
pos_1742	Eremopetasidione	9.06823e-06	1.81003e-05	3.10713e-05	2.77706e-05	3.35356e-05	2.44277e-05	4.11019e-05	3.01247e-05	3.80235e-05	4.03074e-05	3.79095e-05	5.5455e-05	3.50152e-05	2.9294e-05	4.13515e-05	4.49291e-05	2.69e-05	4.02856e-05	1.49761	0.677197	0.00938018	1.20933	up
pos_1743	Bilirubin glucuronide	1.15373e-06	2.48363e-06	3.64385e-06	7.71586e-06	4.18477e-06	3.73441e-06	1.40221e-05	9.03433e-06	1.73828e-05	2.03049e-05	1.63426e-05	1.851e-05	1.5287e-05	1.12859e-05	1.33316e-05	1.38394e-05	5.74658e-06	1.57855e-05	2.74694	1.7974	0.00011853	1.58726	up
pos_1745	Dihydro-2,4-dimethyl-6-(2-methylpropyl)-4H-1,3,5-dithiazine	6.28425e-06	8.66188e-06	1.17786e-05	1.32026e-05	1.22069e-05	7.52642e-06	1.92847e-05	8.48115e-06	1.39727e-05	1.41146e-05	2.0276e-05	2.18482e-05	1.93031e-05	1.09916e-05	1.62539e-05	1.51566e-05	1.09283e-05	1.64896e-05	1.50889	0.645747	0.0135918	1.11282	up
pos_1749	4,4'-Dihydroxy-5,5'-diisopropyl-2,2'-dimethyl-3,6-biphenyldione	7.84217e-05	0.000133411	0.000401138	4.40225e-05	0.000402943	0.000265691	0.000158538	0.0011968	5.36876e-05	0.00167532	0.0010238	0.00228959	0.00350252	0.00122088	0.000276197	0.00178967	0.000335121	0.00147896	4.41321	2.10719	0.023136	1.08491	up
pos_1751	Aspartylysine	4.95305e-07	1.54609e-06	6.99969e-07	1.63867e-06	9.78596e-07	1.14748e-06	2.54257e-06	1.39617e-06	5.25724e-06	5.54827e-06	4.41863e-06	5.51977e-06	3.89585e-06	2.73404e-06	2.7279e-06	4.84255e-06	1.30561e-06	4.36803e-06	3.3456	1.8504	4.17511e-05	1.60908	up
pos_1753	Leontogenin	0.000368316	0.000588579	0.000723675	0.000777049	0.00111585	0.000864704	0.00125868	0.000658921	0.00223389	0.00117929	0.00118392	0.0015456	0.00177071	0.00122777	0.00134606	0.00103056	0.000794472	0.00143973	1.81218	0.902429	0.00262338	1.23468	up
pos_1755	Desipramine	1.18647e-05	1.99842e-05	5.76452e-05	3.5257e-05	2.74884e-05	4.22641e-05	3.69017e-05	2.81096e-05	4.16276e-05	6.25699e-05	4.58379e-05	4.70074e-05	5.74206e-05	2.8592e-05	5.38139e-05	9.04702e-05	3.24393e-05	5.34174e-05	1.64669	0.783925	0.0227796	1.09002	up
pos_1759	Corchorusoside B	7.48437e-06	5.42267e-06	1.1953e-05	4.2279e-06	1.5143e-05	5.11642e-05	2.48323e-05	1.52119e-05	8.36739e-06	5.26615e-05	6.52059e-05	4.03171e-05	4.00939e-05	0.00010877	9.88477e-05	0.000119788	1.69299e-05	6.67564e-05	3.9431	2.07557	0.00816337	1.44098	up
pos_1762	Octreotide	3.15298e-06	1.483e-05	5.27571e-06	1.47659e-05	6.31959e-06	2.34979e-06	2.21941e-05	1.28636e-05	4.57586e-05	4.57856e-05	1.06167e-05	3.17232e-05	1.03542e-05	2.16289e-05	2.20224e-05	4.78349e-05	1.0219e-05	2.94656e-05	2.88342	1.6745	0.0102424	1.23254	up
pos_1765	Crithmumdiol	1.03348e-05	1.23069e-05	1.70657e-05	2.38163e-05	2.4808e-05	1.9941e-05	3.1724e-05	1.45249e-05	3.14013e-05	2.9627e-05	3.28757e-05	2.73846e-05	3.84761e-05	3.76819e-05	4.66833e-05	3.26036e-05	1.93152e-05	3.45917e-05	1.79091	0.911653	0.000468052	1.52627	up
pos_1767	LysoPE(22:2(13Z,16Z)/0:0)	8.83851e-07	1.53145e-06	1.96618e-06	3.89483e-06	2.36638e-07	1.35883e-06	1.10465e-06	4.0986e-07	4.87249e-06	2.44739e-06	2.07354e-06	2.29575e-06	2.95589e-06	4.82864e-06	4.54081e-06	2.28193e-06	1.42329e-06	3.28705e-06	2.30948	1.55522	0.00757733	1.18506	up
pos_1768	6-Hydroxypentadecanedioic acid	0	5.37106e-07	0	1.49411e-06	0	4.24163e-06	0	3.62447e-07	7.31807e-07	2.19737e-06	8.39981e-06	3.75464e-06	5.40054e-06	1.61817e-05	1.40754e-05	5.0004e-06	8.29412e-07	6.96771e-06	8.40078	24.6177	0.0165395	1.32071	up
pos_1773	Lysyl-Gamma-glutamate	2.86472e-07	9.88565e-07	4.2165e-07	0	1.32981e-06	1.41355e-07	4.08183e-07	2.13466e-06	1.19786e-05	5.15088e-05	2.19157e-05	2.17449e-05	9.33609e-06	1.50419e-05	2.73253e-06	1.22876e-05	7.13836e-07	1.83183e-05	25.6617	10.0992	0.0120635	1.26856	up
pos_1774	27-Nor-5b-cholestane-3a,7a,12a,24,25-pentol	0	0	0	1.40876e-08	0	2.86996e-07	0	0	0	0	7.31367e-08	4.38776e-07	8.72032e-07	1.86089e-06	1.68424e-06	2.17038e-06	3.76355e-08	8.87431e-07	23.5796	23.0688	0.031999	1.20979	up
pos_1775	PI(20:4(8Z,11Z,14Z,17Z)/20:0)	1.85778e-06	8.95392e-06	6.99557e-06	3.08708e-06	5.12997e-06	2.78538e-06	6.2348e-06	5.37571e-07	6.77191e-06	8.98587e-06	1.87976e-05	4.56741e-06	8.99048e-06	1.51818e-05	1.30554e-05	1.20054e-05	4.44776e-06	1.10445e-05	2.48316	1.58318	0.00526454	1.32151	up
pos_1776	(24E)-3alpha-Acetoxy-15alpha-hydroxy-23-oxo-7,9(11),24-lanostatrien-26-oic acid	6.03964e-07	5.39653e-07	8.50911e-06	7.08566e-06	4.87882e-06	1.12942e-05	1.07879e-05	1.28723e-06	2.65308e-06	1.06709e-05	1.86931e-05	1.81907e-05	1.26812e-05	1.90014e-05	1.63508e-05	1.22633e-05	5.62333e-06	1.38131e-05	2.45638	1.86461	0.00602896	1.35825	up
pos_1778	1-(6Z,9Z,12Z,15Z-octadecatetraenoyl)-glycero-3-phosphate	8.56273e-06	2.74722e-05	2.24079e-05	3.35077e-05	4.7239e-05	4.50846e-05	2.84305e-05	4.00281e-05	0.000157459	0.000237286	5.84329e-05	6.76859e-05	5.43582e-05	0.000121046	4.84504e-05	9.1273e-05	3.15916e-05	0.000104499	3.30781	1.66176	0.0160162	1.20576	up
pos_1782	arabinofuranosylguanine	3.02854e-05	6.2645e-05	6.31731e-05	0.000111852	0.000111377	7.96577e-05	0.00017531	7.02192e-05	0.000274516	0.000189664	0.000107	0.000217068	0.000145276	0.000147265	9.34036e-05	0.000204892	8.80649e-05	0.000172386	1.95748	1.0502	0.00735543	1.18521	up
pos_1785	(ent-7alpha)-7-Hydroxy-8(14),15-pimaradien-19-oic acid	2.09888e-05	3.5166e-05	4.54719e-05	8.80528e-05	6.05385e-05	3.34739e-05	9.03526e-05	5.69638e-05	0.000125476	7.02864e-05	0.000142839	0.000119631	0.000102773	6.08784e-05	0.000115982	4.47745e-05	5.3876e-05	9.78301e-05	1.81584	0.91395	0.0130758	1.10079	up
pos_1787	Validamycin A	4.56806e-09	8.22972e-07	1.37739e-06	1.6257e-06	3.01587e-07	5.95099e-07	3.06981e-06	7.41548e-07	3.13666e-06	2.26692e-06	5.62464e-06	7.09295e-06	4.81984e-06	1.69438e-06	3.96799e-06	1.03458e-06	1.06733e-06	3.70474e-06	3.47102	2.67487	0.00862394	1.18394	up
pos_1788	Triphasiol	3.60191e-07	8.56473e-07	1.88469e-06	1.46752e-06	1.26914e-06	1.13415e-06	2.5899e-06	4.50113e-06	1.06701e-05	5.40338e-06	2.83554e-06	4.73803e-06	4.3318e-06	2.83341e-06	6.09532e-06	7.10662e-06	1.7579e-06	5.50177e-06	3.12974	1.8515	0.00391487	1.28432	up
pos_1790	Vicine	1.6844e-07	1.26527e-06	2.40514e-06	4.01696e-06	2.44205e-06	1.81908e-06	2.76131e-06	2.0609e-06	5.29918e-06	6.34358e-06	4.65871e-06	6.61617e-06	5.33624e-06	2.9947e-06	4.68265e-06	5.29928e-06	2.11739e-06	5.15382e-06	2.43404	1.61831	9.05728e-05	1.50669	up
pos_1796	TetraHCA	0.000237872	0.00015025	0.000269292	0.000418124	0.000231607	0.000430875	0.000709906	0.000112666	0.00183306	0.00252451	0.00108248	0.000474148	0.00122084	0.00207043	0.00383113	0.000924427	0.000320074	0.00174513	5.45227	2.41705	0.00690919	1.39	up
pos_1797	Alpha-Tocotrienol	0.000396383	0.000449867	0.000695279	0.000795251	0.000762295	0.00132746	0.00117651	0.00063661	0.000608254	0.00165906	0.00296269	0.00216405	0.00220022	0.00287137	0.00261178	0.00258731	0.000779957	0.00220809	2.83104	1.48148	0.00083756	1.61358	up
pos_1798	29-Norcycloartane-3,24-dione	0.000560247	0.000685852	0.0012775	0.000731394	0.00055195	0.00108179	0.00185666	0.00106101	0.000277657	0.00140958	0.00315852	0.00125475	0.00207088	0.00460117	0.00294927	0.00298288	0.0009758	0.00233809	2.39607	1.03328	0.0259433	1.28514	up
pos_1804	Benzyl O-[arabinofuranosyl-(1->6)-glucoside]	8.44312e-07	3.17921e-06	2.84572e-06	3.16121e-06	4.35086e-06	1.44234e-06	7.29617e-06	6.82099e-06	1.43634e-05	1.64191e-05	6.82322e-06	1.52192e-05	1.155e-05	6.03916e-06	7.03466e-06	1.50665e-05	3.7426e-06	1.15644e-05	3.08993	1.8189	0.000938875	1.41317	up
pos_1805	Ornithinium(1+)	2.46559e-06	4.53181e-06	5.86224e-06	8.2615e-06	7.02084e-06	5.71122e-06	1.11562e-05	4.7308e-06	1.47256e-05	8.14985e-06	9.95191e-06	9.66132e-06	1.09596e-05	1.04643e-05	1.27496e-05	7.31021e-06	6.21752e-06	1.04965e-05	1.68822	0.843857	0.00434426	1.25552	up
pos_1806	Tirofiban	2.5246e-07	1.65608e-07	3.32013e-07	3.09509e-06	1.4657e-06	3.47557e-07	9.168e-07	1.59862e-06	1.22667e-06	5.59066e-07	5.07517e-06	5.42569e-06	1.88735e-06	1.06323e-05	4.13546e-06	1.79947e-06	1.02173e-06	3.84264e-06	3.76092	2.05297	0.0479466	1.09586	up
pos_1813	alpha-Carissanol	0	0	5.50046e-08	0	0	7.5674e-07	1.16197e-07	1.40441e-07	1.70637e-07	1.56351e-06	4.34901e-06	4.13089e-06	3.97456e-06	7.28585e-06	6.4778e-06	7.45217e-06	1.33548e-07	4.42555e-06	33.1384	25.2784	0.00234494	1.57025	up
pos_1814	1-Methoxy-1H-indole-3-acetonitrile	0	0	0	2.76469e-08	1.90924e-08	1.84805e-07	4.95922e-09	2.92863e-09	0	3.30909e-06	4.57665e-06	1.17137e-06	1.04842e-06	5.39834e-06	3.18866e-06	3.41224e-06	2.99291e-08	2.7631e-06	92.3215	16.1231	0.00426463	1.5422	up
pos_1817	Tetracosanoylglycine	7.34138e-08	1.42457e-07	2.31841e-07	6.59168e-08	3.91326e-07	4.80872e-07	1.80908e-06	1.07691e-06	5.58836e-07	8.14771e-06	6.35445e-06	4.79303e-06	4.79801e-06	4.34642e-06	2.35489e-06	1.89398e-05	5.33977e-07	6.28664e-06	11.7732	3.87947	0.0228926	1.23763	up
pos_1820	N-Oleoyl phenylalanine	0	5.52213e-07	4.79946e-07	3.25438e-06	1.86777e-06	3.65525e-06	7.21861e-06	2.35594e-06	1.46949e-05	4.21209e-06	4.29525e-06	4.97183e-06	1.06354e-05	7.19314e-06	1.22949e-05	8.06277e-06	2.42301e-06	8.29504e-06	3.42344	7.66993	0.00367017	1.31259	up
pos_1822	Ponasteroside A	1.43373e-07	0	9.65607e-07	1.23365e-06	7.29046e-07	8.57424e-09	2.08624e-06	1.84466e-06	2.03768e-06	6.67022e-06	7.3022e-06	3.02427e-06	6.97087e-06	2.06085e-06	4.16674e-06	7.46845e-06	8.76393e-07	4.96266e-06	5.6626	8.71368	0.00150904	1.49365	up
pos_1823	Glycyl-Lysine	1.04621e-05	1.3499e-05	2.11389e-05	1.94631e-05	2.82448e-05	1.95976e-05	3.54646e-05	2.36932e-05	3.26874e-05	3.07859e-05	3.54737e-05	4.52105e-05	3.18215e-05	2.62674e-05	3.10828e-05	1.93313e-05	2.14454e-05	3.15825e-05	1.47269	0.613318	0.0191489	1.07992	up
pos_1824	10-Hydroxy-8-nor-2-fenchanone glucoside	5.28182e-07	1.1377e-06	7.38342e-07	3.35605e-06	2.55232e-06	3.62698e-06	6.07848e-06	2.20107e-06	4.86593e-06	8.28902e-06	4.11905e-06	7.35244e-06	6.04415e-06	3.79996e-06	2.99076e-06	6.75278e-06	2.52739e-06	5.52676e-06	2.18675	1.44814	0.00605821	1.28637	up
pos_1834	O-propanoyl-carnitine	4.54065e-07	3.94007e-06	7.3473e-06	1.27851e-05	1.22911e-05	8.69376e-06	1.58593e-05	5.58642e-06	2.29199e-05	9.69446e-05	4.17554e-05	1.279e-05	7.74074e-05	0.000247962	7.22414e-05	4.37984e-05	8.36964e-06	7.69774e-05	9.19722	3.17911	0.035534	1.18857	up
pos_1838	Resolvin D2	8.00856e-05	0.00017662	0.000225405	0.000162748	0.000223211	0.000149636	0.000257099	0.000209718	0.000373383	0.000247724	0.000221432	0.000248248	0.00024478	0.000190554	0.000235465	0.000299862	0.000185565	0.000257681	1.38863	0.520434	0.0215645	1.00152	up
pos_1839	Tyrosyl-Proline	1.37706e-05	6.62513e-05	5.29263e-05	8.92301e-05	4.97472e-05	4.39921e-05	0.000182115	4.82975e-05	8.53793e-05	6.96829e-05	0.000235854	0.000216994	0.000184048	7.84383e-05	0.000120327	0.000147978	6.82912e-05	0.000142338	2.08427	1.23528	0.0237923	1.07884	up
pos_1840	Polysorbate 20	2.37428e-05	2.69901e-05	4.26907e-05	5.39685e-05	5.52269e-05	3.87499e-05	8.29658e-05	3.84499e-05	0.000100682	7.18166e-05	9.36287e-05	8.86931e-05	6.66086e-05	6.49579e-05	9.21115e-05	4.90433e-05	4.53481e-05	7.84428e-05	1.72979	0.857933	0.00291742	1.30247	up
pos_1844	Dihydrotestosterone	7.01796e-08	2.90155e-07	1.60359e-07	4.09265e-07	3.98431e-07	4.60787e-07	1.25089e-06	5.04013e-07	1.11696e-06	6.5731e-07	1.50442e-06	1.7159e-06	1.11312e-06	1.51473e-06	2.08481e-06	8.10928e-07	4.4301e-07	1.31477e-06	2.96782	1.8865	0.00119013	1.47639	up
pos_1848	2-O-alpha-D-Galactopyranosyl-1-deoxynojirimycin	5.83314e-07	6.75406e-07	4.71155e-07	8.81793e-07	3.87699e-07	1.4131e-06	9.87052e-07	8.9641e-07	1.47111e-07	2.60793e-06	1.01502e-05	1.59973e-06	2.27041e-06	1.72319e-05	6.20285e-06	6.34239e-06	7.86991e-07	5.81906e-06	7.39406	2.11035	0.0395171	1.21257	up
pos_1849	3-Hydroxy-cis-5-tetradecenoylcarnitine	0.000549886	0.00135965	0.00254254	0.00237615	0.00340218	0.00209604	0.00445723	0.0032088	0.00405746	0.00639558	0.00591867	0.00541185	0.00563226	0.0037778	0.00500734	0.00507849	0.00249906	0.00515993	2.06475	1.24139	0.000262627	1.54654	up
pos_1850	(20R)-Ginsenoside Rh2	0	4.73083e-07	7.69073e-08	1.5968e-06	2.2096e-06	9.79368e-07	8.25136e-07	2.30715e-06	3.92802e-06	6.77401e-06	3.774e-06	6.06202e-06	3.59172e-06	6.33804e-07	5.47538e-06	5.14881e-06	1.05851e-06	4.42347e-06	4.17898	7.75811	0.00114464	1.43208	up
pos_1856	Notoginsenoside R10	8.34198e-06	7.32888e-06	1.54422e-05	4.19257e-05	1.26382e-05	1.26285e-05	2.32464e-05	1.26167e-05	5.06127e-05	2.28964e-05	2.61349e-05	2.95827e-05	3.19141e-05	3.53563e-05	3.87152e-05	2.55497e-05	1.67711e-05	3.25953e-05	1.94354	1.13451	0.00811863	1.17974	up
pos_1859	PE(16:1(9Z)/14:0)	2.72773e-06	6.46783e-06	8.01527e-06	3.23411e-06	9.96285e-06	5.85084e-06	2.37778e-05	4.3455e-06	4.70024e-06	1.56972e-05	1.48616e-05	1.67045e-05	2.1311e-05	1.29841e-05	1.52079e-05	1.38373e-05	8.04774e-06	1.4413e-05	1.79093	1.07461	0.0488544	1.02272	up
pos_1860	Thiopental	2.59622e-07	7.67321e-07	1.41785e-06	2.80829e-06	3.09848e-07	2.68597e-06	2.57443e-06	6.33216e-07	4.08087e-06	2.16388e-06	3.66071e-06	3.1514e-06	4.55498e-06	4.68826e-06	6.16607e-06	3.82378e-06	1.43207e-06	4.03625e-06	2.81847	1.94257	0.000442526	1.52081	up
pos_1863	Threoninyl-Hydroxyproline	1.34149e-06	3.38676e-06	5.33429e-06	7.92771e-06	6.0535e-06	4.03511e-06	1.04751e-05	5.31851e-06	8.06853e-06	6.71404e-06	1.09904e-05	9.67021e-06	1.07334e-05	8.16315e-06	7.94255e-06	7.29248e-06	5.48407e-06	8.69685e-06	1.58584	0.850517	0.0164475	1.16539	up
pos_1865	Gibberellin A108	5.0816e-06	7.3992e-06	1.55971e-05	1.29016e-05	1.69625e-05	6.62033e-06	1.57963e-05	1.36522e-05	1.25681e-05	2.36296e-05	1.61914e-05	2.1454e-05	3.02083e-05	8.82595e-06	2.00065e-05	2.39711e-05	1.17513e-05	1.96069e-05	1.66848	0.771213	0.019658	1.04586	up
pos_1868	Taraxinic acid glucosyl ester	5.37559e-09	2.37661e-07	2.36696e-06	1.81746e-06	2.40038e-06	1.23028e-06	1.95931e-06	1.8582e-06	2.66541e-06	2.30543e-06	4.75546e-06	4.79981e-06	4.1602e-06	1.68676e-06	4.20561e-06	3.27094e-06	1.48445e-06	3.4812e-06	2.34511	2.22573	0.00219416	1.30325	up
pos_1869	16,17-Dihydro-16a,17-dihydroxygibberellin A4 17-glucoside	5.5479e-06	1.00497e-05	1.16147e-05	1.52714e-05	1.53669e-05	5.04329e-06	2.64836e-05	1.42956e-05	2.76658e-05	2.14287e-05	2.27908e-05	2.44993e-05	1.95607e-05	1.57096e-05	2.13172e-05	1.65203e-05	1.29591e-05	2.11865e-05	1.63488	0.868479	0.0127574	1.15252	up
pos_1877	5beta-1,3,7(11)-Eudesmatrien-8-one	1.63625e-05	1.36589e-05	2.69694e-05	7.49883e-05	5.5886e-05	5.97716e-05	2.78427e-05	1.53537e-05	9.44865e-05	3.97122e-05	7.18658e-05	3.73966e-05	5.62722e-05	5.93502e-05	7.41266e-05	6.53872e-05	3.63541e-05	6.23247e-05	1.71438	0.997816	0.0299192	1.00882	up
pos_1878	Hydroxypelenolide	1.0012e-05	3.46376e-05	3.59276e-05	8.42986e-05	6.52186e-05	0.000111913	8.33378e-05	7.55818e-05	0.000115584	0.00010489	9.65307e-05	0.000125965	0.000125772	0.000158589	0.000116624	0.000114392	6.26158e-05	0.000119793	1.91314	1.20825	0.00139488	1.51647	up
pos_1879	Pyrrolidino-[1,2E]-4H-2,4-dimethyl-1,3,5-dithiazine	5.92723e-06	9.33837e-06	1.49612e-05	1.58158e-05	1.71408e-05	1.17833e-05	1.88198e-05	1.55089e-05	1.91255e-05	2.61911e-05	2.05138e-05	2.13774e-05	2.00234e-05	1.69592e-05	1.74084e-05	1.87174e-05	1.36619e-05	2.00395e-05	1.46682	0.622048	0.00451496	1.3006	up
pos_1880	[12]-Gingerdione	0.000375924	0.000407501	0.000567709	0.000907755	0.000754353	0.000665126	0.00110109	0.000433254	0.00127217	0.00101599	0.00101056	0.000837276	0.0011873	0.0011272	0.00143559	0.000866461	0.000651589	0.00109407	1.67908	0.823773	0.00211993	1.37915	up
pos_1882	Heptadecanoic acid	1.15842e-05	2.03419e-05	2.36044e-05	2.17421e-05	1.65539e-05	3.00117e-05	2.70893e-05	2.40215e-05	1.02357e-05	3.10473e-05	3.54041e-05	3.10387e-05	4.50581e-05	4.21139e-05	3.69736e-05	2.42157e-05	2.18686e-05	3.20109e-05	1.46378	0.490459	0.0422862	1.1106	up
pos_1887	25-Acetyl-6,7-didehydrofevicordin F 3-glucoside	8.36391e-07	1.05978e-06	1.58676e-06	2.57728e-07	2.07721e-06	1.24071e-06	3.7e-06	1.99953e-06	4.55855e-06	6.65675e-06	3.35985e-06	5.16361e-06	4.74112e-06	3.72935e-06	4.61592e-06	4.75176e-06	1.59476e-06	4.69712e-06	2.94534	1.8563	2.71098e-05	1.62402	up
pos_1888	Doxylamine	3.82836e-07	2.25658e-07	1.51369e-06	1.15833e-06	2.4705e-06	1.55474e-06	2.82925e-06	1.73019e-06	4.05601e-06	6.38241e-06	3.984e-06	3.80706e-06	2.18658e-06	1.87556e-06	2.27991e-06	2.85127e-06	1.48315e-06	3.42785e-06	2.3112	1.48046	0.00818762	1.23001	up
pos_1893	DG(18:0/0:0/20:4n6)	7.6391e-09	0	1.14256e-06	3.47775e-06	9.98355e-07	1.31451e-05	4.50375e-06	1.61845e-07	3.16127e-07	6.87669e-06	2.31401e-05	8.25569e-06	6.62521e-06	1.47992e-05	3.12059e-05	1.00483e-05	2.92963e-06	1.26584e-05	4.32082	8.76731	0.0320426	1.19591	up
pos_1894	9-Pentadecene-12,14-diyne-1,11-diol	3.22171e-06	5.24402e-06	9.59415e-06	1.35891e-05	7.9664e-06	1.07292e-05	1.00993e-05	7.1225e-06	7.72252e-06	1.35178e-05	1.25345e-05	1.36465e-05	1.20003e-05	3.22675e-05	1.59249e-05	1.18493e-05	8.44579e-06	1.49329e-05	1.76809	0.823764	0.0472278	1.12468	up
pos_1899	zeta-Carotene epoxide	1.45238e-06	9.39522e-07	1.87737e-06	1.07233e-06	7.2808e-07	2.2579e-06	2.32421e-06	3.46319e-08	6.31108e-06	5.57516e-06	3.91511e-06	2.11585e-06	5.13768e-06	1.75734e-05	3.23245e-06	2.78249e-05	1.3358e-06	8.96071e-06	6.7081	2.82932	0.0480354	1.11228	up
pos_1902	Dihydroactinidiolide	8.01267e-06	1.03952e-05	1.78339e-05	2.26771e-05	1.80781e-05	3.18178e-05	2.93832e-05	1.8635e-05	1.90224e-05	4.91925e-05	6.78445e-05	4.67503e-05	5.42764e-05	8.3339e-05	6.00865e-05	5.84e-05	1.96041e-05	5.4864e-05	2.79859	1.51456	0.000668471	1.63864	up
pos_1904	Hexadecyl ferulate	1.14316e-08	6.83158e-08	3.64713e-09	8.83062e-07	2.26801e-07	9.97884e-07	2.63985e-07	2.33263e-08	2.59619e-06	4.51431e-07	8.91416e-07	1.25149e-06	1.27575e-06	4.43562e-07	2.41186e-06	1.07654e-06	3.09807e-07	1.29978e-06	4.19545	3.62872	0.0109913	1.14074	up
pos_1906	MG(0:0/20:4(8Z,11Z,14Z,17Z)/0:0)	1.40114e-05	1.4132e-05	2.95597e-05	0.000107178	5.93275e-05	4.69563e-05	4.75401e-05	2.61498e-05	0.000133914	5.71298e-05	7.50291e-05	7.95112e-05	8.3821e-05	0.000101703	0.000129604	6.09303e-05	4.31069e-05	9.02053e-05	2.0926	1.30822	0.00706078	1.19573	up
pos_1908	3alpha-Acetomethoxy-11alpha-oxo-12-ursen-24-oic acid	3.56776e-06	4.57193e-06	1.20064e-05	2.76355e-05	1.45525e-05	1.61549e-05	2.84186e-05	1.13494e-05	5.12643e-05	3.14167e-05	3.28069e-05	2.70967e-05	2.77984e-05	3.874e-05	4.57544e-05	1.92785e-05	1.47821e-05	3.42695e-05	2.31831	1.46179	0.00152722	1.39434	up
pos_1913	(22E, 24x)-Ergosta-4,6,8,22-tetraen-3-one	1.92857e-07	3.31338e-08	2.13491e-07	0	0	3.67075e-07	0	3.83465e-09	2.24873e-06	5.9307e-07	1.02094e-06	0	1.63889e-06	8.70186e-07	1.35288e-06	2.22076e-07	1.01299e-07	9.93346e-07	9.8061	13.4637	0.0113928	1.1571	up
pos_1917	Geniposidic acid	7.97587e-07	1.78858e-06	4.33981e-06	4.79995e-06	2.36225e-06	4.08647e-06	8.96969e-06	2.03022e-06	6.2928e-06	6.9207e-06	1.02953e-05	1.06865e-05	1.47979e-05	7.34051e-06	5.83671e-06	1.04517e-05	3.64682e-06	9.07776e-06	2.48923	1.57117	0.00181155	1.35773	up
pos_1919	Glabrin D	1.40447e-07	4.56065e-07	1.13974e-06	7.01237e-07	1.50274e-06	1.22332e-06	9.79945e-07	1.7974e-06	3.45136e-06	1.67713e-06	2.56345e-06	2.43614e-06	2.0712e-06	7.18128e-07	2.05004e-06	5.82072e-06	9.92611e-07	2.59852e-06	2.61786	1.48979	0.0205865	1.12532	up
pos_1920	Norcotinine	9.80684e-05	0.000285351	0.00013256	0.000415169	0.000210807	7.22356e-05	0.000921171	0.000195946	0.000586028	0.00029639	0.00115376	0.00108116	0.00076196	0.00041024	0.000621871	0.000478009	0.000291413	0.000673678	2.31176	1.52694	0.0207917	1.08064	up
pos_1922	Ethyl 2-pyrrolecarboxylate	5.5745e-06	1.2555e-05	9.29535e-06	1.54975e-05	1.52874e-05	1.10613e-05	2.73891e-05	1.8692e-05	4.53785e-05	3.45344e-05	2.0011e-05	2.2098e-05	2.69234e-05	2.36463e-05	3.98166e-05	4.48937e-05	1.4419e-05	3.21627e-05	2.23058	1.22743	0.00153906	1.42326	up
pos_1923	Asparaginyl-Threonine	1.21065e-06	3.13148e-06	3.47058e-06	8.2873e-06	8.92623e-06	5.3371e-06	5.98113e-06	4.68495e-06	1.08498e-05	8.11291e-06	9.39533e-06	9.14586e-06	9.36142e-06	8.18649e-06	9.3297e-06	7.31226e-06	5.12868e-06	8.96172e-06	1.74737	1.01072	0.00366742	1.31636	up
pos_1927	4α-formyl-4β-methyl-5α-cholesta-8,24-dien-3β-ol	0.00216648	0.00286517	0.00532284	0.00535608	0.00529193	0.00834262	0.00910248	0.00555464	0.00525708	0.0130923	0.0183835	0.0146665	0.0139315	0.0190087	0.0160517	0.0155069	0.00550028	0.0144873	2.63391	1.44956	0.000287938	1.66413	up
pos_1929	Schleicherastatin 3	0.000182734	0.000117968	0.000165026	0.000138618	0.000178262	0.000105817	0.000190811	0.000135252	0.000171336	0.000267059	0.00023668	0.000231341	0.000223985	0.000198439	0.000203756	0.000447859	0.000151811	0.000247557	1.63069	0.675453	0.0162191	1.2172	up
pos_1930	3-O-Acetylepisamarcandin	8.3413e-06	1.26514e-05	1.84482e-05	2.41401e-05	2.22347e-05	1.29264e-05	2.91064e-05	1.52828e-05	3.1627e-05	1.93416e-05	3.66275e-05	4.06597e-05	3.25357e-05	2.36768e-05	3.32181e-05	3.23408e-05	1.78914e-05	3.12534e-05	1.74684	0.871409	0.00160475	1.33528	up
pos_1934	Hydrocinnamic acid	5.22245e-07	1.9773e-06	6.1747e-07	3.52895e-06	2.12078e-06	4.65059e-07	9.83176e-06	9.83587e-07	6.74572e-06	2.81625e-06	1.47817e-05	1.39696e-05	7.59911e-06	4.23777e-06	4.31393e-06	4.3361e-06	2.50589e-06	7.35002e-06	2.93309	2.09357	0.0295074	1.02333	up
pos_1937	25-Acetylvulgaroside	3.34681e-06	7.56411e-06	9.50475e-06	1.24075e-05	1.49782e-05	7.89049e-06	2.42438e-05	8.04595e-06	2.75369e-05	2.73925e-05	1.69963e-05	1.23374e-05	3.21829e-05	1.88188e-05	4.11368e-05	2.57852e-05	1.09977e-05	2.52733e-05	2.29806	1.31598	0.00330547	1.3342	up
pos_1938	Desacetycefapirin	0	0	0	0	0	0	0	0	8.94543e-08	6.93749e-08	8.55897e-08	0	0	0	0	5.82988e-08	0	3.78397e-08	#DIV/0!	20.5018	0.0366917	1.03435	up
pos_1941	Prosapogenin	1.12401e-06	3.17944e-07	2.75486e-07	1.50989e-07	6.97277e-07	9.71214e-07	8.13519e-07	6.75844e-07	3.58205e-07	1.46685e-06	1.46119e-06	1.55102e-06	1.14777e-06	1.52442e-06	2.76758e-06	1.43439e-06	6.28285e-07	1.46393e-06	2.33004	1.31817	0.0092394	1.34869	up
pos_1942	L-lysinium(1+)	6.68009e-07	1.74616e-06	4.54296e-06	3.53322e-06	3.09658e-06	7.02542e-06	4.7005e-06	4.10087e-06	3.60207e-06	8.69295e-06	9.91598e-06	8.45261e-06	6.46264e-06	1.33245e-05	1.21386e-05	8.59307e-06	3.67671e-06	8.8978e-06	2.42004	1.44399	0.0015699	1.54987	up
pos_1943	DG(22:5(7Z,10Z,13Z,16Z,19Z)/20:4(5Z,8Z,11Z,14Z)/0:0)	9.37654e-06	6.93538e-08	3.72512e-06	3.18309e-07	5.25081e-07	7.36558e-07	1.69938e-06	1.5147e-07	6.04688e-05	3.97072e-06	3.30252e-05	1.15356e-05	1.5249e-05	1.50572e-05	1.80742e-05	1.22891e-05	2.07523e-06	2.12087e-05	10.22	4.47783	0.0190462	1.06424	up
pos_1945	3-Methyl-5-pentyl-2-furanundecanoic acid	3.94347e-07	2.1392e-07	7.83963e-07	0	0	1.07869e-06	0	1.28806e-06	2.82931e-07	2.9951e-06	4.55389e-06	1.99027e-06	1.99345e-06	7.16734e-06	3.78971e-06	2.65508e-06	4.69873e-07	3.17847e-06	6.76454	18.4747	0.00707711	1.45215	up
pos_1946	Ginsenoside Rg3	4.91376e-07	1.02892e-06	9.90024e-08	0	0	3.95571e-06	0	0	5.19321e-07	1.01878e-05	8.42192e-06	6.60122e-07	9.82701e-06	2.14408e-05	1.00648e-05	2.28559e-06	6.96876e-07	7.92592e-06	11.3735	24.8064	0.0212806	1.26799	up
pos_1950	4-Hydroxy-3-methylacetophenone	4.66521e-07	6.54112e-07	1.2084e-06	9.43511e-06	1.07323e-06	4.85066e-06	1.32892e-06	1.88482e-06	4.96921e-06	6.84988e-06	5.38969e-06	5.02249e-06	5.61332e-06	1.37359e-05	1.74667e-05	5.17691e-06	2.61272e-06	8.02802e-06	3.07266	2.13893	0.0202001	1.21069	up
pos_1952	Rockogenin	4.84234e-05	7.77082e-05	0.000109998	0.000142116	0.000146614	0.000132467	0.000217414	0.000131991	0.000333736	0.000193895	0.000202191	0.000179861	0.00024141	0.000241484	0.000211284	0.00015001	0.000125841	0.000219234	1.74214	0.881404	0.00336098	1.28573	up
pos_1953	Diethanolamine	8.35621e-06	1.09411e-05	1.87947e-05	3.16085e-05	2.23276e-05	1.80043e-05	2.64626e-05	1.83061e-05	4.7496e-05	3.77195e-05	2.88066e-05	4.15443e-05	2.81107e-05	2.33964e-05	3.58814e-05	2.52223e-05	1.93501e-05	3.35221e-05	1.7324	0.864343	0.0034887	1.23736	up
pos_1955	2-Hydroxyestrone-1-S-glutathione	7.81081e-06	1.07933e-05	2.30829e-05	2.72107e-05	3.3479e-05	2.15462e-05	3.2737e-05	3.00825e-05	3.80374e-05	2.84245e-05	4.14099e-05	3.78549e-05	3.417e-05	3.41097e-05	5.89189e-05	2.37918e-05	2.33428e-05	3.70896e-05	1.58891	0.775237	0.0163284	1.15691	up
pos_1956	Angiotensin III	4.35319e-06	4.96311e-06	1.43654e-05	2.62511e-05	4.61255e-05	7.53293e-05	5.27324e-05	4.3452e-05	9.90251e-05	0.000131916	6.35463e-05	0.000125744	8.04132e-05	8.14664e-05	2.83988e-05	4.99221e-05	3.34465e-05	8.2554e-05	2.46824	1.73342	0.00757581	1.22427	up
pos_1957	Arginyl-Hydroxyproline	5.6526e-06	9.26037e-06	1.48783e-05	2.10217e-05	1.89239e-05	1.46149e-05	2.5142e-05	1.69466e-05	3.28608e-05	2.90588e-05	3.28489e-05	3.16733e-05	2.7796e-05	2.40281e-05	2.888e-05	2.34606e-05	1.5805e-05	2.88258e-05	1.82384	0.983051	0.000324971	1.52377	up
pos_1964	(S)-gamma-Calacorene	3.33718e-06	1.14848e-06	3.24502e-06	5.32303e-06	4.0765e-06	3.14325e-06	4.94337e-06	3.2314e-06	5.55807e-06	9.45513e-06	5.5678e-06	8.34301e-06	4.57824e-06	3.25252e-06	7.5813e-06	5.78195e-06	3.55603e-06	6.26475e-06	1.76173	0.859704	0.00826158	1.23801	up
pos_1965	Dihydrocumambrin A	3.15838e-07	1.1783e-06	1.49293e-06	1.51333e-06	1.35596e-06	9.6515e-07	2.75446e-06	1.69658e-06	3.88831e-06	3.37238e-06	1.2549e-06	3.99284e-06	2.37694e-06	2.18437e-06	2.63534e-06	3.3365e-06	1.40907e-06	2.8802e-06	2.04404	1.14852	0.00345612	1.28385	up
pos_1970	4'-Hydroxy-5,5'-diisopropyl-2,2'-dimethyl-3,4-biphenylquinone	8.30968e-05	0.000156608	0.000153976	0.000343995	0.000185957	0.000138767	0.00043849	0.000143601	0.0003662	0.000275673	0.000462621	0.000558569	0.000430598	0.000231851	0.000358386	0.000345642	0.000205561	0.000378692	1.84224	1.02127	0.00848896	1.1816	up
pos_1973	11-Hydroxyeicosatetraenoate glyceryl ester	3.47281e-05	5.26581e-05	9.11381e-05	9.26458e-05	0.000100186	0.000105449	0.000159415	7.6164e-05	0.000241014	0.000195956	0.000183222	0.00021876	0.000177923	0.000118932	0.00022016	0.000115476	8.9048e-05	0.000183931	2.06552	1.12577	0.000531666	1.41781	up
pos_1975	3-Oxotetradecanoic acid	8.54791e-06	7.01526e-06	1.54497e-05	1.86925e-05	1.50887e-05	3.13964e-05	2.46171e-05	1.60816e-05	1.95205e-05	4.22323e-05	6.55867e-05	4.80388e-05	4.04881e-05	0.000103246	7.49843e-05	5.00989e-05	1.71112e-05	5.55244e-05	3.24492	1.70205	0.00326426	1.53921	up
pos_1980	beta-D-Glucopyranosyl-11-hydroxyjasmonic acid	2.02239e-06	3.02926e-06	2.58801e-06	8.05565e-06	7.28658e-06	3.77074e-06	1.38815e-05	2.67735e-06	1.11725e-05	1.17566e-05	1.06163e-05	1.18861e-05	6.93742e-06	7.38182e-06	1.0444e-05	7.86913e-06	5.41393e-06	9.75798e-06	1.80238	1.13288	0.0224003	1.14814	up
pos_1981	Sufentanil	2.03005e-05	4.64801e-05	5.14156e-05	5.51679e-05	5.25384e-05	2.92899e-05	8.14643e-05	6.27455e-05	9.3039e-05	6.72546e-05	7.8524e-05	9.01225e-05	7.68947e-05	6.09934e-05	6.49984e-05	7.70729e-05	4.99253e-05	7.61124e-05	1.52453	0.703379	0.00614381	1.22835	up
pos_1984	Macaridine	2.69108e-06	4.76087e-06	7.57302e-06	7.19911e-06	7.75207e-06	5.32117e-06	9.70046e-06	6.2177e-06	9.57793e-06	1.37666e-05	8.41526e-06	6.39539e-06	9.83793e-06	7.59487e-06	9.16098e-06	7.57102e-06	6.40193e-06	9.04e-06	1.41207	0.550421	0.0305008	1.03629	up
pos_1986	Oxyphencyclimine	5.78147e-06	1.5327e-05	2.81903e-05	2.32967e-05	2.64248e-05	2.22116e-05	3.2692e-05	2.37964e-05	3.72205e-05	3.08321e-05	3.10023e-05	3.54907e-05	2.90742e-05	2.50164e-05	4.28264e-05	3.13782e-05	2.2215e-05	3.28551e-05	1.47896	0.692178	0.010559	1.19988	up
pos_1987	3-Methyl-4-(2,6,6-trimethyl-2-cyclohexen-1-yl)-3-buten-2-one	4.03794e-06	9.32424e-06	1.19624e-05	1.37084e-05	1.62834e-05	1.04463e-05	1.7731e-05	1.27211e-05	2.21132e-05	1.72217e-05	1.77649e-05	2.12493e-05	2.05235e-05	1.54262e-05	1.72742e-05	1.55839e-05	1.20269e-05	1.83946e-05	1.52946	0.711587	0.00380214	1.25883	up
pos_1991	Dapiprazole	1.55132e-06	0	7.19301e-07	1.21134e-06	9.01577e-07	5.20425e-07	1.75382e-06	4.6652e-09	2.10451e-06	3.87161e-06	1.51883e-06	1.04932e-06	5.19685e-07	5.32151e-06	4.23546e-06	3.54875e-06	8.32806e-07	2.77121e-06	3.32756	7.67686	0.0151532	1.32159	up
pos_1993	Cyclohexaneundecanoic acid	4.14428e-07	0	5.6005e-07	1.232e-06	3.64171e-06	2.90677e-06	5.83681e-06	4.33773e-06	1.20134e-05	1.29791e-05	1.08897e-05	1.11261e-05	1.08856e-05	8.88032e-06	6.85147e-06	8.4525e-06	2.36619e-06	1.02598e-05	4.33599	8.14307	2.55934e-06	1.69361	up
pos_1996	PG(16:0/20:4(5Z,8Z,11Z,14Z))	2.30561e-06	0	0	0	0	1.992e-07	2.91907e-08	3.47155e-07	1.64114e-06	1.5082e-06	2.95438e-06	2.82056e-06	3.28546e-06	1.7958e-06	2.25531e-06	1.28413e-06	3.60144e-07	2.19312e-06	6.08958	24.4002	0.000318373	1.42296	up
pos_1998	5-(8,11-Pentadecadienyl)-1,3-benzenediol	1.23261e-07	6.90034e-07	7.11809e-07	2.45618e-06	1.10943e-06	1.19447e-06	3.58794e-06	2.64967e-06	1.70532e-06	4.3031e-06	3.95681e-06	5.61716e-06	3.57786e-06	3.93512e-06	4.51267e-06	5.66641e-06	1.56535e-06	4.15931e-06	2.65711	1.86698	0.000830334	1.54363	up
pos_2000	Irisresorcinol	7.57807e-06	1.58063e-05	1.74421e-05	3.88954e-05	3.12693e-05	6.9501e-05	3.86012e-05	4.05348e-05	6.3557e-05	4.973e-05	4.54174e-05	6.39018e-05	6.68877e-05	9.48732e-05	5.54349e-05	6.34928e-05	3.24535e-05	6.29119e-05	1.93852	1.19178	0.00376788	1.39847	up
pos_2001	(2'E,4'Z,7'Z,8E)-Colnelenic acid	6.13863e-06	8.11056e-06	1.60606e-05	2.70137e-05	2.18634e-05	3.99669e-05	1.78429e-05	1.73099e-05	5.41659e-05	4.00576e-05	2.33017e-05	3.16025e-05	2.30244e-05	2.65932e-05	3.9392e-05	3.28222e-05	1.92883e-05	3.38699e-05	1.75598	0.970173	0.0157307	1.12421	up
pos_2002	Anhydrocinnzeylanine	1.6161e-06	3.1498e-06	4.53125e-06	7.65194e-06	6.58412e-06	8.4342e-06	8.40156e-06	6.21595e-06	1.76277e-05	9.00693e-06	1.17583e-05	1.63496e-05	1.69908e-05	1.25264e-05	1.44791e-05	1.03562e-05	5.82311e-06	1.36369e-05	2.34185	1.36176	0.000109682	1.51176	up
pos_2003	Sphingosine 1-phosphate	3.75506e-06	1.85645e-05	9.48093e-06	2.69189e-05	3.18925e-05	3.01006e-05	2.43586e-05	2.31136e-05	5.33013e-05	2.19323e-05	3.74306e-05	5.7834e-05	4.13582e-05	4.94892e-05	2.06234e-05	2.67631e-05	2.10231e-05	3.85915e-05	1.83567	1.02698	0.0144723	1.09276	up
pos_2007	Taraxacolide 1-O-b-D-glucopyranoside	0	0	2.41814e-07	3.45773e-08	0	2.07693e-07	5.82669e-07	0	5.08313e-07	2.59937e-06	1.4008e-06	6.63411e-07	1.11992e-06	2.57796e-07	8.1573e-07	0	1.33344e-07	9.20668e-07	6.90444	17.8005	0.0293103	1.09733	up
pos_2009	3-Indolepropionic acid	2.39529e-06	4.20963e-06	3.22909e-06	8.20053e-06	5.96498e-06	3.83633e-06	1.35904e-05	3.47165e-06	1.1312e-05	8.16876e-06	1.53429e-05	1.43357e-05	1.5223e-05	8.57317e-06	1.08669e-05	7.55611e-06	5.61224e-06	1.14223e-05	2.03525	1.19517	0.00488494	1.24352	up
pos_2010	Hordatine A glucoside	3.84448e-06	4.96634e-06	8.94409e-06	9.42212e-06	8.89635e-06	4.91306e-06	1.78737e-05	8.33709e-06	1.58693e-05	1.22585e-05	1.36187e-05	1.67841e-05	1.90047e-05	1.05875e-05	1.70311e-05	1.83914e-05	8.39966e-06	1.54432e-05	1.83855	1.00787	0.002713	1.33884	up
pos_2011	3,11,12-Trihydroxy-1(10)-spirovetiven-2-one	3.78107e-06	6.98668e-06	1.36017e-05	1.59952e-05	1.44105e-05	1.15138e-05	3.46143e-05	1.52939e-05	2.00105e-05	3.0997e-05	3.06413e-05	2.85694e-05	2.707e-05	1.21114e-05	2.4139e-05	2.20518e-05	1.45246e-05	2.44488e-05	1.68326	0.944047	0.0264749	1.11038	up
pos_2015	Tyrosol	2.1278e-05	4.56205e-05	7.86157e-05	0.000107299	9.97111e-05	7.1366e-05	9.74726e-05	5.02352e-05	0.000118426	8.63956e-05	0.000115909	9.94516e-05	0.000113427	0.000114694	0.000110712	8.05394e-05	7.14497e-05	0.000104944	1.46879	0.697939	0.0182007	1.12114	up
pos_2018	N-Isobutyl-2,4,8,10,12-tetradecapentaenamide	7.60994e-06	2.48524e-05	2.02654e-05	2.34476e-05	1.57575e-05	2.12789e-05	5.02394e-05	2.70663e-05	9.63962e-05	7.45804e-05	2.9579e-05	4.73279e-05	5.54678e-05	5.85267e-05	5.73459e-05	3.89534e-05	2.38147e-05	5.72722e-05	2.40491	1.34983	0.00228423	1.34281	up
pos_2020	Methyl-delta-ionone	1.12648e-05	1.32667e-05	2.50591e-05	1.61844e-05	2.20784e-05	3.96597e-05	1.88377e-05	3.28892e-05	3.02454e-05	0.000216387	8.91578e-05	4.33301e-05	3.77071e-05	8.01164e-05	7.71268e-05	4.7555e-05	2.2405e-05	7.77032e-05	3.46812	1.63208	0.0355855	1.15397	up
pos_2021	Goshonoside F2	6.71086e-05	2.03731e-05	3.28043e-05	2.78092e-05	4.15e-05	5.17502e-05	6.01723e-05	4.10559e-05	3.25455e-05	9.8076e-05	0.000147902	0.000122779	0.000101264	0.000118392	9.51986e-05	0.00015026	4.28217e-05	0.000108302	2.52914	1.3191	0.00117053	1.56161	up
pos_2034	Trilostane	0	0	1.90989e-07	4.00637e-07	1.23582e-09	2.65565e-07	6.06281e-07	0	1.60668e-08	2.51683e-07	5.88455e-07	9.22548e-07	7.3353e-07	1.52356e-06	1.55512e-07	9.8972e-07	1.83089e-07	6.47634e-07	3.53727	17.3597	0.039201	1.13372	up
pos_2036	Ginsenoside Rh7	0	0	0	0	0	0	0	0	1.31855e-08	6.39689e-07	1.35279e-06	6.65614e-07	1.04587e-06	1.32056e-06	0	4.37284e-07	0	6.84374e-07	#DIV/0!	38.1838	0.00813488	1.3521	up
pos_2043	MG(0:0/22:2(13Z,16Z)/0:0)	1.90285e-05	3.04094e-05	3.68297e-05	0.000171408	6.6063e-05	5.11344e-05	8.62782e-05	3.85629e-05	0.00016439	0.000202898	0.000184427	0.000186629	0.000205772	0.000214844	0.000226005	0.000199919	6.24642e-05	0.00019811	3.17158	1.97117	4.23007e-05	1.71228	up
pos_2045	Glabrin C	1.4886e-07	1.40093e-07	4.74949e-07	2.78037e-06	0	4.12398e-06	2.58722e-06	1.84149e-06	4.59632e-06	9.28478e-07	2.63535e-06	2.82303e-06	5.64591e-06	3.66088e-06	5.28812e-06	3.0983e-06	1.51212e-06	3.58455e-06	2.37054	7.37834	0.0183175	1.14984	up
pos_2047	2-Methylbutyroylcarnitine	2.40328e-05	2.00825e-05	4.00058e-05	4.89362e-05	5.89632e-05	4.66888e-05	7.62688e-05	2.96395e-05	8.41524e-05	7.12645e-05	0.00010644	8.402e-05	7.82098e-05	5.07624e-05	0.000103536	5.12566e-05	4.30772e-05	7.87052e-05	1.82707	0.94828	0.00300103	1.30429	up
pos_2056	Vitamin D2 3-glucuronide	0.000240814	0.000237103	0.000420333	0.000279108	0.000357819	0.000338268	0.000393116	0.000315686	0.000309099	0.000531641	0.000579489	0.000482816	0.000487034	0.000574535	0.000510147	0.000650674	0.000322781	0.00051568	1.59761	0.675926	0.000680879	1.55757	up
pos_2058	3-[[5-Methyl-2-(1-methylethyl)cyclohexyl]oxy]-1,2-propanediol	8.9917e-06	8.47906e-06	3.01538e-05	1.03576e-05	1.1043e-05	1.44097e-05	5.58091e-06	1.06519e-05	2.08184e-05	7.51958e-05	5.15105e-05	4.06068e-05	6.92742e-05	0.00011047	8.47316e-05	3.70885e-05	1.24584e-05	6.12119e-05	4.91329	2.30192	0.00186371	1.52361	up
pos_2064	Antibiotic X 14889C	4.19704e-06	9.4637e-06	8.33826e-06	5.75864e-05	2.0022e-05	1.65647e-05	3.17715e-05	1.71095e-05	4.95067e-05	2.37536e-05	3.15104e-05	3.71676e-05	5.51945e-05	5.47247e-05	5.65648e-05	3.84066e-05	2.06316e-05	4.33536e-05	2.10132	1.41999	0.00974092	1.21625	up
pos_2066	PE(22:6(4Z,7Z,10Z,13Z,16Z,19Z)/P-18:0)	1.17387e-05	1.04898e-06	2.58939e-08	1.85001e-06	8.17904e-07	1.73618e-06	4.74642e-06	1.57243e-06	1.13778e-05	8.7996e-06	1.35607e-05	1.92938e-05	1.26044e-05	5.49778e-06	7.32645e-06	5.89162e-06	2.94206e-06	1.0544e-05	3.58389	2.94741	0.00319838	1.21934	up
pos_2067	Pectenotoxin 2 secoacid	2.83746e-06	3.76972e-07	0	0	4.12691e-07	8.12973e-07	1.40539e-06	2.22717e-06	3.83351e-06	2.67623e-06	5.11247e-06	6.20318e-06	3.53425e-06	3.79861e-06	5.36205e-06	4.15742e-06	1.00908e-06	4.33472e-06	4.2957	13.2375	3.0686e-05	1.62678	up
pos_2075	2,4,14-Eicosatrienoic acid isobutylamide	2.33561e-06	3.00299e-06	3.67954e-06	2.36455e-06	2.87936e-06	6.88255e-06	1.11879e-05	2.96326e-06	3.45367e-06	7.47625e-06	9.70226e-06	7.40494e-06	1.8328e-05	6.49332e-06	1.67673e-05	2.75176e-05	4.41197e-06	1.21429e-05	2.75226	1.41388	0.0319087	1.14432	up
pos_2076	1-Acetoxy-2-hydroxy-16-heptadecyn-4-one	2.78441e-06	4.17019e-06	4.8289e-06	9.77794e-06	6.04704e-06	1.67273e-05	1.30753e-05	7.78341e-06	7.21023e-06	2.84059e-05	3.6244e-05	1.45142e-05	3.90602e-05	5.38232e-05	3.23044e-05	3.48471e-05	8.1493e-06	3.08012e-05	3.77961	1.93292	0.00264071	1.54214	up
pos_2077	Tsugarioside B	8.27134e-06	1.45957e-05	2.06925e-05	1.88297e-05	2.79729e-05	2.76784e-05	3.83819e-05	2.1841e-05	1.58967e-05	2.86026e-05	4.77892e-05	4.54564e-05	4.88608e-05	4.98126e-05	5.78795e-05	5.3228e-05	2.22829e-05	4.34407e-05	1.94951	0.990297	0.00381578	1.42746	up
pos_2078	PC(DiMe(9,3)/MonoMe(11,3))	4.34289e-06	1.88224e-06	2.07065e-06	2.38785e-06	1.82972e-06	3.72664e-06	2.33977e-06	6.06473e-07	2.24713e-07	2.31227e-06	1.05301e-05	2.51255e-06	8.95804e-06	1.28418e-05	1.00941e-05	8.48927e-06	2.39828e-06	6.99536e-06	2.91683	1.0546	0.0265289	1.22387	up
pos_2081	gamma2-Solamarine	5.08532e-06	8.55684e-06	9.62001e-06	2.26236e-05	2.10957e-05	1.31605e-05	2.90925e-05	1.47056e-05	2.17504e-05	2.31954e-05	2.41296e-05	2.32539e-05	2.79729e-05	2.07935e-05	2.257e-05	1.73246e-05	1.54925e-05	2.26238e-05	1.4603	0.729859	0.0456403	1.04392	up
pos_2087	Amitriptyline	2.9543e-06	1.44082e-06	1.35972e-05	1.24959e-05	9.70682e-06	3.62566e-06	9.4694e-06	4.7775e-06	1.81519e-05	3.64081e-05	1.6725e-05	9.51029e-06	3.32106e-05	2.30231e-05	2.789e-05	4.33542e-05	7.25845e-06	2.60342e-05	3.58674	2.04562	0.00171915	1.45706	up
pos_2090	1,7-Dimethylguanosine	1.30801e-06	2.84401e-06	4.20563e-06	7.82664e-06	6.11756e-06	8.96894e-06	9.34679e-06	5.36245e-06	6.97939e-06	8.81573e-06	1.04529e-05	9.23432e-06	1.17705e-05	7.74622e-06	7.84151e-06	7.76641e-06	5.7475e-06	8.82587e-06	1.5356	0.826715	0.0233821	1.16437	up
pos_2096	Armillarivin	1.65782e-06	4.78781e-06	7.09118e-06	3.89578e-06	8.458e-06	6.8033e-06	1.23268e-05	9.45139e-06	1.78455e-05	2.55277e-05	1.39356e-05	2.52626e-05	2.15644e-05	9.08098e-06	1.4801e-05	9.41772e-06	6.809e-06	1.71794e-05	2.52305	1.44252	0.00228154	1.31789	up
pos_2099	Benzoyl glucuronide (Benzoic acid)	4.09843e-05	4.65965e-05	3.7958e-05	8.41631e-05	9.2664e-05	3.09249e-05	0.000119846	4.53927e-05	8.49301e-05	8.12219e-05	0.000135476	0.000118406	0.000116721	8.46338e-05	8.14739e-05	7.95927e-05	6.23162e-05	9.7807e-05	1.56953	0.777469	0.0240903	1.06166	up
pos_2101	Momordicoside L	1.11681e-05	1.18984e-05	2.01917e-05	2.74511e-05	3.61975e-05	2.67939e-05	3.47172e-05	2.08663e-05	4.15602e-05	3.7682e-05	4.83235e-05	3.37851e-05	3.2676e-05	3.71478e-05	5.30776e-05	2.06921e-05	2.36605e-05	3.8118e-05	1.61104	0.755184	0.00980643	1.22079	up
pos_2104	DG(14:0/14:1(9Z)/0:0)	3.38246e-05	3.25326e-05	1.01281e-08	2.24394e-07	7.4556e-06	1.74032e-08	6.19711e-10	2.07114e-06	9.12795e-05	0.000147172	0.000174064	0.000187419	0.000210251	0.000163051	2.68176e-05	8.30386e-05	9.51706e-06	0.000135387	14.2257	8.26532	0.000588708	1.5018	up
pos_2107	Geijerone	0	0	3.83925e-07	0	2.41332e-07	2.33966e-06	7.40549e-07	6.09795e-07	2.44325e-09	4.66894e-06	6.1077e-06	4.28613e-06	4.36985e-06	9.96182e-06	7.02166e-06	7.34051e-06	5.39408e-07	5.46988e-06	10.1405	18.3732	0.00172196	1.60864	up
pos_2108	5-Dodecenoic acid	3.96522e-05	5.61552e-05	8.61801e-05	3.65287e-05	3.4152e-05	8.08742e-05	6.54942e-05	3.12751e-05	3.92881e-05	9.65833e-05	0.000136977	0.000107072	0.000156927	0.000164269	0.000142964	0.000165399	5.3789e-05	0.000126185	2.34593	1.21756	0.00163659	1.49299	up
pos_2110	(3beta,17alpha,23S)-17,23-Epoxy-3,28,29-trihydroxy-27-norlanost-8-en-24-one	5.76765e-06	5.2196e-06	1.10227e-05	2.56608e-05	9.75484e-06	1.407e-05	1.79334e-05	8.98655e-06	2.30549e-05	1.85326e-05	2.41819e-05	1.93734e-05	2.86989e-05	1.97518e-05	3.79931e-05	2.45984e-05	1.2302e-05	2.45231e-05	1.99343	1.14213	0.00240146	1.36979	up
pos_2114	[10]-Shogaol	9.27324e-06	1.3953e-05	1.55082e-05	1.15442e-05	2.88407e-05	2.45215e-05	5.88702e-05	1.86271e-05	5.19072e-05	4.00088e-05	4.8718e-05	6.22657e-05	3.35275e-05	4.51667e-05	8.30429e-05	4.35172e-05	2.26423e-05	5.10193e-05	2.25328	1.36327	0.00288931	1.38629	up
pos_2118	Cinncassiol D2 glucoside	8.73084e-05	0.000136004	0.000212152	0.000261699	0.000216957	0.00012153	0.000273407	0.000190393	0.000308277	0.000224136	0.000291573	0.000331258	0.000489453	0.000237652	0.000454778	0.000267391	0.000187431	0.000325565	1.73698	0.838117	0.00603182	1.19618	up
pos_2120	Idarubicin	1.64799e-06	3.92918e-06	4.68956e-06	9.48989e-06	7.46629e-06	5.0391e-06	6.46914e-06	5.79712e-06	3.34378e-05	3.56243e-05	1.1692e-05	1.85853e-05	8.27663e-06	9.71025e-06	4.8378e-06	1.30739e-05	5.56603e-06	1.69047e-05	3.03713	1.4575	0.0279535	1.03256	up
pos_2130	Rothindin	1.00634e-07	3.9985e-09	7.59402e-08	3.74193e-06	1.17994e-07	1.84505e-09	3.66169e-07	6.57197e-07	5.39943e-06	4.48648e-06	3.532e-06	3.36247e-06	3.791e-06	5.45809e-07	3.74343e-07	1.45157e-06	6.33214e-07	2.86789e-06	4.5291	4.45653	0.0155068	1.00915	up
pos_2131	Amaranthussaponin II	2.63955e-05	8.00126e-05	0.000133871	0.0001326	0.000129559	6.49339e-05	0.000226777	0.000111368	0.000190538	0.000177202	0.000163091	0.000205837	0.000211633	0.00012336	0.000166779	0.000160472	0.00011319	0.000174864	1.54488	0.82944	0.0247308	1.06485	up
pos_2132	Myricanol 5-[arabinosyl-(1->6)-glucoside]	8.71822e-05	6.47623e-05	0.000110603	0.000136454	0.000168265	0.000130445	0.000153624	0.000106	0.000204987	0.000137675	0.000243564	0.000147115	0.000184259	0.000252998	0.000391763	7.98422e-05	0.000119667	0.000205275	1.71539	0.699665	0.040063	1.07499	up
pos_2133	Psychosine sulfate	1.79272e-07	1.01427e-06	1.95178e-06	7.64997e-06	6.03739e-06	4.49136e-06	5.67275e-06	4.87246e-06	1.07283e-05	5.40504e-06	1.33763e-05	1.43381e-05	1.11251e-05	7.35937e-06	6.28554e-06	4.07498e-06	3.98366e-06	9.08659e-06	2.28097	1.68556	0.0087622	1.14988	up
pos_2135	4-Hydroxy-3-(16-methylheptadecyl)-2H-pyran-2-one	0.000847227	0.00219849	0.00423492	0.00383261	0.00548156	0.00384571	0.00689722	0.00521567	0.0050626	0.0090429	0.00884072	0.00810621	0.00850154	0.00620865	0.00737677	0.00755122	0.00406918	0.00758633	1.86434	1.08961	0.00100179	1.47915	up
pos_2137	Norspermidine	6.21041e-06	1.19871e-05	1.66602e-05	1.73897e-05	2.13334e-05	1.91127e-05	2.45124e-05	1.73902e-05	1.7114e-05	3.09654e-05	3.43075e-05	2.79806e-05	2.98699e-05	2.87897e-05	3.16883e-05	3.68265e-05	1.68245e-05	2.96927e-05	1.76485	0.886176	0.000516602	1.56017	up
pos_2145	28-Glucopyranosyl-3-methyloleanolic acid	1.4701e-06	1.78689e-07	1.55262e-06	1.01001e-05	2.18046e-06	8.47547e-06	1.75474e-06	2.25413e-06	1.05703e-05	4.30956e-06	3.00151e-05	1.22846e-05	8.14698e-06	2.07076e-05	4.60884e-05	3.39198e-05	3.49579e-06	2.07553e-05	5.93723	2.9763	0.0123379	1.33939	up
pos_2146	Astaxanthin	2.82178e-06	1.21733e-06	1.15427e-05	4.08124e-06	3.7695e-06	4.92969e-06	3.70857e-06	4.85227e-06	3.77563e-06	1.82255e-05	9.09418e-06	1.33721e-05	5.90947e-06	8.47873e-06	2.14976e-05	1.59867e-05	4.61539e-06	1.20425e-05	2.6092	1.42236	0.0125287	1.25778	up
pos_2147	4-Methylphenyl dodecanoate	5.64823e-07	1.92774e-06	3.18939e-06	2.2403e-06	5.8312e-06	3.24902e-06	8.83035e-06	5.20258e-06	2.35288e-06	7.04846e-06	1.40195e-05	1.05871e-05	1.545e-05	9.76957e-06	1.03452e-05	1.28386e-05	3.87943e-06	1.03014e-05	2.6554	1.6039	0.00314441	1.39758	up
pos_2156	Sambacin	4.33425e-05	6.99859e-05	0.000160374	0.000161649	0.000145501	9.37614e-05	0.000219754	0.000221387	0.000335385	0.000463436	0.000256542	0.000412849	0.000223607	0.000175838	0.000276057	0.000167794	0.00013947	0.000288939	2.0717	1.14575	0.00599531	1.23947	up
pos_2161	2-Phenyl-4-pentenal	1.33014e-05	2.78169e-05	1.45887e-05	0.000115385	2.07787e-05	2.48029e-05	3.88447e-05	1.21613e-05	0.000115688	6.24821e-05	7.37049e-05	2.4198e-05	0.000135031	0.000262951	0.00011367	4.37148e-05	3.346e-05	0.00010393	3.1061	1.73409	0.036229	1.07563	up
pos_2162	Withaperuvin B	9.59687e-06	1.45186e-05	3.54736e-05	2.22779e-05	6.2903e-05	1.80354e-05	7.60679e-05	2.80213e-05	3.56964e-05	6.08191e-05	0.00011254	0.000112374	6.0052e-05	2.42394e-05	5.17761e-05	9.3403e-05	3.33618e-05	6.88625e-05	2.06411	1.18794	0.0307177	1.03984	up
pos_2168	6-Deoxodolichosterone	0	0	2.31522e-08	7.19703e-07	4.64629e-07	5.23048e-07	8.82852e-07	1.83732e-07	1.82828e-06	7.25643e-07	1.40355e-06	1.24592e-06	6.91207e-07	8.55037e-07	1.62481e-06	7.65731e-07	3.4964e-07	1.14252e-06	3.26771	12.6049	0.00153313	1.38398	up
pos_2171	LysoPE(0:0/14:1(9Z))	8.35218e-06	2.36768e-05	4.40378e-05	5.61618e-05	7.0406e-05	4.95947e-05	0.000102607	8.53527e-05	0.000168951	0.000207474	0.000190823	0.000204641	0.000205798	0.000113069	0.000130729	0.000144219	5.50236e-05	0.000170713	3.10254	1.91164	1.12231e-05	1.62693	up
pos_2172	Margaroylglycine	8.80936e-08	8.99935e-07	4.90851e-06	1.66065e-06	3.74482e-06	2.65352e-06	5.14832e-06	2.78945e-06	4.23552e-06	4.52949e-06	6.50896e-06	4.31177e-06	6.54828e-06	3.52273e-06	4.67111e-06	5.62476e-06	2.73666e-06	4.99408e-06	1.82488	1.47362	0.0114872	1.18774	up
pos_2173	lysoPC(26:1(5Z))	1.20425e-06	2.80164e-07	4.19472e-07	5.48466e-07	8.05528e-07	9.82234e-07	6.49478e-07	4.28888e-07	7.64993e-07	2.71523e-07	1.01728e-06	4.74475e-06	1.53488e-06	3.3138e-06	3.87198e-06	1.86893e-06	6.6481e-07	2.17352e-06	3.26938	1.38435	0.033511	1.114	up
pos_2174	DG(20:3(5Z,8Z,11Z)/22:2(13Z,16Z)/0:0)	4.40395e-07	0	0	1.51271e-06	2.05407e-07	4.0905e-07	0	3.97263e-07	1.94765e-07	3.01398e-06	5.62564e-06	2.55565e-06	1.35254e-06	6.98789e-06	2.85485e-06	6.28194e-06	3.70603e-07	3.60841e-06	9.73659	18.7773	0.00673948	1.46326	up
pos_2175	Micromeric acid	1.69e-05	3.19815e-05	7.28021e-05	1.14816e-05	1.29228e-05	9.24552e-05	5.16213e-05	2.54685e-05	3.09811e-05	0.000138628	0.000171516	0.000126623	0.000203687	0.000261144	0.000192644	0.000190001	3.94541e-05	0.000164403	4.16694	2.24565	0.000853813	1.58339	up
pos_2177	Betulafolienetriol	2.39736e-06	2.98103e-06	5.68965e-06	3.62948e-06	5.55994e-06	3.67863e-06	1.19957e-05	8.89557e-06	1.58332e-05	3.18612e-05	3.97969e-05	3.40768e-05	3.5994e-05	0.000101769	2.13167e-05	1.38195e-05	5.60342e-06	3.68085e-05	6.56893	2.64102	0.0159046	1.2991	up
pos_2182	MG(0:0/24:0/0:0)	1.0648e-08	3.90685e-07	1.17571e-06	2.48126e-07	1.77369e-07	1.99848e-06	1.0368e-06	6.94892e-07	5.23131e-08	6.59076e-06	8.19539e-06	7.48433e-06	6.98114e-06	1.59096e-05	1.09835e-05	1.17112e-05	7.16589e-07	8.48853e-06	11.8457	3.73258	0.00197422	1.60245	up
pos_2183	Trihydroxycoprostanoic acid	8.64984e-05	6.03944e-05	7.6718e-05	6.04365e-05	8.41784e-05	0.000239124	0.000180551	8.8235e-05	6.26758e-05	0.000166187	0.000578548	0.000351456	0.000519358	0.000607148	0.00052235	0.000466594	0.000109517	0.00040929	3.73723	1.79438	0.00331497	1.49439	up
pos_2184	Asperagenin	1.12309e-05	1.6674e-05	1.12885e-05	1.66644e-05	1.72374e-05	8.38282e-06	2.91526e-05	1.39932e-05	1.17145e-05	4.48083e-05	1.83661e-05	3.09652e-05	5.58144e-05	6.01134e-05	2.47898e-05	4.26014e-05	1.5578e-05	3.61466e-05	2.32037	1.12408	0.012577	1.27985	up
pos_2188	alpha-Micropteroxanthin B	0	3.18348e-08	6.9954e-07	1.33766e-06	6.63186e-07	1.00489e-06	4.05166e-07	3.84522e-07	4.27684e-06	9.16859e-06	1.83604e-06	2.32124e-06	2.02633e-06	3.91842e-06	4.35145e-06	1.93141e-05	5.6585e-07	5.90163e-06	10.4297	8.73152	0.03778	1.13166	up
pos_2190	Avenanthramide 1p	1.9553e-07	7.32359e-07	1.27395e-06	2.24529e-07	0	5.0064e-07	7.85078e-07	2.41915e-07	2.21487e-06	2.61736e-06	2.13824e-06	1.95029e-06	3.0842e-06	2.95032e-06	2.723e-06	5.53578e-06	4.9425e-07	2.90176e-06	5.87103	8.05598	0.000344644	1.60032	up
pos_2191	Netilmicin	3.42323e-06	5.38707e-06	2.2106e-06	3.40254e-05	5.38957e-06	9.8826e-06	4.39826e-05	1.3747e-06	6.66864e-05	7.97275e-05	6.06364e-05	4.14581e-05	2.19635e-05	1.49543e-05	4.57272e-05	2.28831e-05	1.32095e-05	4.42545e-05	3.35021	2.49648	0.00929382	1.20393	up
pos_2197	Beta-Alanine	3.22132e-07	2.07965e-07	1.03507e-07	3.4386e-07	1.1666e-06	6.48502e-07	1.83012e-07	7.45922e-07	9.41922e-07	7.87627e-07	2.10426e-06	4.33429e-07	1.39138e-06	2.74803e-06	2.38638e-06	2.79462e-07	4.65188e-07	1.38406e-06	2.97528	1.59681	0.0283944	1.15372	up
pos_2198	Gravolenic acid	3.60916e-06	7.41017e-06	1.83491e-05	9.85014e-06	9.4434e-06	9.55503e-06	6.01917e-06	9.89342e-06	2.0329e-05	4.62808e-05	2.35288e-05	1.08872e-05	5.64274e-06	1.02453e-05	2.34857e-05	4.65609e-05	9.2662e-06	2.337e-05	2.52207	1.14953	0.0392598	1.08532	up
pos_2199	(R)-1-O-[b-D-Apiofuranosyl-(1->2)-b-D-glucopyranoside]-1,3-octanediol	7.92001e-05	0.000136649	0.000149325	0.000209956	0.000183968	0.000120712	0.000381046	0.000138506	0.000346223	0.00017549	0.000190627	0.000242832	0.00043686	0.000311314	0.000323075	0.000267244	0.00017492	0.000286708	1.63908	0.796979	0.0251451	1.04959	up
pos_2201	NNAL-N-glucuronide	2.08089e-05	3.33007e-05	5.36765e-05	4.82662e-05	6.27338e-05	3.50067e-05	8.50984e-05	5.28041e-05	7.30363e-05	7.24937e-05	6.72021e-05	7.9536e-05	6.86367e-05	5.32516e-05	7.45451e-05	7.83321e-05	4.89619e-05	7.08792e-05	1.44764	0.636425	0.0175152	1.17648	up
pos_2206	L-4-Hydroxyglutamate semialdehyde	0.000199873	0.000394668	0.0005868	0.000546112	0.000642763	0.00028095	0.000733471	0.000482922	0.000644479	0.000972638	0.000681348	0.000748151	0.000675294	0.000557426	0.000555566	0.000841915	0.000483445	0.000709602	1.4678	0.640095	0.0156871	1.12422	up
pos_2208	Physagulin A	1.99527e-05	3.28236e-05	5.2548e-05	8.99686e-05	6.03891e-05	3.8507e-05	9.00777e-05	6.02601e-05	8.78569e-05	9.65915e-05	0.00010388	0.000121675	0.000105951	5.68125e-05	7.84484e-05	0.000110501	5.55658e-05	9.52145e-05	1.71354	0.895246	0.00422121	1.27067	up
pos_2213	Fevicordin B 2-[rhamnosyl-(1->4)-glucosyl-(1->6)-glucoside]	0	0	5.50011e-07	0	6.55171e-07	2.00917e-07	8.40308e-07	4.43959e-07	1.54333e-06	3.72284e-08	6.40883e-07	1.28826e-06	1.47387e-06	6.9844e-07	9.21161e-07	1.02842e-06	3.36296e-07	9.53949e-07	2.83664	16.8777	0.0127269	1.06873	up
pos_2214	Ichangin 4-glucoside	5.47867e-06	1.13986e-05	2.08537e-05	2.55865e-05	2.88789e-05	2.25939e-05	3.08326e-05	2.23758e-05	4.48631e-05	2.83546e-05	3.18828e-05	2.96618e-05	3.06419e-05	3.86442e-05	5.40778e-05	2.15597e-05	2.09998e-05	3.49607e-05	1.66481	0.848856	0.011372	1.19886	up
pos_2215	DG(22:2n6/0:0/18:4n3)	5.64427e-08	2.93439e-07	1.17983e-06	1.92447e-06	7.00638e-07	7.99889e-07	2.64882e-06	2.72927e-06	5.01218e-06	3.0885e-06	5.80049e-06	4.64303e-06	3.72132e-06	6.8348e-06	1.15623e-05	4.48566e-06	1.2916e-06	5.64354e-06	4.36942	2.72293	0.00190859	1.51343	up
pos_2218	41-O-demethylrapamycin	1.41404e-05	9.71856e-05	8.91671e-05	9.82784e-05	4.60402e-05	3.11491e-05	0.000118176	8.61583e-05	0.000161424	0.000188965	0.000171604	0.000191017	0.000196946	0.000102726	0.000135634	0.000102782	7.25369e-05	0.000156387	2.15597	1.3309	0.000563358	1.37062	up
pos_2221	(Z)-13-Hexadecenoic acid	0	1.56481e-07	0	7.18626e-07	8.3394e-07	5.46696e-07	8.27085e-07	3.3061e-07	1.89362e-06	2.7469e-06	2.23218e-06	1.69528e-06	2.32305e-06	1.1146e-06	3.33789e-06	2.83922e-06	4.2668e-07	2.27284e-06	5.32681	13.0711	5.29563e-05	1.66579	up
pos_2222	N-Palmitoyl phenylalanine	9.53474e-06	1.43161e-05	1.7506e-05	6.54264e-06	2.61566e-05	7.80275e-05	3.45993e-05	2.77821e-05	1.27706e-05	0.00016316	0.000163592	0.000111592	0.000145128	0.000270802	0.00018115	0.000480695	2.68081e-05	0.000191111	7.12885	2.75213	0.0115268	1.38568	up
pos_2223	Saquinavir	2.33314e-05	1.1845e-05	1.2875e-05	1.00928e-05	1.17189e-05	1.06264e-05	9.65252e-06	6.89356e-06	1.05075e-05	1.65068e-05	2.10841e-05	1.69787e-05	1.88504e-05	1.61377e-05	1.90443e-05	2.80509e-05	1.21294e-05	1.8395e-05	1.51656	0.635445	0.0234859	1.06228	up
pos_2224	Bufotenine O-glucoside	6.21361e-06	1.24666e-05	1.9803e-05	1.79807e-05	1.86934e-05	1.62083e-05	3.24171e-05	2.07729e-05	2.01981e-05	3.66564e-05	3.87166e-05	3.48248e-05	4.15422e-05	3.41558e-05	3.42705e-05	5.79277e-05	1.80695e-05	3.72865e-05	2.06351	1.1206	0.00103482	1.5091	up
pos_2226	Davanone	2.88873e-06	5.07572e-06	4.99549e-06	8.66906e-06	7.55514e-06	1.14655e-05	9.48281e-06	6.27048e-06	7.50103e-06	1.91778e-05	2.42441e-05	1.25495e-05	2.44748e-05	2.93968e-05	2.05705e-05	2.15712e-05	7.05036e-06	1.99357e-05	2.82762	1.5076	0.000864463	1.60776	up
pos_2236	Taccagenin	0.000124861	0.000152196	0.000246577	0.000276688	0.000307029	0.000209868	0.000418827	0.000180952	0.000433756	0.000278417	0.000404742	0.000380531	0.000384109	0.000349379	0.000418794	0.000272206	0.000239625	0.000365242	1.52422	0.686253	0.00850655	1.20832	up
pos_2239	Neopetasitenine	3.91247e-06	1.24164e-05	1.66501e-05	2.61905e-05	2.63927e-05	1.75378e-05	3.57871e-05	1.69023e-05	3.44364e-05	2.629e-05	3.9718e-05	4.27048e-05	3.81265e-05	2.67826e-05	3.0469e-05	2.46426e-05	1.94737e-05	3.28963e-05	1.68927	0.954123	0.00752776	1.20559	up
pos_2240	Collettiside I	3.37655e-07	4.777e-06	1.04354e-05	4.66145e-06	6.06949e-06	2.03162e-06	1.54807e-05	1.47251e-05	2.18971e-05	1.79614e-05	9.75173e-06	1.72636e-05	1.16219e-05	7.77069e-06	1.08971e-05	1.31842e-05	7.3148e-06	1.37935e-05	1.88569	1.49094	0.0271777	1.01208	up
pos_2245	4,5-Dihydroniveusin A	9.94911e-06	1.86801e-05	3.52983e-05	3.78727e-05	4.17498e-05	2.37458e-05	4.58151e-05	3.13611e-05	6.21639e-05	5.10969e-05	5.38972e-05	5.86346e-05	6.79546e-05	3.92988e-05	5.33477e-05	4.40114e-05	3.0559e-05	5.38006e-05	1.76055	0.934312	0.000890517	1.34924	up
pos_2252	Deacetylnomilin	1.97616e-05	6.04632e-05	6.76461e-05	9.54056e-05	8.87785e-05	4.62936e-05	0.000185796	7.80573e-05	0.000160702	0.000125326	0.000132584	0.000174348	0.000134129	9.6213e-05	0.000127574	0.000114455	8.02752e-05	0.000133167	1.65887	0.947049	0.0207344	1.11408	up
pos_2256	Cinnamoside	7.40017e-07	8.81336e-07	2.48802e-06	2.67872e-06	3.11353e-06	1.10243e-06	1.13041e-06	3.51465e-06	1.14577e-06	5.69609e-06	5.09069e-06	7.86106e-06	3.18097e-06	6.68211e-07	4.32418e-06	8.85417e-06	1.95614e-06	4.60264e-06	2.35292	1.06076	0.0401589	1.03187	up
pos_2257	3-O-beta-D-Galactopyranuronosyl-D-galactose	1.55002e-06	1.85739e-06	8.19919e-06	7.88918e-06	3.90638e-06	5.78863e-06	5.18777e-06	2.51156e-06	4.73111e-06	1.64406e-05	7.69298e-06	5.91403e-06	6.07523e-06	6.62036e-06	1.0849e-05	1.3656e-05	4.61126e-06	8.99741e-06	1.95118	1.07327	0.0280464	1.13546	up
pos_2263	8alpha-13(16),14-Labdadien-8-ol	4.47026e-06	6.01639e-06	1.08575e-05	2.1345e-05	7.45147e-06	1.19861e-05	1.32463e-05	6.87571e-06	2.34684e-05	1.39606e-05	1.6881e-05	1.44594e-05	1.25971e-05	1.90273e-05	2.8075e-05	1.54589e-05	1.02811e-05	1.7991e-05	1.74991	0.919783	0.012364	1.1951	up
pos_2264	1-Hydroxy-1-phenyl-3-octadecanone	3.59798e-06	7.22384e-06	1.30508e-05	3.59063e-05	1.33237e-05	1.32577e-05	2.71434e-05	1.13263e-05	3.17321e-05	2.57519e-05	3.05674e-05	2.63711e-05	3.66503e-05	4.34541e-05	4.36514e-05	4.73223e-05	1.56037e-05	3.56876e-05	2.28712	1.45973	0.00100738	1.49381	up
pos_2265	2-Methyl-3-(2-pentenyl)-2-cyclopenten-1-one	1.14091e-05	2.48949e-05	2.17838e-05	6.36609e-05	3.81023e-05	3.0894e-05	5.55637e-05	3.2413e-05	8.16636e-05	5.23467e-05	5.0147e-05	5.52477e-05	9.10438e-05	8.19098e-05	8.11639e-05	7.5535e-05	3.48402e-05	7.11322e-05	2.04167	1.1676	0.000677504	1.45165	up
pos_2270	Ganoderenic acid C	4.6323e-06	1.03573e-05	1.82083e-05	1.88591e-05	2.35329e-05	1.71384e-05	2.33383e-05	1.8293e-05	3.54287e-05	1.80921e-05	2.8067e-05	3.37157e-05	4.31927e-05	2.94852e-05	1.94182e-05	1.85908e-05	1.6795e-05	2.82488e-05	1.68198	0.827393	0.0125337	1.06876	up
pos_2271	4-(Methylnitrosamino)-1-(3-pyridyl)-1-butanol glucuronide	1.49823e-06	7.09519e-07	2.1086e-06	4.0086e-06	2.47957e-06	2.17489e-06	3.62464e-07	4.36625e-06	5.34735e-06	3.37043e-05	1.56845e-05	8.01935e-06	7.81065e-06	3.25251e-05	1.43191e-05	4.67114e-06	2.21352e-06	1.52602e-05	6.89409	2.78251	0.0159561	1.31225	up
pos_2278	Glycyrrhizaflavonol A	3.60257e-07	1.2982e-06	1.42363e-06	1.61957e-06	2.44194e-06	1.77248e-07	4.63452e-06	2.7981e-06	5.46398e-06	3.1178e-06	5.29657e-06	7.12504e-06	5.69312e-06	3.11123e-06	4.75282e-06	6.48067e-06	1.84418e-06	5.13015e-06	2.7818	1.97782	0.00044562	1.43854	up
pos_2280	AzIV	2.30696e-05	3.17667e-05	3.76133e-05	5.75785e-05	0.000117015	5.076e-05	6.5241e-05	6.60619e-05	9.97384e-05	6.88985e-05	0.000145206	7.00442e-05	8.36535e-05	0.000121376	0.000125077	4.59512e-05	5.61383e-05	9.49932e-05	1.69213	0.831177	0.0276446	1.07042	up
pos_2284	Fumonisin B4	2.98584e-07	2.02599e-07	1.76447e-06	9.97462e-07	2.22605e-06	1.47493e-06	6.12752e-06	4.79693e-06	5.5946e-06	4.95142e-06	4.06204e-06	7.18875e-06	6.80831e-06	3.20619e-06	4.11499e-06	6.15964e-06	2.23607e-06	5.26074e-06	2.35268	1.92634	0.00582003	1.2825	up
pos_2286	Clobetasol	0	2.35858e-07	2.26493e-07	0	3.4937e-07	0	0	2.4826e-07	5.47158e-07	3.58983e-07	6.318e-07	8.01627e-07	1.36227e-06	6.72628e-07	3.04374e-07	0	1.32498e-07	5.84855e-07	4.41407	17.1034	0.015622	1.03286	up
pos_2289	9,12,13-TriHOME	2.01588e-05	3.86624e-05	7.45824e-05	0.000141673	7.75389e-05	0.000108162	0.00011279	8.60231e-05	0.000233783	0.000135095	0.000106839	0.000146105	9.17299e-05	0.000129527	0.000207007	0.000154067	8.24489e-05	0.000150519	1.8256	1.01537	0.00829116	1.23047	up
pos_2293	Stearaldehyde	0	0	0	1.46463e-08	0	7.90971e-07	6.68049e-08	4.47274e-07	2.85866e-07	2.12225e-06	2.18224e-06	9.75502e-07	2.18411e-06	5.93795e-06	2.70313e-06	3.59215e-06	1.64962e-07	2.4979e-06	15.1423	24.7294	0.00612449	1.48627	up
pos_2297	Albigenic acid	3.68903e-05	3.22302e-05	4.84976e-05	2.85181e-05	4.38009e-05	8.13354e-05	5.82031e-05	4.01232e-05	3.67586e-05	0.000231279	0.000339635	0.000207439	0.000222158	0.000364917	0.000220537	0.000410224	4.61998e-05	0.000254118	5.50042	2.28658	0.00143804	1.61911	up
pos_2299	Mucocin	1.79472e-06	0	7.52772e-08	5.35035e-07	8.44709e-08	1.45684e-06	1.17457e-06	1.31992e-06	2.60934e-06	5.52655e-07	5.21075e-06	1.58846e-06	3.6056e-06	6.63876e-06	2.90792e-06	3.38121e-06	8.05103e-07	3.31184e-06	4.11356	7.79806	0.00742223	1.38062	up
pos_2301	Pubesenolide	2.79775e-06	3.44372e-06	4.45586e-06	8.26819e-06	7.91325e-06	1.12041e-05	1.67679e-05	4.56033e-06	2.7402e-05	1.49646e-05	2.21041e-05	2.38394e-05	1.12716e-05	7.31004e-06	2.42003e-05	8.93611e-06	7.42638e-06	1.75035e-05	2.35694	1.33048	0.00921956	1.18706	up
pos_2302	7'-O-Methylmarmin	6.2172e-06	6.66491e-06	1.2037e-05	3.95032e-05	2.20693e-05	2.20366e-05	2.90781e-05	3.49251e-05	6.00413e-05	3.51293e-05	3.45645e-05	4.931e-05	3.84477e-05	3.53728e-05	3.768e-05	3.09042e-05	2.15664e-05	4.01812e-05	1.86314	1.14904	0.00544653	1.24564	up
pos_2304	Goyaglycoside h	0	0	0	0	4.73739e-07	4.75966e-07	0	0	0	8.14112e-07	7.11047e-07	7.66682e-07	7.55152e-07	3.95844e-09	4.97496e-07	2.59128e-07	1.18713e-07	4.75947e-07	4.00922	26.6722	0.0294036	1.00588	up
pos_2305	Ganosporelactone B	7.8635e-06	1.70942e-05	3.54224e-05	2.92275e-05	3.71199e-05	1.92483e-05	3.86855e-05	4.12932e-05	4.8075e-05	3.49496e-05	3.51117e-05	5.84842e-05	6.47135e-05	5.07143e-05	3.38846e-05	3.11098e-05	2.82443e-05	4.46303e-05	1.58015	0.778957	0.0194419	1.02698	up
pos_2311	Glaucarubol 15-O-beta-D-glucopyranoside	0.000152109	0.00024383	0.000321514	0.000407092	0.000461569	0.000254704	0.000619238	0.000333375	0.000618142	0.000543724	0.000612388	0.000673708	0.000534889	0.000420618	0.000509279	0.000480197	0.000349179	0.000549118	1.5726	0.752125	0.00612694	1.25115	up
pos_2312	16,17-Dihydro-16a,17-dihydroxygibberellin A7 17-glucoside	2.9006e-05	0.000126794	0.000180007	7.50289e-05	0.000135718	6.49926e-05	0.000145742	0.000335015	0.000201393	0.000269558	0.000121458	0.000245872	0.000415881	0.000275155	0.000132131	0.000411342	0.000136538	0.000259099	1.89763	1.11007	0.0325778	1.01724	up
pos_2315	Egonol glucoside	3.86671e-07	2.12397e-06	1.49629e-06	3.17485e-06	4.65193e-06	9.39378e-07	1.75956e-06	2.93616e-06	3.37919e-06	4.44697e-06	1.42558e-05	9.9218e-06	5.52981e-06	7.7613e-06	4.47893e-06	1.89441e-06	2.1836e-06	6.45853e-06	2.95774	1.63765	0.0202467	1.13231	up
pos_2316	(6beta,8alpha)-6-Hydroxy-7(11)-eremophilen-12,8-olide	1.26991e-05	1.44296e-05	3.18368e-05	4.85419e-05	3.19084e-05	4.95684e-05	5.31128e-05	2.54063e-05	5.89381e-05	0.000156488	8.18321e-05	0.000105833	8.44985e-05	0.000114664	0.00019737	9.93759e-05	3.34379e-05	0.000112375	3.36071	1.82703	0.00119548	1.57238	up
pos_2320	Oleanolic acid 3-[rhamnosyl-(1->4)-glucosyl-(1->6)-glucoside]	7.7722e-07	0	4.21377e-07	8.09706e-06	4.99994e-06	6.25916e-06	1.8e-08	8.55129e-07	2.03074e-05	3.487e-06	1.52362e-05	5.28998e-06	1.09675e-05	1.32044e-05	1.05015e-05	6.72911e-06	2.67849e-06	1.07154e-05	4.00054	8.77435	0.00453624	1.24345	up
pos_2321	Ganoderic acid H	4.29473e-05	6.7084e-05	8.53532e-05	0.000110364	3.10007e-05	0.000115208	0.000214328	9.35133e-05	9.19962e-05	0.000128103	0.000198671	0.000249582	0.000143093	0.00024603	0.000282572	0.000230208	9.49748e-05	0.000196282	2.06667	1.17851	0.00617015	1.40325	up
pos_2322	6-Chloro-N-(1-methylethyl)-1,3,5-triazine-2,4-diamine	0	5.33562e-07	0	2.55878e-07	2.59134e-07	0	4.48762e-07	2.41892e-07	1.14108e-06	5.95206e-07	5.94829e-07	4.30064e-07	9.71741e-07	2.91863e-07	8.69124e-07	7.85761e-07	2.17403e-07	7.09959e-07	3.26563	17.1721	0.00166474	1.28622	up
pos_2323	Avenalumin III	1.39105e-06	9.16388e-07	8.01172e-07	2.29988e-06	1.2221e-06	1.398e-06	7.67275e-06	2.08131e-06	7.41243e-06	4.8766e-06	4.80722e-06	4.29974e-06	2.62851e-06	2.47446e-06	5.99403e-06	3.76049e-06	2.22283e-06	4.53168e-06	2.0387	1.3424	0.0367844	1.06112	up
pos_2324	Sulfamoxole	2.74877e-08	2.3458e-07	6.49783e-07	2.24736e-07	7.10561e-08	2.44679e-07	4.94806e-07	6.60993e-07	1.59143e-06	9.11659e-07	1.45492e-06	6.67633e-07	9.81383e-07	6.09992e-07	4.1816e-07	2.39152e-06	3.26015e-07	1.12834e-06	3.461	2.15821	0.00992025	1.23707	up
pos_2325	Mascaroside	2.28434e-06	5.13937e-06	5.73517e-06	7.24665e-06	8.21191e-06	4.03276e-06	1.2226e-05	7.45696e-06	1.15868e-05	1.24557e-05	1.31833e-05	1.28437e-05	1.25561e-05	8.22521e-06	6.34785e-06	1.72646e-05	6.54165e-06	1.18079e-05	1.80504	0.944085	0.00498865	1.26811	up
pos_2330	p-Anisidine	2.03943e-05	1.82466e-05	5.06337e-05	5.61372e-05	7.20785e-05	3.59548e-05	7.7265e-05	3.57429e-05	8.65375e-05	9.89197e-05	7.56741e-05	6.08226e-05	9.49489e-05	5.98289e-05	0.000119467	0.000128138	4.58066e-05	9.05421e-05	1.97662	1.10276	0.00205674	1.37384	up
pos_2333	Nateglinide	9.75689e-07	6.25689e-07	1.8973e-06	6.09004e-06	1.67161e-06	5.79582e-06	1.83407e-06	2.56338e-06	8.31218e-06	7.79299e-06	5.007e-06	5.47942e-06	3.04178e-06	9.23837e-06	1.17561e-05	4.62358e-06	2.6817e-06	6.90643e-06	2.57539	1.63057	0.00516981	1.34949	up
pos_2335	PE(16:0/20:2(11Z,14Z))	5.64732e-05	2.88126e-05	3.74446e-05	7.64814e-05	3.83806e-05	3.74228e-05	4.26767e-05	2.43267e-05	6.81866e-05	5.62398e-05	7.22042e-05	5.16336e-05	6.45792e-05	0.000131836	0.000134358	6.4814e-05	4.27523e-05	8.04815e-05	1.88251	0.90664	0.015911	1.23704	up
pos_2338	Ceanothine D	3.84242e-06	2.79233e-06	9.27443e-06	5.28726e-06	8.13266e-06	9.91206e-06	9.82615e-06	5.15714e-06	5.61859e-06	1.99247e-05	2.89959e-05	2.76951e-05	1.24964e-05	3.62003e-05	2.36757e-05	2.40072e-05	6.77805e-06	2.23267e-05	3.29397	1.67409	0.00223692	1.55687	up
pos_2341	TG(15:0/18:4(6Z,9Z,12Z,15Z)/18:4(6Z,9Z,12Z,15Z))	0.00151095	0.000948045	0.000993825	0.000770676	0.000643355	0.000467571	0.000745081	0.000330443	0.00140162	0.00168775	0.00144652	0.00131682	0.00134013	0.00109005	0.001187	0.00147985	0.000801243	0.00136872	1.70824	0.894093	0.00258379	1.2652	up
pos_2343	Calenduloside G methyl ester	6.45355e-07	4.38422e-08	0	1.27391e-07	6.09009e-10	8.7044e-08	4.80923e-07	1.26854e-07	8.35498e-07	1.22709e-06	1.29737e-06	8.23892e-07	7.90165e-07	3.30804e-06	2.54804e-06	2.83496e-06	1.89002e-07	1.70813e-06	9.03763	9.4342	0.00370761	1.52992	up
pos_2345	Yohimbine	3.91026e-07	2.59561e-07	1.91614e-06	4.13244e-09	3.18918e-07	2.78067e-06	3.55601e-07	2.69079e-06	6.52216e-07	3.89865e-06	5.67139e-06	1.2698e-05	1.29154e-05	2.28181e-05	1.2831e-06	1.07447e-05	1.0896e-06	8.8352e-06	8.10863	3.75288	0.0217151	1.21759	up
pos_2347	Physangulide	2.31325e-05	7.5827e-06	9.22782e-06	1.30612e-05	1.23829e-05	1.20337e-05	1.60794e-05	1.07861e-05	1.54091e-05	2.05847e-05	2.34152e-05	1.85029e-05	2.09424e-05	2.91855e-05	2.04734e-05	1.80115e-05	1.30358e-05	2.08156e-05	1.5968	0.728129	0.00386163	1.37634	up
pos_2348	Isobutylpropylamine	1.76876e-06	2.57135e-06	5.3221e-06	1.37256e-05	3.8907e-06	1.03376e-05	5.65504e-06	4.16373e-06	8.18547e-06	8.74949e-06	1.48664e-05	9.1423e-06	1.22893e-05	2.12828e-05	2.24095e-05	1.48946e-05	5.92936e-06	1.39775e-05	2.35734	1.4249	0.00562287	1.38184	up
pos_2352	(S)-Edulinine	6.28891e-07	8.1681e-07	8.62926e-07	2.3299e-06	1.51261e-07	0	1.24549e-06	1.73062e-06	1.25191e-06	1.1287e-06	1.51841e-06	2.72103e-06	1.22252e-06	1.45058e-06	3.49616e-06	2.07688e-06	9.70738e-07	1.85828e-06	1.91429	6.56886	0.0474156	1.01129	up
pos_2353	Chenodeoxycholic acid glycine conjugate	1.87925e-05	1.45254e-05	2.63134e-05	4.97358e-05	6.61775e-05	5.19729e-05	6.46061e-05	2.68901e-05	0.000157466	6.88801e-05	0.000125178	6.53863e-05	9.65259e-05	7.35388e-05	0.000163659	3.82725e-05	3.98767e-05	9.86134e-05	2.47296	1.35658	0.00818293	1.21747	up
pos_2357	Cerulenin	1.72536e-06	4.26677e-06	8.3122e-06	7.40311e-06	1.01316e-05	1.07871e-05	1.01125e-05	1.05015e-05	1.66272e-05	1.7999e-05	1.29537e-05	2.12431e-05	1.27341e-05	8.95222e-06	9.32111e-06	7.89106e-06	7.90501e-06	1.34652e-05	1.70337	0.87964	0.0187226	1.05368	up
pos_2358	Cassiaside	3.13121e-05	5.29076e-05	6.71688e-05	6.75301e-05	6.9738e-05	4.19387e-05	7.11425e-05	7.19348e-05	7.24729e-05	8.97862e-05	5.91184e-05	7.64852e-05	6.94809e-05	8.25367e-05	7.81088e-05	0.000107968	5.92091e-05	7.94947e-05	1.34261	0.457657	0.017355	1.16929	up
pos_2359	Mannitol 1-phosphate	2.30646e-06	3.88026e-06	7.87305e-06	6.15626e-06	6.75361e-06	3.4346e-06	7.42513e-06	7.84315e-06	1.31809e-05	1.10719e-05	5.55688e-06	1.00913e-05	5.57818e-06	8.35715e-06	9.79993e-06	9.96817e-06	5.70906e-06	9.20056e-06	1.61157	0.748872	0.0122062	1.13753	up
pos_2360	Octyl gallate	3.85441e-07	3.8459e-07	1.88712e-06	5.68399e-07	1.88488e-06	1.06732e-06	6.17361e-07	1.42377e-06	5.7872e-07	2.30447e-06	2.41696e-06	3.411e-06	2.10414e-06	1.90073e-06	2.32957e-06	2.36205e-06	1.02736e-06	2.17595e-06	2.11801	1.21864	0.00646204	1.23644	up
pos_2362	Tigecycline	1.22011e-05	2.57149e-05	3.78407e-05	4.40379e-05	3.03717e-05	2.18308e-05	5.84383e-05	4.13342e-05	7.06034e-05	5.57276e-05	7.31426e-05	9.59624e-05	9.42773e-05	4.71363e-05	7.90784e-05	5.21875e-05	3.39712e-05	7.10144e-05	2.09043	1.15505	0.000614366	1.39324	up
pos_2366	all-trans-3,4-Didehydroretinoate	3.47835e-06	1.28199e-05	1.18363e-05	1.17715e-05	1.06189e-05	5.98503e-06	2.79881e-05	9.39682e-06	1.65458e-05	1.44045e-05	3.12458e-05	3.26999e-05	2.86479e-05	1.54597e-05	2.3735e-05	1.59302e-05	1.17369e-05	2.23336e-05	1.90286	1.07715	0.0134644	1.12676	up
pos_2367	6-Acetyl-2,3-dihydro-2-(hydroxymethyl)-4(1H)-pyridinone	1.50324e-05	2.55389e-05	3.92266e-05	4.33121e-05	4.57748e-05	2.8528e-05	5.06926e-05	2.77974e-05	4.67779e-05	5.34197e-05	4.75483e-05	4.79907e-05	5.09761e-05	3.46584e-05	4.7479e-05	4.73657e-05	3.44879e-05	4.7027e-05	1.36358	0.529809	0.0241953	1.07107	up
pos_2370	2,3-Butanediol apiosylglucoside	6.23169e-05	0.000100537	0.000115647	0.000191746	0.00018381	0.000101641	0.000311924	0.000121957	0.000267235	0.000196592	0.000279099	0.000308174	0.00022321	0.000165117	0.000226082	0.000185585	0.000148697	0.000231387	1.55609	0.768131	0.0277149	1.05018	up
pos_2373	Imidazole-4-acetaldehyde	1.91497e-05	2.90035e-05	3.09641e-05	3.74801e-05	4.34662e-05	2.30679e-05	5.42112e-05	4.06295e-05	5.44357e-05	4.33518e-05	4.8294e-05	5.25766e-05	5.10175e-05	4.12788e-05	4.57116e-05	3.49658e-05	3.47465e-05	4.6454e-05	1.33694	0.478079	0.0288986	1.02485	up
pos_2374	Desacetyllaurenobiolide	1.37701e-05	2.45374e-05	2.57859e-05	2.86812e-05	2.37997e-05	1.22697e-05	3.93459e-05	2.52705e-05	3.16462e-05	4.72254e-05	4.25546e-05	4.61784e-05	3.76722e-05	2.39465e-05	3.62091e-05	4.78834e-05	2.41826e-05	3.91645e-05	1.61953	0.748049	0.00329101	1.30641	up
pos_2377	1-Ethyl-3,5-diisopropyl-benzene	5.57421e-06	1.07335e-05	2.19563e-05	1.55565e-05	2.0075e-05	2.44891e-05	3.02358e-05	2.0002e-05	1.88014e-05	4.71219e-05	6.87195e-05	6.15485e-05	5.28114e-05	6.87e-05	4.5615e-05	7.3477e-05	1.85778e-05	5.45993e-05	2.93896	1.60908	0.000437293	1.63556	up
pos_2379	(E)-Casimiroedine	6.74492e-05	6.44873e-05	0.000125725	0.000145021	0.00011088	4.82466e-05	0.000254718	6.91584e-05	0.000199757	0.000179043	0.000191482	0.000207686	0.000258294	0.000134375	0.000149243	0.000182913	0.000110711	0.000187849	1.69676	0.9368	0.0165106	1.10433	up
pos_2381	3-O-Methylniveusin A	1.52513e-05	3.23748e-05	5.60526e-05	5.68952e-05	5.60794e-05	2.96777e-05	8.20983e-05	4.77847e-05	7.39533e-05	7.09306e-05	6.72588e-05	7.61363e-05	8.09575e-05	4.56183e-05	6.79353e-05	6.14115e-05	4.70268e-05	6.80252e-05	1.44652	0.666392	0.0284745	1.02456	up
pos_2384	16-Ketoestradiol	0	2.52922e-06	1.08631e-06	1.50448e-06	7.15104e-07	7.89055e-08	3.30915e-06	2.65675e-07	2.38938e-06	1.73921e-06	5.32214e-06	3.7598e-06	4.76045e-06	2.17881e-06	5.35136e-06	2.59979e-06	1.1861e-06	3.51262e-06	2.96147	7.57312	0.0040922	1.262	up
pos_2386	Glycinoeclepin B	1.00481e-06	2.98294e-06	2.65132e-06	3.43926e-06	5.7385e-10	2.04592e-06	3.0802e-06	2.50021e-06	3.24007e-06	4.34963e-06	4.32603e-06	3.77038e-06	2.36647e-06	2.01789e-06	4.88665e-06	3.52515e-06	2.21315e-06	3.56028e-06	1.60869	2.02794	0.0264612	1.10517	up
pos_2390	1-(8Z,11Z,14Z-eicosatrienoyl)-glycero-3-phosphate	3.94791e-06	4.12555e-06	1.28079e-05	1.19954e-05	1.56756e-05	1.14203e-05	1.80883e-05	1.24266e-05	2.2983e-05	1.5994e-05	2.39042e-05	2.27125e-05	1.36368e-05	1.9268e-05	1.69374e-05	1.70257e-05	1.13109e-05	1.90577e-05	1.68489	0.90382	0.00391055	1.32163	up
pos_2393	19-hydroxyprostaglandin H2(1-)	7.24605e-05	4.80318e-05	9.084e-05	9.0986e-05	7.27966e-05	8.86629e-05	7.69643e-05	5.1851e-05	0.000344591	0.000152666	0.000245291	0.000144739	0.000201876	0.000117433	0.000294546	0.000111391	7.40741e-05	0.000201567	2.72115	1.36714	0.00384596	1.30785	up
pos_2394	Hordatine A	1.15577e-05	1.51927e-05	1.83367e-05	2.94499e-05	4.45379e-05	4.6148e-05	2.95345e-05	2.83493e-05	8.39199e-05	0.00010379	5.28008e-05	0.000106737	4.9859e-05	0.00011037	5.46329e-05	5.98009e-05	2.78884e-05	7.77388e-05	2.7875	1.55012	0.00069381	1.51427	up
pos_2395	(6alpha,22E)-6-Hydroxy-4,7,22-ergostatrien-3-one	6.97679e-06	8.82355e-06	1.24596e-05	2.76936e-05	1.8881e-05	1.79756e-05	4.79689e-05	1.53897e-05	4.32742e-05	3.15888e-05	5.42878e-05	3.72642e-05	5.28299e-05	5.56836e-05	6.88659e-05	5.00353e-05	1.95211e-05	4.92287e-05	2.52182	1.54535	0.000311975	1.57844	up
pos_2396	Kentsin	2.26588e-08	6.74984e-09	1.37635e-07	1.91247e-06	7.2547e-07	1.65326e-06	3.00993e-07	6.91351e-07	4.48257e-06	2.54057e-06	3.00178e-06	3.02228e-06	2.87004e-06	2.1006e-06	2.42677e-06	3.1851e-06	6.81323e-07	2.95371e-06	4.33526	3.60449	2.0894e-05	1.57535	up
pos_2400	Lithocholic acid glycine conjugate	2.2369e-09	0	0	1.32739e-07	0	0	0	0	2.16434e-07	0	8.23513e-07	9.58928e-08	4.27545e-07	5.17433e-07	1.61519e-07	4.65771e-07	1.6872e-08	3.38513e-07	20.0636	27.96	0.0117764	1.28702	up
pos_2402	Austroinulin	0	0	0	0	0	2.61745e-07	0	2.44122e-07	0	0	4.91114e-07	2.60794e-06	2.08466e-06	1.93556e-06	1.07348e-06	3.68855e-06	6.32335e-08	1.48516e-06	23.487	23.4146	0.0187925	1.2248	up
pos_2414	Talbutal	4.95101e-08	9.43393e-08	4.18998e-07	1.67304e-06	3.07654e-07	2.57834e-06	1.1674e-06	4.01799e-07	8.03007e-07	3.79104e-06	6.83181e-06	2.66816e-06	4.64985e-06	2.18924e-05	9.57629e-06	5.59078e-06	8.36384e-07	6.97542e-06	8.33997	3.4859	0.0336576	1.22983	up
pos_2415	Yucalexin A16	3.28795e-06	1.38382e-06	2.9902e-06	1.21526e-05	8.96036e-06	7.52288e-06	2.71092e-06	1.88321e-06	1.10002e-05	5.79969e-06	1.1355e-05	6.74658e-06	1.13856e-05	7.12173e-06	1.13926e-05	1.48131e-05	5.11149e-06	9.95181e-06	1.94695	1.27487	0.0165518	1.09287	up
pos_2416	hydroxyrepaglinide	1.7762e-06	4.78744e-06	7.45365e-06	2.98449e-05	6.59852e-06	1.33956e-05	1.10313e-05	8.14308e-06	3.36004e-05	2.0147e-05	2.10841e-05	1.48315e-05	2.36432e-05	4.93929e-05	4.0963e-05	2.45883e-05	1.03788e-05	2.85313e-05	2.74899	1.75212	0.00383659	1.37005	up
pos_2426	Withaperuvin C	1.35544e-05	1.31366e-05	2.19977e-05	2.10934e-05	1.95515e-05	2.50888e-05	5.00209e-05	1.32194e-05	7.69923e-05	5.97536e-05	5.91143e-05	4.37201e-05	4.9263e-05	4.30224e-05	8.24854e-05	2.43736e-05	2.22078e-05	5.48406e-05	2.46942	1.36057	0.00149943	1.3947	up
pos_2428	1-Stearoylglycerophosphoserine	8.11895e-06	1.3956e-05	2.15002e-05	2.80532e-05	2.23966e-05	1.26511e-05	3.51073e-05	1.81581e-05	4.08484e-05	2.48948e-05	2.91513e-05	3.10859e-05	3.63211e-05	2.61873e-05	3.05799e-05	3.0004e-05	1.99927e-05	3.11341e-05	1.55727	0.753208	0.00981836	1.16151	up
pos_2432	Diosgenin 3-[glucosyl-(1->4)-rhamnosyl-(1->4)-[rhamnosyl-(1->2)]-glucoside]	5.01e-07	1.34005e-06	1.96945e-06	4.83941e-06	3.98565e-06	1.12771e-06	5.15982e-06	3.24955e-06	7.28145e-06	5.20047e-06	5.75591e-06	8.98372e-06	9.22125e-06	5.6811e-06	6.64177e-06	4.7453e-06	2.77158e-06	6.68887e-06	2.41338	1.58886	0.000488122	1.39783	up
pos_2433	7-(4-Hydroxy-3-methoxyphenyl)-5-methoxy-1-phenyl-3-heptanone	2.04426e-06	2.4478e-06	2.87465e-06	4.31168e-06	4.08793e-06	1.4708e-06	7.22261e-06	4.23144e-06	5.31961e-06	6.24416e-06	4.95466e-06	6.85787e-06	6.02883e-06	3.58237e-06	4.24917e-06	6.0204e-06	3.5864e-06	5.40713e-06	1.50768	0.721734	0.0326875	1.04069	up
pos_2438	Valganciclovir	4.61977e-05	9.80381e-05	0.000125	0.000112101	0.00013237	9.5058e-05	0.000135791	0.000127848	0.000138886	0.000180703	0.000126823	0.000137326	0.000158144	8.95456e-05	0.000145359	0.000182625	0.00010905	0.000144926	1.32899	0.445885	0.030846	1.01107	up
pos_2441	Buspirone	4.18515e-05	6.64223e-05	0.000130562	0.000182442	0.000151368	0.000194191	0.000149946	0.000167787	0.000321192	0.000284719	0.00021453	0.000264444	0.000310289	0.000374507	0.000324846	0.000288916	0.000135571	0.00029793	2.19759	1.27178	1.89232e-05	1.6751	up
pos_2447	Tetrahydroharmol	5.47259e-05	6.94812e-05	0.000153627	0.000166109	0.000151664	8.91321e-05	0.000176701	0.000150709	0.000164041	0.000235126	0.000176053	0.000226471	0.000241866	0.000127861	0.000238228	0.000161846	0.000126519	0.000196437	1.55263	0.714257	0.00868908	1.17552	up
pos_2451	2-[2-(4-Hydroxy-3-methoxyphenyl)ethyl]-5-octylfuran	1.95451e-05	1.81644e-05	4.33742e-05	8.23983e-05	4.54405e-05	3.88068e-05	6.0294e-05	3.69883e-05	9.30194e-05	8.27367e-05	5.46134e-05	8.10058e-05	7.63323e-05	6.76283e-05	7.41131e-05	5.07123e-05	4.31264e-05	7.25201e-05	1.68157	0.881073	0.00641097	1.21212	up
pos_2453	PE(15:0/P-16:0)	0	0	1.52338e-07	0	0	3.12384e-07	2.23364e-07	6.5796e-07	2.3144e-07	3.28657e-06	3.3683e-06	1.21784e-06	1.59242e-06	9.44676e-07	3.29445e-06	5.81035e-06	1.68256e-07	2.46826e-06	14.6697	24.0803	0.00873024	1.39852	up
pos_2454	Squamoxinone	1.55197e-08	3.2495e-07	1.78031e-06	3.23532e-06	2.2514e-06	6.83735e-06	1.0914e-06	2.34618e-06	1.68267e-06	5.95987e-06	9.80725e-06	5.14816e-06	7.16983e-06	1.31414e-05	2.19808e-05	8.504e-06	2.2353e-06	9.17425e-06	4.10425	2.86161	0.0155919	1.31179	up
pos_2456	Tetrahydroaldosterone-3-glucuronide	2.52711e-08	0	4.76553e-07	2.25772e-07	2.02076e-07	2.85928e-07	3.51911e-07	2.29837e-07	5.29967e-07	2.65974e-06	2.64414e-06	2.34674e-06	1.67094e-06	3.77145e-06	9.8069e-07	6.34433e-07	2.24668e-07	1.90476e-06	8.4781	8.26404	0.00419982	1.45569	up
pos_2460	PE(P-16:0e/0:0)	0	0	4.2095e-06	7.09897e-09	5.2789e-07	1.93399e-06	3.38096e-06	3.46624e-07	1.48878e-05	2.0764e-05	2.29192e-05	1.71613e-05	1.78276e-05	2.20214e-05	1.74831e-05	2.43025e-05	1.30076e-06	1.96709e-05	15.1226	16.0677	4.25595e-08	1.85439	up
pos_2463	Glucosylceramide (d18:1/16:0)	2.69287e-05	5.84088e-06	1.23138e-05	1.27939e-05	5.86573e-06	2.51694e-05	7.5929e-06	3.43109e-05	1.51343e-05	0.00013977	0.000111507	6.27769e-05	2.31365e-05	0.000133851	9.36836e-05	6.93019e-05	1.6352e-05	8.11452e-05	4.96239	2.28162	0.0055936	1.48735	up
pos_2470	1-a,24R,25-Trihydroxyvitamin D2	7.78897e-05	7.26093e-05	7.22873e-05	0.00012288	0.000129966	0.000125593	0.000221912	9.91346e-05	0.00030839	0.000270476	0.000411573	0.000216285	0.000256765	0.00018811	0.000560507	0.000208055	0.000115284	0.00030252	2.62413	1.39737	0.00346431	1.40714	up
pos_2472	Octadecyl cis-p-coumarate	5.9878e-05	2.69898e-05	7.3528e-05	0.000241934	0.000156925	0.000122727	0.000219432	7.40855e-05	0.00045456	0.00016497	0.000284896	0.000249484	0.000245488	0.000203737	0.000513173	0.00011962	0.000121937	0.000279491	2.29209	1.35352	0.0164349	1.11379	up
pos_2473	9,10,13-Trihydroxystearic acid	7.39353e-05	0.000124374	0.000253753	0.000355365	0.000258359	0.000223147	0.000299564	0.000249098	0.000542524	0.000497282	0.000314482	0.000405377	0.000264424	0.000303904	0.000406662	0.000294891	0.000229699	0.000378693	1.64865	0.817223	0.00805679	1.18642	up
pos_2474	Flazine	1.66224e-05	2.68176e-05	4.27135e-05	6.81227e-05	4.32261e-05	3.89653e-05	5.54552e-05	4.28049e-05	9.88932e-05	6.26724e-05	6.61553e-05	6.34868e-05	6.33115e-05	5.92074e-05	9.47499e-05	4.89099e-05	4.1841e-05	6.96733e-05	1.66519	0.805773	0.00502858	1.23434	up
pos_2480	2-(1-Mercaptoethyl)furan	3.41693e-06	5.05138e-06	6.68716e-06	1.30786e-05	1.13947e-05	6.17161e-06	1.85179e-05	7.93608e-06	1.92121e-05	1.55912e-05	1.64739e-05	1.87495e-05	2.04007e-05	1.37627e-05	1.89947e-05	1.56543e-05	9.0318e-06	1.73549e-05	1.92153	1.11895	0.00165445	1.42144	up
pos_2482	2-Amino-4-oxo-6-(1',2',3'-trihydroxypropyl)-diquinoid-7,8-dihydroxypterin	5.80195e-08	3.9828e-07	7.78864e-07	1.35273e-06	1.15722e-06	1.04023e-06	2.69459e-06	1.32852e-06	3.14152e-06	2.7464e-06	4.16493e-06	3.69874e-06	3.79708e-06	2.20183e-06	4.0375e-06	2.28943e-06	1.10106e-06	3.25968e-06	2.9605	2.07238	7.67061e-05	1.5752	up
pos_2491	2-Hydroxylauroylcarnitine	2.37073e-05	3.38722e-05	4.9424e-05	4.56629e-05	4.44037e-05	1.99743e-05	7.95564e-05	3.68945e-05	8.20751e-05	6.99576e-05	6.03086e-05	8.42762e-05	5.59937e-05	3.86623e-05	5.85536e-05	8.52375e-05	4.16869e-05	6.68831e-05	1.60441	0.75781	0.0123783	1.1188	up
pos_2495	alpha-Terpineol butanoate	3.44431e-05	0.000115037	0.000111866	0.000250594	0.000186367	0.000347703	0.000260144	0.000245099	0.000357539	0.000322591	0.000283273	0.000387931	0.000394978	0.000578101	0.000354783	0.000347164	0.000193907	0.000378295	1.95091	1.20016	0.00173573	1.47038	up
pos_2497	Rhamnetin 3-(4-rhamnosylrhamnoside)	9.59963e-07	6.22597e-06	2.92434e-06	2.71764e-06	1.24226e-06	9.20939e-07	1.78471e-06	4.72178e-06	7.59842e-06	5.52415e-06	5.2007e-06	9.05075e-06	1.00538e-05	2.54393e-06	6.86498e-06	5.71958e-06	2.6872e-06	6.56954e-06	2.44475	1.51014	0.00307474	1.16288	up
pos_2500	Prostaglandin D2	2.6067e-05	3.98357e-05	7.1357e-05	0.000152844	6.79809e-05	8.48158e-05	9.65936e-05	8.54636e-05	0.000145522	0.000151686	0.000117692	0.000120639	0.000105008	0.000125357	0.000138395	8.72423e-05	7.81196e-05	0.000123943	1.58657	0.816234	0.0133614	1.217	up
pos_2503	DG(18:2(9Z,12Z)/22:6(4Z,7Z,10Z,13Z,16Z,19Z)/0:0)	5.41644e-08	6.55054e-07	1.58898e-06	5.06214e-07	1.0351e-06	2.1243e-06	4.28698e-06	1.45627e-06	8.06241e-07	3.13399e-06	7.88588e-06	5.53861e-06	5.78522e-06	3.72217e-06	3.60505e-06	7.64544e-06	1.46338e-06	4.76532e-06	3.25638	2.16889	0.00596151	1.36055	up
pos_2506	Dehydrophytosphingosine	1.88353e-06	3.36728e-06	8.55329e-06	2.96519e-06	3.94816e-06	1.27702e-05	8.69583e-06	8.93275e-06	6.85926e-06	5.44033e-05	2.8055e-05	1.66669e-05	1.88485e-05	2.49428e-05	2.05219e-05	1.53341e-05	6.38953e-06	2.3204e-05	3.63156	1.91532	0.0116871	1.32779	up
pos_2507	DG(18:2n6/0:0/18:4n3)	0	0	2.32417e-07	0	0	1.73418e-06	6.28078e-07	7.29197e-07	7.35007e-07	5.19738e-06	6.10249e-06	4.0588e-06	1.13447e-05	1.40082e-05	6.64881e-06	1.57225e-05	4.15483e-07	7.97724e-06	19.1999	25.2519	0.00435157	1.48635	up
pos_2515	Sphinganine	1.22209e-07	3.69622e-07	7.31411e-07	9.49412e-07	7.74021e-07	1.54708e-06	3.5472e-06	2.27616e-06	4.90095e-06	3.72077e-06	4.83548e-06	5.05213e-06	3.88876e-06	3.57349e-06	3.38542e-06	4.00669e-06	1.28964e-06	4.17046e-06	3.23382	2.25987	6.11168e-05	1.65802	up
pos_2516	3-O-Sulfogalactosylceramide (d18:1/22:0)	1.03642e-05	3.66714e-07	0	0	1.62298e-06	9.4594e-07	5.25095e-06	2.44692e-06	1.16134e-05	9.59944e-06	3.25231e-06	5.74975e-06	7.99589e-06	7.31732e-06	1.67078e-06	9.45158e-06	2.62471e-06	7.08131e-06	2.69794	13.0182	0.0223656	1.03748	up
pos_2517	12-Tricosanol	2.69982e-08	4.83437e-08	5.50457e-09	2.70023e-08	5.10674e-10	1.08467e-07	2.69171e-08	4.72455e-07	9.16289e-10	3.83191e-06	4.73481e-06	4.48536e-06	2.89444e-06	3.00954e-06	9.81751e-07	4.00677e-06	8.95248e-08	2.99319e-06	33.4342	5.51099	0.0017934	1.53421	up
pos_2519	Ginsenoside F1	1.70148e-06	3.35525e-06	7.5206e-06	1.06101e-05	1.21146e-05	2.13638e-05	1.56756e-05	1.06526e-05	1.5628e-05	1.24176e-05	1.47935e-05	1.50222e-05	1.88964e-05	2.11308e-05	2.23969e-05	1.10446e-05	1.03742e-05	1.64162e-05	1.5824	0.969666	0.0431857	1.09845	up
pos_2521	Calusterone	3.10132e-06	2.00874e-06	3.36146e-06	8.20062e-06	1.63152e-06	6.58438e-06	1.83212e-05	5.25885e-06	1.32296e-05	3.8697e-05	3.46996e-05	1.88361e-05	1.65626e-05	2.46847e-05	3.48188e-05	2.24793e-05	6.05851e-06	2.5501e-05	4.20912	2.40005	0.000369489	1.63736	up
pos_2522	2-Undecenal	2.3097e-06	4.81958e-06	7.06374e-06	7.22692e-06	7.0149e-06	4.0559e-06	1.05108e-05	6.0491e-06	7.67151e-06	1.00309e-05	9.63671e-06	1.0447e-05	9.56475e-06	7.27106e-06	8.31467e-06	8.01262e-06	6.13133e-06	8.86865e-06	1.44645	0.640735	0.0178793	1.15221	up
pos_2523	Erinacine P	1.25768e-05	1.04341e-05	1.42274e-05	1.58413e-05	2.56624e-05	3.92219e-05	2.837e-05	1.45301e-05	0.00013325	0.000193606	6.28661e-05	2.96208e-05	4.10242e-05	2.20525e-05	0.000122884	3.60832e-05	2.0108e-05	8.01734e-05	3.98714	1.74235	0.0296605	1.08907	up
pos_2527	Valproic acid glucuronide	2.54125e-05	5.15232e-05	5.57578e-05	7.73873e-05	8.87261e-05	6.96981e-05	0.000120989	7.82751e-05	0.000172141	0.000132228	8.70178e-05	0.000148227	0.000129325	0.000116323	7.80589e-05	0.0001511	7.09711e-05	0.000126803	1.78668	0.912331	0.00247557	1.30832	up
pos_2528	D-Pantothenoyl-L-cysteine	1.37075e-05	2.78337e-05	5.39838e-05	5.68133e-05	3.86013e-05	2.80514e-05	5.9323e-05	3.6913e-05	4.94758e-05	6.70686e-05	6.97455e-05	7.69889e-05	9.43768e-05	4.06005e-05	8.63422e-05	9.64728e-05	3.94034e-05	7.26339e-05	1.84334	0.959905	0.00291871	1.31195	up
pos_2531	Digoxin	5.335e-07	2.60868e-06	4.0382e-06	5.23128e-06	7.02858e-06	2.06273e-06	1.13217e-05	8.04554e-06	1.46938e-05	3.26957e-05	1.01748e-05	2.18846e-05	1.17074e-05	8.38138e-06	9.62362e-06	1.82969e-05	5.10878e-06	1.59323e-05	3.11861	1.94235	0.00697304	1.28241	up
pos_2532	Sandoricin	1.17694e-05	2.01014e-05	3.13378e-05	3.41139e-05	3.80605e-05	1.99885e-05	6.05922e-05	3.41325e-05	5.30032e-05	5.09777e-05	4.80885e-05	6.07923e-05	5.69637e-05	4.28685e-05	5.25184e-05	4.13566e-05	3.1262e-05	5.08211e-05	1.62565	0.839761	0.0071951	1.27456	up
pos_2533	Tavulin	3.79638e-06	6.14605e-06	1.44884e-05	1.06482e-05	1.2417e-05	7.44513e-06	1.39462e-05	1.04314e-05	1.46065e-05	1.82808e-05	1.19132e-05	2.42453e-05	1.63699e-05	1.19506e-05	1.88336e-05	1.27871e-05	9.91483e-06	1.61234e-05	1.62619	0.778737	0.00835673	1.15173	up
pos_2536	Yessotoxin	0	0	1.32865e-07	0	0	0	0	0	7.20886e-07	7.2362e-06	1.01477e-05	7.23886e-06	1.38311e-06	1.04433e-06	9.52728e-06	3.6383e-06	1.66081e-08	5.11708e-06	308.108	41.2973	0.00754485	1.36855	up
pos_2539	Cavipetin C	0.00137056	0.0015475	0.00223166	0.00239395	0.00360902	0.00415488	0.00449515	0.00239304	0.00760443	0.00563015	0.00528591	0.00494088	0.0048506	0.00421056	0.00612831	0.00452153	0.00277447	0.00539655	1.94507	1.05445	0.000379171	1.4708	up
pos_2544	Citrusin B	1.91494e-06	6.68893e-06	7.47019e-06	8.1833e-06	4.99609e-06	7.06628e-06	1.32711e-05	1.02597e-05	1.59245e-05	1.49804e-05	8.15245e-06	1.70496e-05	1.88532e-05	4.04945e-06	9.36223e-06	1.88016e-05	7.48132e-06	1.33967e-05	1.79068	0.860923	0.0242012	1.02668	up
pos_2547	1-Isothiocyanato-6-(methylthio)hexane	3.15921e-06	5.76491e-06	9.69963e-06	1.4479e-05	9.28287e-06	8.88226e-06	1.43706e-05	8.14724e-06	1.59391e-05	1.4515e-05	1.44428e-05	1.35412e-05	1.33009e-05	1.29464e-05	1.58569e-05	1.43271e-05	9.22322e-06	1.43587e-05	1.5568	0.770454	0.00661988	1.35994	up
pos_2548	Coagulin R 3-glucoside	1.61834e-06	2.20739e-06	3.94518e-06	3.63191e-06	9.48912e-06	4.46634e-06	1.03235e-05	8.17139e-06	2.05225e-05	3.04317e-05	1.44584e-05	3.0073e-05	1.4762e-05	1.25824e-05	4.80875e-06	3.41498e-06	5.48164e-06	1.63817e-05	2.98847	1.51801	0.0193387	1.08802	up
pos_2550	Dihydro-4,6-dimethyl-2-(2-methylpropyl)-4H-1,3,5-dithiazine	3.26268e-07	5.50382e-07	3.35162e-07	1.59684e-06	2.68227e-06	4.14232e-08	2.24343e-06	0	1.439e-06	1.24858e-05	5.09589e-06	2.41885e-07	5.5733e-06	1.62213e-05	4.27412e-06	4.10445e-06	9.7197e-07	6.17948e-06	6.35768	8.154	0.0306874	1.20161	up
pos_2553	Momorcharaside A	9.27003e-07	2.08833e-06	7.37617e-06	5.79415e-06	7.20997e-06	6.03978e-06	1.12408e-05	5.10729e-06	1.4971e-05	1.10658e-05	1.48242e-05	7.39969e-06	1.01387e-05	8.48487e-06	1.08847e-05	5.81243e-06	5.72294e-06	1.04477e-05	1.82558	1.11267	0.0112791	1.15816	up
pos_2555	DG(14:1(9Z)/22:2(13Z,16Z)/0:0)	5.09582e-05	8.98838e-06	2.01642e-05	2.89716e-05	3.56356e-05	2.91675e-05	7.7473e-05	5.54616e-05	0.000327109	0.000103312	0.000182326	0.000114454	9.97836e-05	9.66594e-05	9.64498e-05	0.000146245	3.83525e-05	0.000145792	3.80138	2.03661	0.00599436	1.26021	up
pos_2558	2-trans,6-trans-Farnesal	1.33568e-06	1.32025e-06	2.81011e-06	1.5986e-06	1.18848e-06	5.14124e-06	2.73635e-06	2.20572e-06	7.68992e-07	8.96299e-06	1.02124e-05	5.07578e-06	5.38778e-06	1.73313e-05	1.13493e-05	6.14898e-06	2.29205e-06	8.15469e-06	3.55781	1.62003	0.0125507	1.39338	up
pos_2560	Quinquenoside III	3.63797e-07	0	4.1197e-07	1.14923e-06	0	1.10734e-06	3.45803e-07	3.61772e-07	5.19745e-07	3.43146e-06	5.94849e-06	3.55154e-06	5.97909e-06	9.24449e-06	7.05695e-06	3.0471e-06	4.67489e-07	4.84736e-06	10.3689	13.7921	0.00255476	1.53814	up
pos_2561	Calcidiol	2.84554e-06	8.39831e-06	8.87348e-06	1.40485e-05	7.21022e-06	6.21254e-06	1.82104e-05	8.47534e-06	1.72349e-05	1.9645e-05	1.46965e-05	2.64141e-05	2.19373e-05	3.04911e-05	1.81372e-05	2.97093e-05	9.28429e-06	2.22832e-05	2.40009	1.39594	0.000304941	1.5612	up
pos_2562	N5-Acetyl-N2-gamma-L-glutamyl-L-ornithine	5.19828e-06	1.3833e-05	2.24705e-05	2.24527e-05	2.75977e-05	1.39916e-05	3.05052e-05	2.13091e-05	2.66846e-05	3.64576e-05	3.57476e-05	3.4237e-05	3.62172e-05	2.14495e-05	2.7418e-05	2.77352e-05	1.96697e-05	3.07433e-05	1.56298	0.783916	0.00826034	1.1936	up
pos_2567	6-O-Acetylarbutin	5.88057e-06	1.1361e-05	1.65875e-05	2.03645e-05	1.79838e-05	1.30403e-05	2.6884e-05	1.5933e-05	2.46232e-05	1.88656e-05	2.78977e-05	2.82176e-05	2.74749e-05	2.48046e-05	2.62359e-05	1.71833e-05	1.60043e-05	2.44129e-05	1.52539	0.703885	0.00809323	1.23238	up
pos_2568	Toxin T2 tetrol	6.37002e-06	9.37532e-06	1.51201e-05	1.38281e-05	1.74445e-05	1.19981e-05	2.15442e-05	1.71323e-05	2.47348e-05	2.47788e-05	2.33822e-05	2.88186e-05	2.3124e-05	1.60163e-05	1.7084e-05	2.47832e-05	1.41016e-05	2.28403e-05	1.6197	0.758629	0.00185907	1.32978	up
pos_2569	Coutaric acid	3.97571e-05	7.60281e-05	0.000121216	0.000182059	0.000132948	8.33638e-05	0.000183434	0.000120528	0.000151879	0.000164803	0.000185823	0.000232344	0.000225654	0.00011414	0.000176929	0.000142747	0.000117417	0.00017429	1.48437	0.678318	0.0263299	1.01574	up
pos_2575	Isoleucyl-Tryptophan	6.4631e-06	1.3779e-05	1.45123e-05	1.77662e-05	2.55419e-05	1.59667e-05	2.8583e-05	2.05175e-05	3.85403e-05	2.58126e-05	2.76527e-05	3.43697e-05	3.55863e-05	2.92697e-05	2.99812e-05	2.25612e-05	1.78912e-05	3.04717e-05	1.70317	0.865314	0.00137874	1.34561	up
pos_2577	Illudin C2	7.83602e-07	1.04896e-06	2.2209e-06	1.50716e-06	1.40518e-06	1.5857e-06	2.67949e-06	4.94388e-07	3.54581e-06	4.01206e-06	5.33486e-06	5.55475e-06	4.23174e-06	2.3978e-06	1.05896e-06	1.57753e-06	1.46567e-06	3.46419e-06	2.36355	1.22265	0.0113551	1.1225	up
pos_2582	alpha-Tocotrienoxyl radical	1.96811e-07	6.95632e-08	5.25647e-07	6.16372e-07	1.22081e-06	8.77098e-07	1.14405e-06	1.34689e-07	1.59489e-06	2.34123e-07	1.39638e-06	3.00803e-07	2.02481e-06	3.07223e-06	2.42633e-06	1.54851e-06	5.9813e-07	1.57476e-06	2.6328	1.53628	0.0278458	1.14118	up
pos_2584	Succinylcholine	3.40141e-07	1.27347e-06	4.01805e-06	0	3.26058e-06	6.68221e-06	1.00146e-06	6.93724e-06	7.96636e-07	6.42457e-06	1.00101e-05	8.43373e-06	1.0165e-05	1.31585e-05	8.43125e-06	1.58847e-05	2.93915e-06	9.16307e-06	3.1176	7.44886	0.00615767	1.37613	up
pos_2587	Ximenic acid	1.07555e-05	8.53048e-06	2.99638e-05	3.64165e-05	4.31451e-05	2.35049e-05	4.89178e-05	3.35592e-05	4.49108e-05	5.65128e-05	5.47602e-05	5.1876e-05	5.4035e-05	3.58457e-05	4.69258e-05	4.09261e-05	2.93492e-05	4.8224e-05	1.64312	0.916265	0.00760898	1.26715	up
pos_2594	Diethyl tartrate	2.648e-07	9.06663e-07	3.17797e-07	6.15807e-06	1.51864e-06	2.61066e-06	2.80528e-06	8.75296e-07	4.38897e-06	3.18798e-06	7.52255e-06	2.84676e-06	3.87177e-06	2.09957e-05	1.27854e-05	5.4483e-06	1.93215e-06	7.63093e-06	3.94945	2.31261	0.0390218	1.17463	up
pos_2597	Sterebin A	0.000100973	0.000195591	0.00027989	0.000643727	0.000327302	0.000382723	0.000476411	0.000324219	0.000945677	0.000507926	0.000474169	0.000516044	0.000588327	0.00066922	0.000841578	0.000662955	0.000341354	0.000650737	1.90634	1.06884	0.00239197	1.34654	up
pos_2599	Bipindogulomethyloside	1.59247e-05	8.91127e-06	1.26888e-05	2.62159e-05	2.39442e-05	1.71585e-05	2.04347e-05	1.2054e-05	3.73979e-05	2.007e-05	3.5037e-05	3.1837e-05	2.84357e-05	2.2147e-05	3.22093e-05	1.73403e-05	1.71665e-05	2.80593e-05	1.63454	0.743238	0.00627918	1.15808	up
pos_2605	Simmondsin	1.39913e-05	1.81717e-05	3.32055e-05	3.03263e-05	2.79256e-05	1.80165e-05	3.82626e-05	2.239e-05	2.98985e-05	4.69569e-05	3.42767e-05	4.52136e-05	5.10721e-05	2.35892e-05	4.74146e-05	3.7414e-05	2.52862e-05	3.94795e-05	1.56131	0.674633	0.00778875	1.17513	up
pos_2611	Melatonin glucuronide	3.54475e-05	4.80419e-05	7.69885e-05	7.78922e-05	7.02443e-05	5.20059e-05	0.000141512	0.000101517	0.000134945	0.000199717	0.000148158	0.000192956	0.000133575	8.98438e-05	0.000103634	0.000120247	7.54561e-05	0.000140385	1.86048	0.96852	0.00328543	1.30767	up
pos_2612	L-beta-aspartyl-L-serine	5.03676e-06	1.03155e-05	1.91958e-05	2.6473e-05	1.62765e-05	1.71743e-05	2.38352e-05	1.56566e-05	2.5939e-05	2.94189e-05	2.66957e-05	3.04601e-05	2.92076e-05	1.97577e-05	3.90586e-05	2.68374e-05	1.67454e-05	2.84219e-05	1.69729	0.886306	0.00224754	1.36606	up
pos_2621	Armillarilin	1.09973e-06	3.85137e-07	3.02736e-06	5.5263e-06	8.9004e-06	3.08418e-06	2.47019e-06	3.44915e-06	1.09829e-05	8.43541e-06	1.05353e-05	4.22765e-06	8.18576e-06	1.41296e-05	1.99463e-05	1.12458e-06	3.4928e-06	9.69594e-06	2.77598	1.58216	0.0206465	1.13887	up
pos_2624	DG(18:4(6Z,9Z,12Z,15Z)/22:1(13Z)/0:0)	4.71159e-07	4.23102e-07	0	7.53387e-06	1.14495e-06	1.51248e-05	3.46633e-06	4.55591e-06	1.07592e-05	5.96137e-06	9.44139e-06	1.14921e-05	1.39135e-05	4.34318e-05	2.10521e-05	1.50063e-05	4.09001e-06	1.63822e-05	4.00542	8.29669	0.0230886	1.24255	up
pos_2626	Falcarinone	7.40874e-08	1.69165e-07	2.19242e-07	1.78992e-08	3.38372e-07	3.54195e-07	7.47336e-07	5.87704e-07	6.64221e-07	7.94295e-07	9.76083e-07	1.2878e-06	1.3592e-06	6.72122e-07	9.25466e-07	7.52975e-07	3.135e-07	9.2902e-07	2.96338	2.16439	0.000315513	1.49146	up
pos_2632	Heptadecanoyl carnitine	3.77171e-05	4.65467e-05	7.2075e-05	9.84978e-05	8.46239e-05	8.04191e-05	0.00012072	6.60618e-05	9.59252e-05	0.000119561	0.00020048	0.000165177	0.00014317	0.000179167	0.000166301	0.000146326	7.58326e-05	0.000152013	2.00459	1.05664	0.000208568	1.61032	up
pos_2633	7-Hydroxycostal	6.71286e-06	1.44158e-05	1.74025e-05	2.73785e-05	2.5136e-05	3.44003e-05	3.35574e-05	2.20033e-05	2.26269e-05	6.19163e-05	8.00031e-05	4.07586e-05	8.02438e-05	9.74138e-05	7.07307e-05	7.13982e-05	2.26258e-05	6.56364e-05	2.90095	1.57259	0.000998457	1.60123	up
pos_2636	Austalide J	5.43705e-05	0.000115968	0.000247331	0.000160241	0.000412777	0.000636113	0.000244729	0.0002746	0.000656079	0.000339086	0.000710291	0.00036818	0.00039796	0.000593312	0.000554182	0.000201597	0.000268266	0.000477586	1.78027	1.05539	0.0361467	1.02715	up
pos_2642	Indoleacetaldehyde	1.42579e-06	3.01765e-06	8.24294e-06	5.98835e-06	6.39649e-06	3.15258e-06	6.58164e-06	7.17324e-06	8.15336e-06	1.35771e-05	1.07483e-05	1.32424e-05	9.09538e-06	8.27077e-06	1.00027e-05	8.80242e-06	5.24734e-06	1.02365e-05	1.95081	1.12645	0.000636358	1.43099	up
pos_2651	Physagulin C	2.51755e-05	6.82362e-05	8.05134e-05	7.3887e-05	8.97494e-05	5.91149e-05	0.000137649	8.16126e-05	0.000123864	0.000109141	0.000110554	0.000140836	0.000147977	8.08456e-05	0.000112324	9.56552e-05	7.69923e-05	0.000115149	1.4956	0.684134	0.0154687	1.08688	up
pos_2653	Ginsenoside La	3.60955e-05	3.9666e-05	3.26765e-05	1.02489e-05	2.80905e-05	5.02033e-05	3.53024e-05	2.55095e-05	2.91638e-05	0.000253602	0.000153874	8.03632e-05	0.000158404	0.000201651	0.00014264	0.000365762	3.22241e-05	0.000173183	5.37432	2.24165	0.00623026	1.44949	up
pos_2654	12alpha-Hydroxy-13,18-dehydroparain	2.43239e-05	7.15652e-05	0.000102847	0.000105348	0.000146723	7.12558e-05	0.000195224	9.36158e-05	0.000178479	0.000108134	0.000216366	0.000141289	0.000196141	0.000173355	0.000143547	0.000109807	0.000101363	0.00015839	1.5626	0.806904	0.0272565	1.0453	up
pos_2655	Endomorphin-2	2.64428e-06	5.30965e-06	1.03583e-05	1.24854e-05	8.06191e-06	4.56527e-06	1.76393e-05	1.25208e-05	1.58532e-05	1.47514e-05	1.426e-05	1.91668e-05	1.74566e-05	1.02573e-05	1.64179e-05	1.17956e-05	9.19811e-06	1.49948e-05	1.63021	0.903799	0.0160046	1.13815	up
pos_2662	3alpha,7alpha,12alpha,24(S)-tetrahydroxy-5beta-cholestan-27-al	1.3933e-07	6.62321e-07	3.80547e-07	2.02228e-06	2.35967e-06	1.78563e-06	4.10126e-06	1.93287e-06	3.22768e-06	4.16336e-06	4.99168e-06	3.98374e-06	4.28302e-06	4.7953e-06	4.28238e-06	5.95825e-06	1.67299e-06	4.46068e-06	2.66629	1.98116	0.000241527	1.6504	up
pos_2669	Vinaginsenoside R12	5.90653e-05	3.81322e-05	4.10604e-05	6.60343e-06	3.10454e-05	4.07348e-05	5.29757e-05	3.01595e-05	2.46066e-05	6.12021e-05	8.06533e-05	5.89906e-05	5.49809e-05	8.92303e-05	6.38644e-05	8.61366e-05	3.74721e-05	6.49581e-05	1.73351	0.911501	0.0110755	1.30119	up
pos_2671	3,4-Dimethoxyphenylethylamine	0	0	8.37854e-08	4.64852e-07	3.43155e-07	6.58206e-07	4.51e-07	0	3.88791e-07	4.86181e-06	1.8833e-06	1.48951e-07	1.14911e-06	6.85503e-06	3.07592e-06	9.89163e-07	2.50125e-07	2.41901e-06	9.67121	18.2363	0.0360737	1.21128	up
pos_2673	Soyasaponin III	2.89933e-07	1.88925e-07	1.70884e-07	5.92753e-06	2.4544e-06	1.28993e-06	9.88043e-07	1.0487e-06	2.67938e-06	1.17515e-06	7.10813e-06	2.82114e-06	3.5213e-06	6.50102e-06	6.78463e-06	2.69023e-06	1.54479e-06	4.16012e-06	2.693	2.14315	0.0270985	1.11211	up
pos_2675	Simvastatin	1.42447e-05	1.13339e-05	1.62014e-05	4.53876e-05	3.79461e-05	3.91629e-05	3.27895e-05	1.70796e-05	9.3166e-05	3.19414e-05	5.58911e-05	4.72669e-05	5.1248e-05	3.89476e-05	8.8051e-05	3.14141e-05	2.67682e-05	5.47408e-05	2.04499	1.09738	0.0145407	1.10486	up
pos_2676	2,3,23-Triacetylsericic acid	8.0771e-07	1.87746e-06	3.93716e-06	6.24413e-06	5.2122e-06	7.92928e-06	9.35737e-06	4.49106e-06	7.20703e-06	5.24871e-06	7.62334e-06	1.01969e-05	1.32183e-05	9.01288e-06	1.09758e-05	7.12727e-06	4.98205e-06	8.82627e-06	1.77162	1.09066	0.0135595	1.19361	up
pos_2683	Leukotriene D4	8.16059e-06	2.76458e-06	2.79376e-06	1.1017e-05	6.28101e-06	5.67991e-06	9.48056e-06	1.63897e-06	1.68784e-05	1.50213e-05	1.32613e-05	8.07903e-06	1.08086e-05	1.21759e-05	2.28296e-05	6.59715e-06	5.97704e-06	1.32064e-05	2.20952	1.30624	0.00618796	1.26913	up
pos_2691	Glucoliquiritin	9.04371e-06	1.81693e-05	2.45066e-05	1.58663e-05	2.17348e-05	1.14436e-05	3.17693e-05	2.08183e-05	3.39494e-05	3.53387e-05	3.47423e-05	4.3583e-05	2.68656e-05	2.07095e-05	2.77818e-05	2.96764e-05	1.9169e-05	3.15808e-05	1.6475	0.788619	0.00352644	1.24582	up
pos_2692	[7]-Paradol	0.000333917	0.000596208	0.000989168	0.00106368	0.00109177	0.000799466	0.00138361	0.000954079	0.00155544	0.00129107	0.00150182	0.0015428	0.0014063	0.0011566	0.00148759	0.00117459	0.000901486	0.00138953	1.54137	0.721987	0.00320205	1.34381	up
pos_2693	20a,22b-Dihydroxycholesterol	5.90979e-05	0.000114225	0.000150181	0.000163856	0.000191698	0.000160689	0.000297466	0.000154523	0.000171553	0.000229099	0.000256443	0.000230429	0.000305593	0.000287029	0.00020419	0.000195388	0.000161467	0.000234966	1.45519	0.638853	0.0257514	1.15089	up
pos_2704	12,14-Octacosanedione	8.94004e-06	0	2.17335e-07	0	0	1.20476e-06	1.54686e-06	1.30811e-06	1.04837e-05	5.89003e-06	7.69223e-06	5.92579e-06	7.24286e-06	3.12948e-06	2.12203e-06	4.31506e-06	1.65214e-06	5.85015e-06	3.54096	18.8947	0.0108778	1.06167	up
pos_2706	SM(d18:0/16:1(9Z))	1.31877e-07	1.03665e-06	8.17221e-07	0	3.03723e-07	0	8.50473e-07	4.90912e-07	4.24274e-06	1.64455e-05	9.14555e-06	4.48591e-06	9.04017e-06	8.65852e-06	7.39355e-06	3.35905e-05	4.53857e-07	1.16253e-05	25.6144	15.171	0.013525	1.31037	up
pos_2712	Momordicoside I	1.06241e-06	9.59633e-07	8.94378e-07	9.25012e-06	1.97404e-06	5.79663e-06	3.35992e-06	1.86216e-06	7.16208e-06	7.57682e-06	1.32079e-05	7.63917e-06	7.26284e-06	1.32341e-05	1.93026e-05	1.21071e-05	3.14491e-06	1.09366e-05	3.47754	2.20448	0.00116658	1.52282	up
pos_2713	Cilazapril	6.12001e-06	1.31821e-06	1.02321e-05	2.75016e-05	2.08937e-05	9.85713e-06	3.92338e-06	6.55423e-06	1.95941e-05	2.24636e-05	3.79388e-05	1.17145e-05	1.84483e-05	6.2445e-05	6.08841e-05	5.35621e-06	1.08e-05	2.98556e-05	2.7644	1.5722	0.0466789	1.068	up
pos_2714	Hydromorphone-3-sulphate	2.11266e-05	3.97002e-05	8.48619e-05	7.93108e-05	9.87353e-05	6.39487e-05	8.41313e-05	7.34223e-05	0.000168319	0.000100109	7.94532e-05	0.000214583	0.000282356	0.000131918	0.000138256	0.000162584	6.81546e-05	0.000159697	2.34316	1.26167	0.00466343	1.22499	up
pos_2717	Sorgoleone 358	6.79466e-09	0	0	1.15082e-06	0	3.26868e-07	0	0	2.10338e-06	1.47535e-06	1.87653e-06	1.01911e-06	2.22798e-06	4.61814e-06	1.12376e-06	2.30044e-07	1.85561e-07	1.83429e-06	9.8851	29.5418	0.00850572	1.29614	up
pos_2719	N-Ribosylhistidine	7.89946e-07	4.55964e-06	3.03299e-06	3.41248e-06	1.30033e-06	1.54119e-06	8.58436e-06	3.95261e-06	1.27448e-05	8.42611e-06	6.93574e-06	1.08006e-05	5.98923e-06	3.67229e-06	4.02323e-06	7.26567e-06	3.39669e-06	7.4822e-06	2.20279	1.37432	0.0124098	1.09383	up
pos_2722	3-Methylhistamine	6.59122e-07	1.97457e-06	2.12939e-06	2.97374e-06	3.44422e-06	1.69637e-06	3.68318e-06	2.60701e-06	4.61616e-06	3.12235e-06	4.66186e-06	4.91924e-06	4.51567e-06	2.64741e-06	4.27384e-06	3.81689e-06	2.39595e-06	4.07168e-06	1.6994	0.89041	0.00252505	1.27319	up
pos_2726	Cinncassiol D4 2-glucoside	9.87424e-06	1.72259e-05	2.45825e-05	3.25834e-05	2.20416e-05	1.46997e-05	4.36348e-05	3.16062e-05	5.30721e-05	3.74243e-05	3.29677e-05	3.76387e-05	4.06126e-05	2.64546e-05	3.83088e-05	3.12554e-05	2.4531e-05	3.72168e-05	1.51713	0.712829	0.0204338	1.06594	up
pos_2729	Glucosylgalactosyl hydroxylysine	6.32966e-06	1.88911e-05	2.8643e-05	1.70117e-05	2.32474e-05	1.92662e-05	3.76266e-05	3.2477e-05	6.5116e-05	5.90598e-05	2.97272e-05	5.33374e-05	3.80363e-05	2.569e-05	3.41736e-05	5.81887e-05	2.29366e-05	4.54161e-05	1.98007	1.06717	0.00429615	1.25374	up
pos_2730	4-[N-(p-Coumaroyl)serotonin-4''-yl]-N-feruloylserotonin	1.08682e-05	2.45718e-05	3.65159e-05	3.74693e-05	3.47842e-05	1.56863e-05	7.21972e-05	3.62705e-05	5.75071e-05	7.05345e-05	7.47326e-05	6.59869e-05	4.68419e-05	3.81165e-05	6.33478e-05	5.84129e-05	3.35454e-05	5.9435e-05	1.77178	0.997969	0.0064785	1.29228	up
pos_2731	Hydroxygaleon	0.000382758	0.000626676	0.000953569	0.000923108	0.00120647	0.000615888	0.00149176	0.00110084	0.00152608	0.00194021	0.00183362	0.00187938	0.00190901	0.0011029	0.00137782	0.00158114	0.000912634	0.00164377	1.80113	0.938132	0.000641053	1.41834	up
pos_2733	Tetragastrin	4.08457e-06	8.75428e-06	2.68525e-05	2.46332e-05	2.63423e-05	1.80001e-05	4.18616e-05	2.2287e-05	3.69321e-05	4.65262e-05	4.86276e-05	4.45366e-05	5.42721e-05	2.45744e-05	4.104e-05	3.30776e-05	2.16019e-05	4.11983e-05	1.90716	1.16634	0.00260008	1.31395	up
pos_2734	19-Hydroxytestosterone	5.8949e-05	8.58718e-05	0.000116347	0.000176999	0.000131615	8.20492e-05	0.000289509	0.000128722	0.000258454	0.000192112	0.00022385	0.00026295	0.000203037	0.000165974	0.00018313	0.000187805	0.000133758	0.000209664	1.56749	0.791906	0.0239235	1.10578	up
pos_2736	1-Hydroxypyrene glucuronide	7.14868e-07	1.63745e-06	1.58555e-06	2.6982e-06	2.55712e-06	1.19608e-06	2.1044e-06	2.23395e-06	4.34864e-06	2.17305e-06	4.44384e-06	4.33346e-06	4.43781e-06	4.0149e-06	3.30206e-06	3.00493e-06	1.84095e-06	3.75733e-06	2.04097	1.10044	0.000220739	1.44886	up
pos_2738	(1R,3R,4R,5S,6S,8x)-1-Acetoxy-8-angeloyloxy-3,4-epoxy-5-hydroxy-7(14),10-bisaboladien-2-one	2.51221e-08	5.53301e-07	0	4.66393e-07	0	1.14281e-07	2.72156e-06	9.15743e-07	7.54969e-06	3.79433e-06	1.13302e-06	3.60785e-06	3.00805e-06	1.1385e-06	2.01401e-06	7.70157e-06	5.9955e-07	3.74338e-06	6.24365	13.8976	0.0108387	1.19574	up
pos_2739	Myricanol 5-laminaribioside	1.49404e-06	5.05486e-06	5.80918e-07	8.26853e-06	6.06433e-06	1.44337e-06	1.73005e-05	5.91813e-06	2.68343e-05	1.79379e-05	1.58944e-05	2.36769e-05	3.03261e-05	1.12379e-05	8.5776e-06	9.47708e-06	5.76559e-06	1.79953e-05	3.12115	2.1545	0.00421399	1.19537	up
pos_2744	PGP(16:1(9Z)/20:3(8Z,11Z,14Z))	0	0	0	4.38829e-07	1.97207e-06	1.01707e-06	2.83231e-06	4.08481e-06	1.06474e-05	1.56774e-05	1.46044e-05	1.42073e-05	1.40522e-05	8.48322e-06	7.08528e-06	4.67077e-06	1.29314e-06	1.11785e-05	8.64449	19.7403	0.000124807	1.59313	up
pos_2746	N,N-Didesmethyltramadol	3.16162e-06	1.09351e-06	2.84752e-06	3.92985e-06	2.83218e-06	8.67381e-06	4.24233e-06	3.89908e-06	5.34973e-07	1.09474e-05	1.60614e-05	1.03267e-05	1.18194e-05	2.20541e-05	1.98051e-05	2.50751e-05	3.83499e-06	1.4578e-05	3.80132	1.62069	0.00570658	1.49235	up
pos_2747	2-Arachidonyl Glycerol ether	1.30849e-05	8.67457e-06	3.42877e-05	2.17387e-05	2.62157e-05	4.70022e-05	3.90349e-05	1.73905e-05	3.68821e-05	6.89229e-05	0.000155566	8.22762e-05	9.16083e-05	0.000220489	0.000279085	0.000158411	2.59286e-05	0.000136655	5.27043	2.33091	0.0065665	1.46416	up
pos_2748	Cloversaponin I	2.57355e-06	3.39565e-06	4.17613e-06	4.47185e-06	5.99597e-06	4.81643e-06	6.64182e-06	2.11115e-06	3.28066e-06	8.19184e-06	2.4968e-05	1.55537e-05	4.69752e-05	4.95592e-05	1.98411e-05	4.11496e-05	4.27282e-06	2.61899e-05	6.12943	2.27443	0.010034	1.34377	up
pos_2750	LysoPC(22:2(13Z,16Z))	2.89235e-06	2.64844e-06	7.25209e-06	1.37277e-05	5.21e-06	1.8048e-05	1.43421e-05	9.4964e-06	4.735e-06	2.10272e-05	2.36311e-05	1.91481e-05	1.93513e-05	4.46429e-05	3.20728e-05	2.74709e-05	9.20214e-06	2.40099e-05	2.60917	1.47221	0.00833805	1.43392	up
pos_2751	Postin	5.30544e-05	5.2964e-05	9.60819e-05	8.75039e-05	7.83535e-05	9.31538e-05	0.000116292	6.63534e-05	5.75758e-05	0.00015991	0.000159248	0.000147097	0.000132121	0.000157698	0.00013768	0.000137048	8.04696e-05	0.000136047	1.69066	0.749215	0.00203377	1.48811	up
pos_2754	15-dehydro-prostaglandin E1(1-)	0	0	0	2.52535e-07	0	3.58045e-07	3.01887e-07	9.03199e-08	5.2057e-07	5.98878e-07	8.81779e-07	3.71718e-07	8.79801e-07	4.53994e-07	1.08939e-06	4.0875e-07	1.25348e-07	6.5061e-07	5.19042	22.7344	0.000487034	1.54099	up
pos_2757	Lucidenic acid C	0.000186502	0.000281779	0.000440176	0.000591042	0.000562986	0.000363534	0.000743872	0.000404568	0.000856329	0.000729824	0.0007679	0.000737774	0.00077813	0.000596224	0.000752941	0.000487487	0.000446807	0.000713326	1.5965	0.770232	0.00423133	1.268	up
pos_2761	7-Hydroxy-6-methyl-8-ribityl lumazine	6.5546e-06	2.2529e-05	8.63667e-06	3.94641e-05	2.19998e-05	6.02875e-06	7.0849e-05	1.27471e-05	5.51819e-05	2.28507e-05	8.83845e-05	7.71939e-05	5.67701e-05	3.60561e-05	4.73075e-05	3.37208e-05	2.36011e-05	5.21832e-05	2.21105	1.52325	0.0218669	1.06228	up
pos_2768	5,7-Dihydroxy-4'-methoxy-8-methylflavanone	4.40024e-06	5.2102e-06	1.33257e-05	2.93605e-05	1.83666e-05	1.65956e-05	1.92656e-05	1.16074e-05	3.46927e-05	2.35343e-05	2.07037e-05	1.90296e-05	2.13482e-05	3.39476e-05	2.28882e-05	1.70237e-05	1.47665e-05	2.4146e-05	1.63519	0.901873	0.0243408	1.08437	up
pos_2772	2-(3-Hydroxyphenyl)ethanol 1'-glucoside	1.31228e-05	2.26286e-05	1.81841e-05	3.47806e-05	4.27167e-05	1.80132e-05	5.38903e-05	3.27996e-05	0.000119344	9.10992e-05	6.85122e-05	7.07971e-05	4.31756e-05	7.65217e-05	3.39579e-05	6.03847e-05	2.9517e-05	7.0474e-05	2.38758	1.30623	0.00301974	1.32279	up
pos_2773	(±)-2-(2-Furanyl)pyrrolidine	9.86224e-05	0.000155525	0.000273438	0.000309466	0.000309972	0.0002512	0.000412921	0.000254807	0.000470289	0.000343036	0.000433255	0.000417241	0.000380306	0.00033668	0.000406966	0.000346438	0.000258244	0.000391776	1.51708	0.703709	0.00556606	1.29655	up
pos_2774	7',8'-Dihydro-8'-hydroxycitraniaxanthin	2.84797e-05	3.68411e-05	7.97229e-05	0.000181452	5.50698e-05	9.6304e-05	4.9798e-05	3.12917e-05	0.000217217	0.000225798	0.000154308	0.000155704	9.12194e-05	0.000247489	0.000248827	0.000176939	6.98699e-05	0.000189688	2.71487	1.64861	0.000485981	1.50352	up
pos_2775	Desmethylnortriptyline	1.37304e-05	2.61348e-05	3.71608e-05	3.4016e-05	3.93954e-05	2.2549e-05	4.90722e-05	3.69457e-05	5.36778e-05	7.29994e-05	7.67632e-05	6.83966e-05	4.26894e-05	2.90418e-05	4.39171e-05	5.87368e-05	3.23755e-05	5.57777e-05	1.72284	0.811608	0.0060703	1.24359	up
pos_2776	ent-6R,16bOH,17-Trihydroxy-7-oxo-6,7-seco-19,6-kauranolide 6-O-glucoside	1.7891e-06	1.3911e-06	2.3056e-06	5.11349e-06	5.02748e-06	1.96587e-06	6.82348e-06	6.47467e-06	8.43697e-06	7.49244e-06	7.21169e-06	9.88079e-06	7.08763e-06	6.71513e-06	8.84187e-06	7.33793e-06	3.86135e-06	7.87556e-06	2.03959	1.26054	0.000991758	1.50007	up
pos_2778	LPA(0:0/18:0)	3.35147e-06	4.95178e-06	5.96965e-06	1.43473e-05	1.1907e-05	9.88404e-06	1.51104e-05	6.06446e-06	1.68617e-05	1.09922e-05	2.08961e-05	1.42e-05	1.45542e-05	1.38044e-05	1.86127e-05	7.44976e-06	8.94826e-06	1.46714e-05	1.63958	0.830388	0.0201777	1.10624	up
pos_2784	Ixocarpanolide	0.000115801	0.00166929	0.00124937	0.00105568	0.00116347	0.00069614	0.00137198	0.000895684	0.00162926	0.00237092	0.00223469	0.00215787	0.00219421	0.0016613	0.00189151	0.00189388	0.00102718	0.0020042	1.95118	1.23809	0.000339566	1.4746	up
pos_2785	17beta-hydroxy-5beta-estran-3-one	5.77167e-06	1.07756e-05	1.44478e-05	1.69807e-05	1.7287e-05	1.30851e-05	2.45768e-05	1.72341e-05	2.34637e-05	2.97689e-05	3.18432e-05	2.73358e-05	2.82706e-05	2.23439e-05	2.50841e-05	3.09533e-05	1.50198e-05	2.7383e-05	1.82312	0.959042	0.000179629	1.59978	up
pos_2788	1-Oleoylglycerophosphoinositol	3.26578e-06	1.98853e-06	2.20515e-06	6.29346e-06	7.26312e-06	3.95883e-05	6.20518e-06	7.89224e-06	6.9948e-06	3.22417e-05	8.3436e-05	3.79875e-05	4.80552e-05	0.000119694	6.71862e-05	4.55199e-05	9.33772e-06	5.51394e-05	5.90502	2.90502	0.00676433	1.43143	up
pos_2790	7-Ketocholesterol	7.90815e-06	6.03555e-06	2.99645e-05	1.89078e-05	1.76098e-05	4.81732e-05	2.99559e-05	1.8116e-05	2.37049e-05	7.73703e-05	5.30151e-05	3.28298e-05	3.08918e-05	0.000174955	6.57216e-05	0.000109556	2.20839e-05	7.10056e-05	3.21527	1.66057	0.0298809	1.26466	up
pos_2791	PE(22:5(7Z,10Z,13Z,16Z,19Z)/P-18:1(11Z))	5.05744e-06	2.98772e-06	7.00279e-07	1.84161e-06	1.32166e-06	5.8778e-06	5.16686e-06	2.80314e-06	1.77741e-06	9.14677e-06	1.81343e-05	6.29114e-06	1.38719e-05	2.387e-05	1.64777e-05	1.26883e-05	3.21956e-06	1.27822e-05	3.97017	1.97972	0.00574851	1.47289	up
pos_2792	lysoPC(28:1(5Z))	0	0	6.61402e-09	0	6.06136e-08	2.93935e-06	1.28825e-06	0	9.83365e-07	3.50919e-06	8.29756e-06	6.22724e-06	5.0199e-06	1.08067e-05	6.8951e-06	5.35284e-06	5.36854e-07	5.88649e-06	10.9648	25.8503	0.00106003	1.60315	up
pos_2793	Helianthoside A	1.31422e-06	2.6233e-12	1.92544e-07	5.91302e-08	4.60038e-07	5.50762e-07	2.76545e-07	3.10751e-07	1.34362e-07	4.54176e-07	1.41596e-06	1.30896e-06	1.1019e-06	8.45076e-07	9.62928e-07	1.24673e-06	3.95498e-07	9.33761e-07	2.36097	3.39256	0.0251935	1.08667	up
pos_2799	exo-2-Methyl-3-methylenebicyclo[2.2.1]heptan-2-ol	9.46384e-06	1.26916e-05	2.34447e-05	2.9928e-05	1.80184e-05	2.10973e-05	2.40539e-05	1.89163e-05	4.67947e-05	4.34085e-05	3.17223e-05	3.00322e-05	2.84682e-05	3.55499e-05	4.22942e-05	2.6786e-05	1.97018e-05	3.5632e-05	1.80857	0.906238	0.00053103	1.45949	up
pos_2802	Palmitoyl glucuronide	5.34118e-06	1.04645e-05	8.70059e-06	9.29818e-06	7.63202e-06	4.25092e-06	2.22566e-05	1.44137e-05	2.5523e-05	2.06439e-05	1.14513e-05	2.23558e-05	1.53866e-05	1.04517e-05	1.70093e-05	3.97239e-05	1.02947e-05	2.03182e-05	1.97365	1.03535	0.0250564	1.09764	up
pos_2803	N2-Fructopyranosylarginine	7.39503e-07	3.70454e-06	8.52908e-07	1.10914e-05	3.13196e-06	2.42478e-06	1.99368e-05	3.78481e-06	1.05388e-05	4.71427e-06	2.84684e-05	3.38915e-05	2.53635e-05	8.14905e-06	2.35419e-05	1.08807e-05	5.70834e-06	1.81935e-05	3.18718	2.17284	0.0172674	1.12018	up
pos_2804	4-oxo-Retinoic acid	5.04875e-05	6.84395e-05	0.00011902	0.000168633	0.000149732	9.54494e-05	0.0001666	0.000101469	0.000163109	0.000270429	0.000195894	0.000191589	0.000157648	0.000111596	0.000190141	0.000166803	0.000114979	0.000180901	1.57334	0.723098	0.0105405	1.18518	up
pos_2805	Alosetron	7.46579e-06	1.14261e-05	3.58588e-05	2.39812e-05	4.0624e-05	1.61741e-05	3.98722e-05	3.44954e-05	2.52517e-05	6.42029e-05	3.91761e-05	2.39456e-05	8.56268e-05	6.7751e-05	3.69024e-05	8.50866e-05	2.62372e-05	5.34929e-05	2.03882	1.08837	0.0215532	1.16254	up
pos_2809	5-Acetylamino-6-amino-3-methyluracil	1.14779e-05	1.54687e-05	2.1685e-05	2.68881e-05	3.28698e-05	1.65018e-05	4.37361e-05	2.12214e-05	3.77618e-05	4.01545e-05	5.73552e-05	4.36776e-05	4.8391e-05	3.00531e-05	4.26273e-05	3.22345e-05	2.37311e-05	4.15319e-05	1.7501	0.898292	0.00261357	1.3202	up
pos_2810	Plicamycin	1.41823e-05	4.5258e-05	4.10171e-05	4.35693e-05	5.34986e-05	2.58705e-05	5.87357e-05	4.62779e-05	8.71034e-05	8.99887e-05	8.93249e-05	6.23267e-05	5.64681e-05	3.3186e-05	5.48377e-05	0.000123314	4.10512e-05	7.45686e-05	1.81648	0.875206	0.0129643	1.16892	up
pos_2813	QYNAD	8.36668e-06	2.44116e-05	1.58878e-05	2.16007e-05	1.64068e-05	1.44239e-05	3.03147e-05	1.81136e-05	3.13905e-05	3.41492e-05	3.31433e-05	4.20336e-05	2.58054e-05	1.70852e-05	2.50122e-05	2.86319e-05	1.86907e-05	2.96564e-05	1.58669	0.711747	0.00783555	1.17121	up
pos_2820	(S)-[8]-Gingerol	2.97726e-05	7.88974e-05	9.37697e-05	0.000132427	0.000119481	7.95246e-05	0.000236875	0.000115712	0.000154998	0.000151067	0.00019705	0.000263725	0.00019637	0.000144256	0.000167508	0.000126445	0.000110807	0.000175178	1.58092	0.823323	0.0292238	1.06055	up
pos_2821	Capsianoside IV	2.74627e-05	2.20719e-05	4.71004e-05	6.38218e-05	7.91834e-05	4.55434e-05	6.43572e-05	5.59844e-05	9.15705e-05	6.82047e-05	0.00011583	8.14443e-05	8.93804e-05	0.000121288	0.000112096	3.21471e-05	5.06906e-05	8.8995e-05	1.75565	0.825392	0.00933851	1.22871	up
pos_2822	D-Urobilinogen	7.1201e-05	0.000102043	0.000127485	0.000225598	0.0003469	0.000308171	0.000267739	0.000238059	0.000555051	0.00049719	0.000374922	0.000956218	0.00033224	0.000416805	0.000217969	0.000221447	0.0002109	0.00044648	2.11703	1.10743	0.0286423	1.01654	up
pos_2823	Janthitrem B	5.96028e-07	2.67162e-07	1.44125e-06	8.03648e-07	1.81292e-06	1.36982e-06	2.82032e-06	2.23457e-06	2.12649e-06	4.97385e-06	6.27816e-06	3.87121e-06	6.04529e-06	7.99275e-06	5.76367e-06	4.03024e-06	1.41821e-06	5.13521e-06	3.6209	2.07612	0.000352884	1.64292	up
pos_2828	Dihydroxyfumitremorgin C	6.1498e-07	2.56915e-06	1.98553e-06	1.48665e-06	2.73861e-06	2.72839e-07	3.11104e-06	1.22616e-06	2.06875e-06	3.1758e-06	5.11009e-06	6.79552e-06	5.52209e-06	1.6753e-06	3.65785e-06	2.92529e-06	1.75062e-06	3.86634e-06	2.20855	1.3413	0.0140764	1.06357	up
pos_2829	Hoduloside VI	6.45903e-06	6.54575e-06	1.40849e-05	2.07019e-05	2.52989e-05	1.48058e-05	2.40475e-05	1.50064e-05	2.8637e-05	2.50989e-05	3.29293e-05	2.46138e-05	2.20892e-05	2.07541e-05	3.11904e-05	1.45963e-05	1.58688e-05	2.49886e-05	1.5747	0.773643	0.0155501	1.13334	up
pos_2830	(1S,2R,4R,8S)-p-Menthane-2,8,9-triol 2-glucoside	5.26777e-07	4.33378e-07	4.70136e-07	5.48162e-06	6.8465e-07	2.10373e-06	8.67691e-07	9.16684e-07	5.09899e-06	2.17053e-06	2.72847e-06	2.98483e-06	2.96288e-06	5.13066e-06	5.59192e-06	2.17036e-06	1.43558e-06	3.60483e-06	2.51106	1.82382	0.016147	1.14106	up
pos_2831	6-Ethyl-1,2,3,4,5,6-hexahydro-7H-cyclopenta[b]pyridin-7-one	6.88864e-08	4.85813e-08	1.49666e-08	3.15176e-08	8.1732e-09	2.74256e-08	0	1.96013e-07	1.47294e-07	4.09795e-07	2.49333e-07	2.8372e-07	2.20515e-07	1.69944e-07	1.42294e-07	2.16113e-07	4.94454e-08	2.29876e-07	4.64909	7.60785	0.000428473	1.49332	up
pos_2832	Dolicholide	7.27468e-06	1.83502e-06	1.08839e-05	5.52545e-06	6.62157e-06	9.10267e-06	9.75821e-06	5.11587e-06	4.78621e-06	2.80729e-05	3.26047e-05	2.59435e-05	1.93401e-05	6.19784e-05	3.91465e-05	7.96376e-05	7.01468e-06	3.64387e-05	5.19464	2.17797	0.0102204	1.418	up
pos_2833	Demethylphylloquinone	1.44487e-05	1.42962e-05	0.000145403	1.05952e-05	6.36256e-05	0.000108793	7.82551e-05	7.13232e-05	4.91343e-05	0.000407789	0.000205192	0.000125588	0.000112773	0.000433633	0.00021729	0.000634075	6.33425e-05	0.000273184	4.31281	2.26378	0.0208107	1.29383	up
pos_2834	Stigmastentriol	1.36825e-05	8.96149e-06	1.78071e-05	1.82324e-05	1.84111e-05	1.85401e-05	2.26258e-05	2.11015e-05	2.13818e-05	4.92233e-05	6.20741e-05	6.15179e-05	4.28111e-05	6.44669e-05	4.19984e-05	5.05052e-05	1.74202e-05	4.92474e-05	2.82702	1.47805	0.000267616	1.68995	up
pos_2835	omega-hydroxyfinasteride	5.71942e-05	5.05099e-05	9.10959e-05	0.0002484	0.000190439	0.000219713	0.000132545	7.52442e-05	0.000287937	0.000156499	0.000333684	0.000164454	0.000243237	0.000217133	0.000334366	0.000248015	0.000133143	0.000248166	1.86391	1.07914	0.00715147	1.24193	up
pos_2840	repaglinide aromatic amine	1.44786e-06	2.42448e-06	1.89842e-06	2.22123e-06	3.35908e-06	1.77123e-06	4.4849e-06	3.18409e-06	1.00694e-05	9.03348e-06	6.05566e-06	9.10655e-06	7.95658e-06	6.01643e-06	5.63471e-06	1.36982e-05	2.59891e-06	8.44637e-06	3.24996	1.73089	0.00028405	1.56304	up
pos_2843	Indole-3-carbinol	3.45189e-06	1.39837e-06	5.40487e-06	1.00729e-05	8.49554e-06	6.67709e-06	7.50241e-06	5.85912e-06	1.27481e-05	6.85179e-06	7.24489e-06	1.25588e-05	6.26103e-06	8.18433e-06	1.22462e-05	8.71308e-06	6.10778e-06	9.35103e-06	1.531	0.756402	0.0332749	1.00736	up
pos_2846	Harderoporphyrin	4.39085e-06	7.84972e-06	1.5331e-05	1.66193e-05	1.8688e-05	1.07163e-05	2.39391e-05	2.00089e-05	2.98388e-05	2.46992e-05	2.49862e-05	3.22138e-05	2.84118e-05	2.00754e-05	2.5936e-05	1.41358e-05	1.46929e-05	2.50371e-05	1.70403	0.900269	0.00484105	1.2209	up
pos_2847	Crosatoside B	1.6302e-05	2.59159e-05	3.43771e-05	4.49151e-05	4.89224e-05	2.50041e-05	6.75506e-05	3.7325e-05	6.6497e-05	5.78687e-05	5.97944e-05	6.29527e-05	6.22119e-05	4.27464e-05	5.03098e-05	6.43474e-05	3.7539e-05	5.8341e-05	1.55414	0.74422	0.00839957	1.23114	up
pos_2848	Cysteinyl-Tyrosine	2.74674e-06	2.37139e-06	1.84031e-06	2.58842e-06	4.36732e-06	1.41555e-06	4.20297e-06	2.06402e-06	8.74081e-06	7.26224e-06	6.03822e-06	5.30998e-06	5.0912e-06	4.0531e-06	6.69575e-06	4.7386e-06	2.69959e-06	5.99124e-06	2.21931	1.20566	0.000269878	1.44129	up
pos_2849	Hydroxyminaline	6.3298e-05	0.000113857	0.000184472	0.000223768	0.00015605	0.000117098	0.000204752	0.000155467	0.000310688	0.00024614	0.000172964	0.000221527	0.000214585	0.000170851	0.000197409	0.000231548	0.000152345	0.000220714	1.44877	0.603326	0.0149025	1.06587	up
pos_2851	trans-isoeugenol-O-glucuronide	1.40095e-05	2.94164e-05	3.97048e-05	3.29557e-05	4.91527e-05	1.98565e-05	4.55642e-05	4.10914e-05	5.80806e-05	4.86288e-05	4.17095e-05	7.52661e-05	5.39787e-05	4.69917e-05	5.29553e-05	7.51974e-05	3.39689e-05	5.6601e-05	1.66626	0.813252	0.00266575	1.27902	up
pos_2853	Heteroflavanone C	7.19816e-06	9.21235e-06	1.08163e-05	1.98711e-05	2.0254e-05	9.43896e-06	3.18438e-05	1.64992e-05	2.85002e-05	2.33862e-05	2.44938e-05	3.60765e-05	3.17453e-05	2.11315e-05	2.68767e-05	2.25216e-05	1.56417e-05	2.68415e-05	1.71602	0.923023	0.00697854	1.23394	up
pos_2855	L-Canaline	0.000150262	0.000260416	0.000250135	0.000472403	0.000363382	0.000161548	0.000552981	0.000278777	0.000423579	0.000472466	0.000550413	0.000484177	0.000595078	0.000417186	0.000404395	0.000458869	0.000311238	0.000475771	1.52864	0.734462	0.0146374	1.17763	up
pos_2856	O-b-D-Gal-(1->3)-O-[O-b-D-Gal-(1->4)-2-(acetylamino)-2-deoxy-b-D-Glc-(1->6)]-2-(acetylamino)-2-deoxy- D-Galactose	9.93472e-07	2.36308e-06	3.88119e-06	6.24174e-06	2.72729e-06	2.62831e-06	9.69995e-06	5.16727e-06	1.75297e-05	8.36798e-06	9.417e-06	1.39725e-05	1.14235e-05	1.75928e-06	8.75237e-06	1.3731e-05	4.21279e-06	1.06192e-05	2.5207	1.39446	0.00691101	1.17524	up
pos_2859	Obacunone	7.06179e-06	9.13215e-06	1.28105e-05	2.01709e-05	1.91846e-05	7.47223e-06	2.4858e-05	1.71163e-05	2.80452e-05	3.44338e-05	2.6843e-05	3.26836e-05	2.5187e-05	1.16952e-05	2.34553e-05	3.3857e-05	1.47258e-05	2.7025e-05	1.83521	0.95091	0.00357515	1.27451	up
pos_2861	Gestrinone	6.89149e-06	6.92579e-06	1.12728e-05	1.46061e-05	1.50658e-05	8.74265e-06	1.97896e-05	1.09999e-05	2.83051e-05	2.3992e-05	1.54043e-05	2.32324e-05	2.07999e-05	1.68498e-05	2.23113e-05	2.12744e-05	1.17868e-05	2.15211e-05	1.82587	0.93591	0.000461839	1.42586	up
pos_2862	Glucoconvallatoxoloside	6.41919e-07	2.63844e-06	1.57231e-06	4.04587e-06	5.00751e-06	1.63118e-06	8.1122e-06	4.98173e-06	1.21006e-05	3.76698e-06	1.21483e-05	1.24829e-05	1.42317e-05	7.24253e-06	7.00313e-06	1.12775e-05	3.57889e-06	1.00317e-05	2.80302	1.74371	0.00115784	1.35957	up
pos_2863	(2S)-2-Butanol O-[b-D-Apiofuranosyl-(1->6)-b-D-glucopyranoside]	7.20065e-10	1.7253e-06	1.37491e-06	3.6355e-06	8.55682e-06	3.62588e-06	5.32294e-06	8.07206e-06	9.12391e-06	5.54489e-06	7.27017e-06	6.74661e-06	6.8502e-06	6.01022e-06	5.41972e-06	8.74223e-06	4.03927e-06	6.96349e-06	1.72395	2.39468	0.0359	1.05169	up
pos_2868	Ergocalciferol	5.05778e-06	8.66599e-06	1.56143e-05	7.06433e-09	1.61995e-07	4.1636e-07	1.98325e-06	4.45594e-08	4.74387e-05	3.442e-05	1.87941e-05	1.95913e-05	1.42025e-05	9.43929e-06	1.03497e-05	1.22997e-05	3.99392e-06	2.08169e-05	5.21215	4.79665	0.00904355	1.09159	up
pos_2872	Butyrylcholine	0	0	0	0	0	0	0	1.28963e-07	5.79717e-08	1.41353e-07	1.47979e-07	5.94965e-07	2.63096e-07	4.13984e-07	4.91835e-07	3.46181e-07	1.61204e-08	3.07171e-07	19.0547	37.5005	0.00290286	1.46834	up
pos_2879	N(1)-acetylsperminium(3+)	1.09881e-07	6.43307e-07	9.31362e-07	0	2.68304e-07	1.14136e-06	1.79259e-06	1.56138e-06	1.40875e-07	2.82597e-06	3.60904e-06	2.04955e-06	3.94631e-06	2.93611e-06	2.16161e-06	3.26954e-06	8.06024e-07	2.61738e-06	3.24727	7.10119	0.00324751	1.44359	up
pos_2881	Elatoside G	4.59257e-05	2.37065e-05	8.12707e-05	0.000155356	0.000126736	6.21802e-05	4.28326e-05	5.90222e-05	0.000140602	0.000134288	0.000195811	9.47476e-05	0.000147631	0.000318547	0.000352396	3.3254e-05	7.46287e-05	0.000177159	2.37388	1.18266	0.0348606	1.09316	up
pos_2882	Estriol-16-Glucuronide	9.83648e-07	1.24007e-06	1.14733e-06	6.5167e-06	3.69116e-06	2.18628e-06	7.55189e-06	5.3911e-06	1.34195e-05	1.11637e-05	1.44447e-05	1.67978e-05	1.83681e-05	1.73135e-05	1.03402e-05	1.23771e-05	3.58852e-06	1.42781e-05	3.97882	2.36418	2.584e-06	1.70105	up
pos_2883	Minocycline	6.83181e-06	1.40592e-05	1.60511e-05	2.32446e-05	3.00445e-05	1.18028e-05	4.1539e-05	2.72235e-05	4.77952e-05	3.5097e-05	4.1152e-05	4.65742e-05	5.18965e-05	3.24738e-05	3.97684e-05	3.49489e-05	2.13496e-05	4.12132e-05	1.9304	1.12919	0.00129251	1.38221	up
pos_2885	Hetacillin	5.88731e-07	3.22059e-07	1.04959e-06	7.4905e-07	9.44787e-07	2.45466e-07	9.81828e-07	1.11007e-06	8.27288e-07	2.41703e-06	1.89216e-06	6.50611e-07	3.06134e-06	1.46806e-06	2.69392e-06	9.74226e-07	7.48948e-07	1.74808e-06	2.33405	1.19873	0.0175901	1.16903	up
pos_2889	Elaterinide	1.21935e-05	1.47147e-05	2.94231e-05	2.61865e-05	2.19511e-05	1.14962e-05	5.47602e-05	2.78749e-05	5.12859e-05	4.88544e-05	3.8998e-05	4.28636e-05	6.45671e-05	2.21394e-05	3.80446e-05	3.91073e-05	2.4825e-05	4.32325e-05	1.74149	0.923259	0.0146012	1.08217	up
pos_2894	Piperitol	0.000243884	0.000202164	0.000814356	0.000382136	0.000321699	0.000755099	0.000708008	0.000298108	0.00031644	0.00131002	0.00166443	0.00129601	0.00140728	0.00289545	0.00249626	0.00175789	0.000465682	0.00164297	3.5281	1.78887	0.0034637	1.51742	up
pos_2897	15(R)-hydroperoxy-EPE	6.9274e-06	1.73294e-05	2.05118e-05	2.81768e-05	2.33193e-05	1.77829e-05	3.90585e-05	1.9609e-05	3.62859e-05	2.57801e-05	4.69567e-05	3.94481e-05	4.2524e-05	3.3181e-05	3.18374e-05	2.29229e-05	2.15894e-05	3.4867e-05	1.61501	0.792421	0.00899195	1.18303	up
pos_2899	Cortol	0.000287999	0.000401882	0.000553039	0.00122501	0.000632045	0.000622048	0.000739397	0.000705839	0.00184239	0.00134082	0.000993257	0.00133355	0.00100939	0.00139218	0.00105079	0.000877653	0.000645907	0.00123	1.90431	1.00525	0.00151214	1.34087	up
pos_2903	Vapreotide	0	5.89995e-07	2.74246e-06	3.33625e-06	5.3419e-06	8.91119e-07	4.05957e-06	6.63086e-06	1.09346e-05	2.90897e-05	4.70651e-06	3.26922e-05	2.10333e-05	5.71184e-06	1.21501e-05	8.87919e-07	2.94902e-06	1.46508e-05	4.96801	7.65413	0.0257844	1.03938	up
pos_2904	Neotussilagine	9.42178e-06	1.33409e-05	1.65905e-05	1.9574e-05	3.03426e-05	1.54746e-05	3.18985e-05	1.45784e-05	2.37383e-05	3.72104e-05	3.11432e-05	2.81364e-05	3.73962e-05	2.14445e-05	2.75768e-05	3.92562e-05	1.89026e-05	3.07377e-05	1.62611	0.779546	0.00672613	1.24239	up
pos_2911	Myristic acid	0.00011018	0.000161484	0.000276967	0.000242603	0.000286053	0.000289948	0.000405738	0.000244305	0.00030114	0.000423301	0.000456927	0.000381125	0.000365632	0.000400926	0.00050248	0.000473034	0.00025216	0.000413071	1.63813	0.787277	0.00121147	1.52998	up
pos_2913	Heliespirone A	2.48922e-06	5.91435e-06	9.00954e-06	1.99685e-05	1.14378e-05	1.60868e-05	1.14341e-05	1.57454e-05	4.46216e-05	3.62662e-05	1.41169e-05	2.97235e-05	1.38564e-05	2.16767e-05	2.52757e-05	2.59022e-05	1.15107e-05	2.64299e-05	2.29611	1.32146	0.00485529	1.27846	up
pos_2914	6-Epi-7-isocucurbic acid glucoside	5.74853e-07	2.59373e-06	5.74883e-06	6.57335e-05	1.37639e-05	1.57368e-05	1.32927e-05	1.35576e-05	1.94356e-05	2.04313e-05	7.09004e-05	7.37521e-05	2.69645e-05	0.000173253	6.37702e-05	4.97436e-05	1.63752e-05	6.22813e-05	3.80338	2.552	0.039105	1.14096	up
pos_2915	DG(18:0/20:4(8Z,11Z,14Z,17Z)/0:0)	1.33305e-07	4.27681e-07	1.36704e-06	9.85132e-06	3.75318e-06	2.96267e-05	1.55076e-05	3.20581e-06	6.34605e-06	5.45344e-05	0.000131783	3.81812e-05	4.56096e-05	8.5852e-05	0.000155405	5.05559e-05	7.98408e-06	7.10334e-05	8.89688	4.1944	0.00902802	1.40698	up
pos_2920	Nb-Pentacosanoyltryptamine	6.64025e-07	0	7.00034e-07	4.55987e-07	1.11265e-06	2.0089e-06	1.21978e-06	3.41647e-06	4.52242e-06	4.45331e-06	4.83387e-06	4.41195e-06	4.37267e-06	4.05081e-06	3.64801e-06	1.48271e-06	1.19723e-06	3.97197e-06	3.31763	7.38695	0.000138692	1.54159	up
pos_2921	CE(5:0)	0	0	0	0	0	0	1.05114e-07	0	0	3.35544e-07	1.31753e-06	2.64111e-06	1.66245e-06	3.53873e-06	2.79856e-06	1.73319e-06	1.31392e-08	1.75339e-06	133.447	34.5998	0.0048775	1.46193	up
pos_2922	3-Oxooctadecanoic acid	2.03569e-05	2.419e-05	3.3022e-05	3.28244e-05	3.5459e-05	5.97651e-05	6.28969e-05	1.82632e-05	3.84017e-05	6.55728e-05	0.000160541	6.75582e-05	0.000159208	0.000127579	0.00010045	0.000156884	3.58472e-05	0.000109524	3.05531	1.58949	0.00308306	1.46364	up
pos_2926	Crustecdysone	2.17787e-05	2.31989e-05	3.09182e-05	0.00015652	8.92034e-05	0.000120165	9.61706e-05	3.81414e-05	0.000145618	6.80732e-05	0.000132127	0.000172344	0.000152588	0.000175535	0.000208808	0.000109286	7.20119e-05	0.000145547	2.02116	1.31087	0.0078246	1.25076	up
pos_2929	Allopregnanolone	5.77726e-07	2.87662e-07	8.40008e-07	7.56344e-06	7.19906e-07	1.04778e-06	1.02091e-06	3.05406e-06	9.50773e-07	1.04078e-05	1.67153e-05	9.57712e-06	2.40063e-06	1.35459e-05	1.68273e-06	8.15976e-06	1.88894e-06	7.93e-06	4.19813	2.26497	0.0229982	1.21342	up
pos_2934	3-carboxy-4-methyl-5-propyl-2-furanpropanoate	9.72541e-07	1.27566e-06	1.71759e-06	2.54462e-06	2.29101e-06	2.41604e-06	4.70716e-06	4.46941e-06	3.08826e-06	4.16268e-06	6.91995e-06	3.94715e-06	4.62236e-06	4.09913e-06	3.98652e-06	2.61312e-06	2.54925e-06	4.1799e-06	1.63965	0.847281	0.0277746	1.15743	up
pos_2937	4-Hydroxy-3-prenylbenzoic acid glucoside	9.54152e-06	1.27507e-05	2.13821e-05	1.87837e-05	2.12304e-05	1.50775e-05	2.54402e-05	2.19741e-05	2.65136e-05	2.54994e-05	2.17956e-05	2.83777e-05	2.74917e-05	1.76131e-05	2.48034e-05	2.34049e-05	1.82725e-05	2.44374e-05	1.33739	0.468598	0.0182573	1.07736	up
pos_2938	Pentacarboxyl porphyrinogen III	5.42522e-07	9.6022e-07	1.85826e-06	1.13675e-06	4.14268e-07	1.48631e-06	3.33564e-06	7.64315e-07	2.61379e-06	1.41889e-06	3.25809e-06	4.15136e-06	4.45401e-06	1.61025e-06	3.72502e-06	2.19576e-06	1.31228e-06	2.9284e-06	2.23152	1.34178	0.00856854	1.17062	up
pos_2940	Paraxanthine	1.27602e-06	2.88906e-06	3.82089e-06	6.59813e-06	4.74972e-06	2.48674e-06	4.92261e-06	3.05511e-06	5.1619e-06	1.00985e-05	1.87469e-05	1.06603e-05	1.08841e-05	5.84325e-06	4.52702e-06	4.74353e-06	3.72478e-06	8.83319e-06	2.37146	1.2189	0.0210873	1.10361	up
pos_2944	LysoPC(17:0)	4.88688e-05	3.54842e-05	9.3054e-05	9.34991e-05	3.79995e-05	5.8047e-05	5.38804e-05	3.51102e-05	5.42629e-05	0.000223153	0.000164615	0.000115095	7.913e-05	0.000181892	0.000304621	9.16037e-05	5.69929e-05	0.000151797	2.66343	1.31442	0.0149766	1.29597	up
pos_2945	Gravacridonetriol glucoside	4.95854e-06	3.76789e-06	7.30486e-06	1.51261e-05	1.02985e-05	6.98265e-06	1.77697e-05	1.21691e-05	1.88412e-05	2.32694e-05	1.72882e-05	2.62829e-05	1.44021e-05	1.34279e-05	2.00206e-05	2.03614e-05	9.79717e-06	1.92367e-05	1.9635	1.11679	0.00118313	1.43824	up
pos_2948	Janthitrem G	0	0	4.53656e-07	0	0	1.61575e-06	0	2.13354e-07	0	0	5.22391e-06	1.14503e-06	6.2091e-07	4.68883e-06	7.1417e-06	4.36204e-06	2.85345e-07	2.8978e-06	10.1554	18.2507	0.032525	1.22442	up
pos_2954	Domoic acid	3.05796e-07	1.21892e-06	2.63778e-06	4.53526e-06	3.41763e-06	4.03888e-06	4.22184e-06	2.46196e-06	6.3697e-06	4.77122e-06	3.54026e-06	3.25621e-06	5.6871e-06	5.61053e-06	5.58705e-06	1.93671e-06	2.85476e-06	4.59485e-06	1.60954	0.945346	0.0375927	1.00129	up
pos_2956	7-a,25-Dihydroxycholesterol	2.52053e-05	2.61779e-05	1.28107e-05	1.88466e-05	1.4939e-05	3.20075e-05	2.99854e-05	1.01068e-05	2.92331e-05	9.82042e-05	9.625e-05	0.000106471	7.61311e-05	0.000119502	7.05821e-05	9.25686e-05	2.12599e-05	8.61177e-05	4.05071	2.02613	0.000199942	1.70018	up
pos_2960	13'-Carboxy-gamma-tocotrienol	4.70441e-06	3.90941e-06	6.20196e-06	5.46741e-06	5.27768e-06	4.37583e-06	8.9093e-06	4.85626e-06	1.31116e-05	2.78794e-05	4.04815e-05	1.96718e-05	2.77598e-05	0.000130927	4.74093e-05	9.50885e-05	5.46278e-06	5.02911e-05	9.20612	2.85848	0.0180689	1.33585	up
pos_2961	28-Glucosyloleanolic acid 3-arabinoside	1.83569e-07	0	2.51555e-08	8.38383e-07	9.30357e-07	2.3928e-06	6.98744e-07	7.65362e-08	3.08322e-07	2.46235e-06	7.95721e-06	1.95428e-06	2.58133e-06	1.17677e-05	4.2727e-06	4.04781e-06	6.43194e-07	4.41896e-06	6.87034	8.55377	0.0240146	1.28126	up
pos_2963	LysoPE(0:0/24:1(15Z))	3.84685e-06	6.14836e-06	1.46345e-05	7.7863e-06	1.08559e-05	2.46076e-05	1.95332e-05	1.39728e-05	1.40539e-05	2.41887e-05	4.01599e-05	3.14806e-05	3.01484e-05	6.56138e-05	5.46428e-05	4.91226e-05	1.26732e-05	3.86764e-05	3.05182	1.68794	0.0029477	1.53389	up
pos_2965	2-Hydroxylinolenic acid	1.10019e-06	1.98074e-06	1.72398e-06	6.93896e-06	3.82059e-06	5.83962e-06	8.62502e-06	5.06844e-06	3.86053e-06	7.8203e-06	1.39106e-05	1.03008e-05	1.09928e-05	1.40477e-05	1.56938e-05	1.56961e-05	4.38719e-06	1.15403e-05	2.63046	1.5825	0.00152306	1.55026	up
pos_2967	Risperidone	7.90039e-07	1.68969e-06	2.08583e-06	4.49411e-06	3.32297e-06	1.04329e-06	3.80501e-06	1.74014e-06	5.12084e-06	3.17565e-06	3.62361e-06	5.3808e-06	3.3051e-06	1.08924e-05	2.85494e-06	5.45767e-06	2.37139e-06	4.97637e-06	2.09851	1.15928	0.0301086	1.11788	up
pos_2969	Ganoderic acid Mg	3.85978e-07	1.38565e-07	1.56845e-06	4.00592e-06	2.96958e-07	1.22638e-06	1.9076e-06	1.15375e-06	8.75036e-06	4.98089e-06	3.33917e-06	4.82091e-06	3.42884e-06	6.19361e-06	4.27772e-06	4.24621e-06	1.33545e-06	5.00471e-06	3.74759	2.49232	0.000381214	1.46612	up
pos_2971	Gingerglycolipid B	4.90869e-07	1.04695e-06	4.74743e-06	5.10459e-06	3.13745e-06	5.63133e-06	5.41436e-06	5.45703e-06	8.89232e-06	1.30356e-05	6.29984e-06	1.34527e-05	3.24666e-06	5.95973e-06	9.56839e-06	2.89833e-06	3.87875e-06	7.9192e-06	2.04169	1.20791	0.0295451	1.07911	up
pos_2973	Tryptophyl-Hydroxyproline	1.04584e-06	4.01723e-06	5.59871e-06	8.77533e-06	7.8051e-06	5.75872e-06	9.48792e-06	4.3781e-06	1.62851e-05	1.24569e-05	7.19848e-06	1.22005e-05	9.78564e-06	1.14165e-05	1.02993e-05	1.56812e-05	5.85837e-06	1.19154e-05	2.03392	1.21301	0.000937007	1.40132	up
pos_2975	Withanolide B	2.64335e-06	3.67625e-06	1.08371e-05	1.42214e-05	1.47634e-05	8.792e-06	1.17836e-05	1.1578e-05	1.82309e-05	1.1867e-05	1.87801e-05	1.99807e-05	1.69796e-05	1.77288e-05	2.05358e-05	7.60606e-06	9.78687e-06	1.64636e-05	1.68221	0.896147	0.00992497	1.15603	up
pos_2979	1-Isomangostin hydrate	9.59763e-07	4.77497e-06	4.2571e-06	6.3203e-06	4.28921e-06	3.609e-06	7.83606e-06	3.7244e-06	6.18329e-06	6.70688e-06	5.81339e-06	6.76726e-06	6.47159e-06	4.44146e-06	9.54934e-06	5.976e-06	4.47135e-06	6.48865e-06	1.45116	0.698268	0.0390892	1.02425	up
pos_2980	(2b,3b)-Dihydroxy-30-nor-12,20(29)-oleanadiene-28-glucopyranosyloxy-23-oic acid 3-glucuronide	2.9481e-07	3.88286e-07	8.97421e-07	3.47242e-07	2.06576e-07	8.39334e-07	1.7059e-06	2.41483e-06	4.89793e-06	3.12194e-06	4.76379e-06	5.27221e-06	3.56917e-06	1.0596e-06	4.08063e-06	4.63466e-06	8.868e-07	3.92499e-06	4.42602	2.50501	0.000183817	1.52991	up
pos_2982	Lysyl-Lysine	5.74414e-06	9.06539e-06	1.2575e-05	2.38195e-05	1.80679e-05	2.80614e-05	2.17497e-05	1.74059e-05	3.95429e-05	2.23487e-05	2.20166e-05	2.53033e-05	2.69679e-05	3.35509e-05	3.50711e-05	2.36083e-05	1.70611e-05	2.85512e-05	1.67347	0.8681	0.00617719	1.28475	up
pos_2986	MG(18:4(6Z,9Z,12Z,15Z)/0:0/0:0)	0.000715531	0.0010883	0.0011568	0.00333568	0.00256887	0.001781	0.00196586	0.00276991	0.0061606	0.00388756	0.00385146	0.00533271	0.00265602	0.00389451	0.00296109	0.00260191	0.00192274	0.00391823	2.03784	1.12907	0.00330471	1.262	up
pos_2988	Hypoxanthine	0.00216548	0.00360616	0.00487926	0.0050341	0.00524123	0.00318483	0.00650089	0.00445414	0.00646444	0.00745515	0.00611466	0.00667718	0.00634465	0.00527593	0.00590547	0.00667148	0.00438326	0.00636362	1.4518	0.600856	0.00387619	1.33359	up
pos_2990	Amisulpride	5.55262e-07	1.66338e-06	2.8501e-06	7.20009e-06	3.27005e-06	1.00633e-06	1.10783e-05	2.17725e-06	1.22137e-05	4.18894e-06	1.47921e-05	1.26194e-05	1.05667e-05	5.1275e-06	8.41811e-06	7.68377e-06	3.7251e-06	9.45127e-06	2.53719	1.80517	0.00761049	1.17435	up
pos_2991	Ethylene brassylate	0.000120498	0.000163028	0.00021527	0.00028882	0.000317796	0.000306764	0.000505682	0.000327392	0.000756378	0.000615904	0.000512794	0.000758515	0.000578186	0.000385519	0.000523154	0.000314001	0.000280656	0.000555556	1.97949	1.04935	0.00174354	1.32099	up
pos_2992	Cyclandelate	9.31563e-07	1.72669e-06	3.99292e-06	5.5023e-06	2.92198e-06	5.12057e-06	7.57016e-06	3.7011e-06	1.51531e-06	1.05921e-05	1.61456e-05	5.91265e-06	4.14725e-06	1.89575e-05	1.24192e-05	6.42154e-06	3.93341e-06	9.5139e-06	2.41874	1.16762	0.0374864	1.22745	up
pos_2993	2-trans-6-cis-Dodecadienal	3.00092e-05	9.28686e-05	0.000156206	0.000166464	0.000209997	0.000118796	0.000241223	0.000160298	0.000228568	0.000301849	0.000280681	0.000273982	0.000285397	0.000187796	0.000243019	0.000240219	0.000146983	0.000255189	1.73618	0.986453	0.00202114	1.38697	up
pos_3004	Flavidulol C	6.56442e-07	4.00947e-06	2.75657e-06	5.54818e-06	7.89603e-07	6.84162e-06	4.96352e-06	2.63809e-06	1.0801e-05	2.03941e-05	1.49939e-05	1.5609e-05	1.32533e-05	1.60071e-05	2.73772e-05	2.9222e-05	3.52544e-06	1.84572e-05	5.23544	2.69389	0.000247161	1.68693	up
pos_3005	Saponin H	6.55032e-06	6.50995e-06	6.03881e-06	8.02241e-06	6.36373e-06	8.6815e-06	9.26367e-06	2.0269e-06	4.65881e-06	6.00279e-06	3.4026e-05	1.2198e-05	7.98984e-06	3.76254e-05	4.31304e-05	2.83222e-05	6.68216e-06	2.17442e-05	3.25406	1.36973	0.0300536	1.24723	up
pos_3009	3,5-Bis(1,1-dimethylethyl)-4-hydroxy-benzoic acid ethyl ester	3.687e-06	6.14294e-06	1.0658e-05	1.29462e-05	8.17143e-06	1.70978e-05	2.09876e-05	1.15148e-05	1.08734e-05	3.46158e-05	4.44642e-05	2.57552e-05	1.80942e-05	5.12845e-05	3.3784e-05	2.69211e-05	1.14007e-05	3.07241e-05	2.69492	1.46892	0.0038828	1.51681	up
pos_3010	2-Hexaprenyl-3-methyl-6-methoxy-1,4 benzoquinone	0	3.49779e-08	0	3.00335e-07	4.15091e-07	3.94594e-07	4.89934e-08	2.81745e-07	2.74295e-08	2.10641e-07	5.20555e-07	6.8644e-07	6.62951e-07	1.07204e-06	9.77587e-07	1.11135e-06	1.84467e-07	6.58624e-07	3.57041	11.9457	0.0118704	1.31802	up
pos_3013	15(S)-Hydroxyeicosatrienoic acid	1.24049e-06	1.73867e-06	4.38275e-06	1.40193e-05	1.0857e-06	5.85983e-06	8.55821e-06	2.73924e-06	1.29301e-05	1.91975e-05	2.1273e-05	1.41079e-05	1.3448e-05	1.96074e-05	4.44251e-05	7.35865e-06	4.95303e-06	1.90435e-05	3.84482	2.28871	0.0089507	1.32542	up
pos_3014	LysoPE(0:0/22:2(13Z,16Z))	1.39066e-06	4.75802e-06	5.5975e-06	3.02679e-05	1.84834e-05	1.75051e-05	1.95017e-05	1.5281e-05	2.75438e-05	1.82557e-05	2.54632e-05	3.76438e-05	3.44955e-05	3.61062e-05	2.02633e-05	2.85267e-05	1.40982e-05	2.85373e-05	2.02418	1.45606	0.0046701	1.30068	up
pos_3017	10,20-Dihydroxyeicosanoic acid	0.000214804	0.000270064	0.000432344	0.000438612	0.000471156	0.000588513	0.000793951	0.000431999	0.000463501	0.000855926	0.00103941	0.000805956	0.000842301	0.000984612	0.00103621	0.000917968	0.00045518	0.000868235	1.90745	0.996152	0.000484332	1.60152	up
pos_3024	3-Hydroxysebacic acid	1.04438e-06	2.19221e-06	4.79174e-07	2.39253e-06	3.06966e-06	2.13645e-06	4.53163e-06	1.40689e-06	1.42047e-05	6.77341e-06	6.77011e-06	5.26783e-06	6.42587e-06	1.81629e-06	5.11365e-06	3.40755e-06	2.15662e-06	6.22242e-06	2.88527	1.57931	0.0164283	1.05362	up
pos_3026	11,12-Dimethylrosmanol	9.95295e-07	3.16637e-06	5.93619e-06	4.85659e-06	7.80477e-06	5.8554e-06	1.10039e-05	6.83682e-06	1.21747e-05	8.16555e-06	1.0693e-05	1.28862e-05	7.63087e-06	7.18103e-06	6.16318e-06	1.31774e-05	5.80691e-06	9.75899e-06	1.68058	0.951066	0.0165398	1.12996	up
pos_3027	(9E)-Valenciaxanthin	5.14772e-05	6.17381e-05	0.000100189	0.000107107	0.000125345	8.58867e-05	0.00018023	9.3701e-05	0.000225708	0.000144199	0.000173564	0.000164729	0.000197329	0.000197641	0.000202612	0.000136921	0.000100709	0.000180338	1.79068	0.917904	0.000620237	1.45131	up
pos_3031	(8R,8'R)-Secoisolariciresinol 9-glucoside	6.32318e-07	1.19683e-06	2.97576e-06	2.11839e-06	2.50699e-06	1.85589e-06	2.32658e-06	2.46827e-06	5.44584e-06	3.3943e-06	3.51675e-06	5.24768e-06	3.43945e-06	3.46174e-06	3.3054e-06	2.80805e-06	2.01013e-06	3.8274e-06	1.90406	1.02604	0.0010354	1.31539	up
pos_3032	Nummularine B	3.78242e-06	1.3755e-05	4.107e-05	2.27976e-05	2.30315e-05	1.14706e-05	3.66789e-05	3.16686e-05	4.26602e-05	0.000149681	4.23135e-05	4.5695e-05	4.86717e-05	2.37574e-05	3.77864e-05	6.46446e-05	2.30318e-05	5.69012e-05	2.47055	1.39848	0.0469136	1.00787	up
pos_3033	[6]-Gingerdiol 5-O-beta-D-glucopyranoside	7.33436e-05	0.000139788	0.000172531	0.000210709	0.000214475	0.00011154	0.000301337	0.000186397	0.000324585	0.000271788	0.000265816	0.00030947	0.000308357	0.00019573	0.000220631	0.0002776	0.000176265	0.000271747	1.5417	0.717901	0.00712841	1.1916	up
pos_3034	Fluocinolone Acetonide	6.67313e-07	7.32981e-07	3.95154e-07	1.26629e-06	2.51891e-06	4.63621e-07	7.13031e-06	5.24145e-06	1.0981e-05	1.33263e-05	4.61528e-06	9.76109e-06	6.51063e-06	5.42866e-06	7.95502e-06	1.82159e-05	2.302e-06	9.59924e-06	4.16995	2.69898	0.00222278	1.42039	up
pos_3035	Isopropylmaleate	1.10673e-07	6.67175e-07	1.41082e-07	1.89863e-06	2.88748e-07	4.72436e-07	3.23033e-06	4.93579e-07	1.75971e-06	1.70596e-06	5.9033e-06	4.90634e-06	3.03418e-06	1.38933e-06	2.95637e-06	3.13662e-06	9.12832e-07	3.09898e-06	3.3949	2.44896	0.00741608	1.26025	up
pos_3036	Queuosine	6.0585e-06	1.18975e-05	1.72885e-05	1.42321e-05	2.48246e-05	1.35127e-05	2.64839e-05	1.88036e-05	2.03066e-05	2.09197e-05	2.64641e-05	2.71841e-05	3.14665e-05	1.85433e-05	2.34651e-05	1.99819e-05	1.66377e-05	2.35414e-05	1.41495	0.602333	0.0325549	1.00428	up
pos_3040	Irinotecan	3.10049e-05	5.00543e-05	8.70843e-05	7.58114e-05	8.8154e-05	4.65096e-05	0.000104055	7.75583e-05	0.00010112	0.000106885	0.000104436	0.000134267	0.000146006	7.07485e-05	9.59202e-05	8.50758e-05	7.00289e-05	0.000105557	1.50734	0.654484	0.0122237	1.06592	up
pos_3042	2-Arachidonoylglycerophosphocholine	9.54988e-06	2.51016e-05	3.5898e-05	2.60957e-05	2.98216e-05	1.53734e-05	4.90382e-05	4.28377e-05	6.6302e-05	6.41267e-05	3.9387e-05	5.47528e-05	4.81101e-05	2.7863e-05	4.29971e-05	7.50377e-05	2.92145e-05	5.2322e-05	1.79096	0.939818	0.00687508	1.20393	up
pos_3044	19-Hydroxy-PGE2	6.86233e-05	0.000105313	0.000187318	0.000158639	0.000215184	0.000136193	0.000232649	0.00018596	0.000266962	0.000262835	0.000223341	0.000305776	0.000215843	0.00028692	0.000206641	0.000189511	0.000161235	0.000244729	1.51784	0.676937	0.00475266	1.28043	up
pos_3045	Nervonoylacetone	1.5444e-07	6.11708e-07	3.80856e-07	4.50336e-06	1.40596e-06	1.88535e-06	2.46323e-06	6.93179e-07	4.62127e-06	1.84306e-06	3.5788e-06	1.92137e-06	4.05756e-06	3.86228e-06	6.90322e-06	4.39274e-06	1.51226e-06	3.89754e-06	2.57729	1.90148	0.00756585	1.26208	up
pos_3049	Cinncassiol C	3.08736e-06	7.40284e-06	8.83454e-06	1.79583e-05	1.31691e-05	7.3162e-06	1.93576e-05	8.41752e-06	1.90053e-05	1.56912e-05	1.74051e-05	1.68589e-05	2.89686e-05	2.00454e-05	1.82792e-05	1.18793e-05	1.06929e-05	1.85166e-05	1.73167	0.949827	0.0104716	1.14758	up
pos_3051	Ethylhexyl salicylate	3.56485e-06	8.13086e-06	1.55685e-05	2.31528e-05	1.38287e-05	1.99616e-05	1.86293e-05	1.90618e-05	4.19943e-05	9.44782e-05	1.89314e-05	2.81727e-05	2.05853e-05	2.93168e-05	2.98852e-05	2.67896e-05	1.52373e-05	3.62692e-05	2.38029	1.24542	0.0472211	1.03334	up
pos_3056	DG(14:0/18:2(9Z,12Z)/0:0)	1.6743e-06	5.328e-08	7.2707e-07	2.55672e-06	2.24155e-06	4.77091e-07	3.33348e-07	4.95912e-07	1.70104e-06	3.41753e-06	2.43684e-06	4.21084e-06	4.85471e-06	2.75098e-06	1.4273e-06	1.46677e-06	1.06991e-06	2.78325e-06	2.60139	1.97449	0.00976958	1.08086	up
pos_3057	L-Octanoylcarnitine	1.68375e-06	4.22944e-07	1.43359e-06	1.24966e-07	4.7649e-07	1.19567e-05	1.0239e-06	3.79093e-06	1.36362e-10	2.24967e-05	1.92612e-05	1.34918e-05	1.46943e-05	3.64587e-05	1.30703e-05	4.20638e-05	2.61415e-06	2.01921e-05	7.72416	2.0431	0.00750354	1.43954	up
pos_3059	PE(20:2(11Z,14Z)/20:5(5Z,8Z,11Z,14Z,17Z))	1.15657e-06	5.89644e-06	3.92118e-06	5.46652e-06	4.82954e-06	9.14387e-06	1.08986e-05	4.74163e-06	2.73684e-06	1.26264e-05	1.95842e-05	1.06514e-05	1.90214e-05	2.63984e-05	1.84247e-05	1.95287e-05	5.75679e-06	1.61215e-05	2.80043	1.49134	0.00424103	1.48373	up
pos_3061	PE(18:3(9Z,12Z,15Z)/20:2(11Z,14Z))	1.04402e-06	7.83616e-06	6.66611e-06	7.98432e-06	5.3468e-06	4.36538e-06	3.3576e-06	2.45044e-06	9.706e-06	5.99057e-06	8.1234e-06	1.1093e-05	6.16135e-06	9.19006e-06	1.44367e-05	1.21924e-05	4.88135e-06	9.61168e-06	1.96906	1.16082	0.00390971	1.24975	up
pos_3064	Pentadecanol	5.05281e-08	1.08441e-07	1.41454e-07	2.36561e-07	2.02486e-07	2.75333e-07	3.46645e-07	1.76967e-07	6.63718e-07	6.94509e-07	1.16789e-06	8.6318e-07	8.45074e-07	5.97548e-07	8.55595e-07	1.16496e-06	1.92302e-07	8.56559e-07	4.45424	2.3136	1.47707e-05	1.73825	up
pos_3065	Brassinolide	0	2.95654e-07	6.27376e-07	2.16606e-06	2.36539e-07	1.06953e-06	8.38703e-07	1.84866e-07	1.1329e-06	2.81502e-06	3.81037e-06	3.07523e-06	1.23518e-06	2.56681e-06	4.1962e-06	1.28538e-06	6.77341e-07	2.51464e-06	3.71251	7.50697	0.00303502	1.41519	up
pos_3066	Moxifloxacin	3.11645e-05	3.3549e-05	4.69153e-05	5.23062e-05	4.3333e-05	2.74652e-05	6.38409e-05	3.61048e-05	6.21685e-05	5.43647e-05	5.58916e-05	6.29355e-05	7.25665e-05	4.94562e-05	5.76704e-05	4.40297e-05	4.18349e-05	5.73854e-05	1.37171	0.493021	0.0120365	1.09266	up
pos_3077	Scillipheosidin 3-[glucosyl-(1->2)-rhamnoside]	1.17691e-07	6.49971e-07	1.29666e-06	4.23807e-06	1.0899e-06	5.99161e-07	5.43744e-06	2.1771e-06	3.35685e-06	2.36165e-06	7.40442e-06	7.87685e-06	4.70753e-06	2.04982e-06	2.15369e-06	6.21787e-06	1.95075e-06	4.51608e-06	2.31505	1.77079	0.0336117	1.03133	up
pos_3081	Citrusin F	1.99911e-07	4.79806e-06	3.47141e-06	1.40267e-06	7.87778e-06	5.17967e-06	6.79415e-06	6.5352e-06	8.61969e-06	1.90115e-05	1.73243e-05	2.69445e-05	6.88574e-06	7.55986e-06	9.87289e-06	3.20628e-06	4.53236e-06	1.24281e-05	2.74208	1.73283	0.0265754	1.07484	up
pos_3083	3-[3-Carboxy-2,3-dihydro-2-(4-hydroxy-3-methoxyphenyl)-7-methoxy-5-benzofuranyl]-2-propenoic acid	0.000109734	0.000202281	0.000273799	0.000285278	0.000250852	0.00010833	0.000290129	0.000251447	0.000341853	0.000299607	0.000226732	0.000288116	0.000250549	0.000330203	0.000329822	0.00033076	0.000221481	0.000299705	1.35319	0.516867	0.0253916	1.08187	up
pos_3084	13,14-Dihydro PGF-1a	5.88746e-05	6.21756e-05	7.32058e-05	0.000102586	0.000108928	0.000157608	0.000130393	7.34978e-05	0.00027394	0.000178771	0.000164457	0.000170785	0.000136592	0.000158391	0.000277	0.000145407	9.59086e-05	0.000188168	1.96195	1.00623	0.00191377	1.38484	up
pos_3086	Nimodipine	8.13123e-06	1.67816e-05	1.83412e-05	2.72622e-05	2.53351e-05	1.41384e-05	5.16202e-05	2.30032e-05	4.39349e-05	3.97493e-05	4.18685e-05	5.00655e-05	5.8625e-05	3.54358e-05	3.86196e-05	3.86351e-05	2.30766e-05	4.33667e-05	1.87925	1.07638	0.00289405	1.33904	up
pos_3092	(E)-4-(3,7-Dimethyl-2,6-octadienyl)-1,3,5-trihydroxyxanthone	1.25628e-06	4.87785e-06	7.76813e-06	6.66378e-06	1.29048e-05	4.97629e-06	1.1611e-05	7.88941e-06	1.45433e-05	7.90303e-06	1.31708e-05	1.21938e-05	1.78033e-05	1.09204e-05	1.20246e-05	1.20963e-05	7.24344e-06	1.25819e-05	1.73701	1.01599	0.00689387	1.16314	up
pos_3093	6-allyl-8b-Carboxy-ergoline	4.20735e-06	2.82046e-06	3.2427e-05	2.31163e-05	6.11484e-06	5.35438e-06	1.92602e-05	2.55567e-05	2.8289e-05	6.00702e-05	4.29114e-05	3.91917e-05	5.14496e-05	6.04888e-06	3.98031e-05	4.76702e-05	1.48571e-05	3.94292e-05	2.65389	1.69038	0.00442797	1.25361	up
pos_3094	Isoleucyl-Alanine	0	1.67341e-07	0	3.6077e-07	3.0117e-07	8.25706e-07	9.03678e-07	3.97845e-07	3.89727e-07	1.37776e-06	3.72149e-06	2.13751e-06	2.20801e-06	7.67691e-06	4.33438e-06	3.3956e-06	3.69564e-07	3.15517e-06	8.53756	13.386	0.00947996	1.43468	up
pos_3095	4-Nonylphenol	2.03487e-05	2.60442e-05	4.24948e-05	5.1413e-05	4.18484e-05	8.1487e-05	7.61524e-05	4.57342e-05	4.53599e-05	0.000131063	0.000180758	0.000121844	0.000139048	0.000214433	0.000162234	0.000151554	4.81903e-05	0.000143287	2.97335	1.59613	0.000625849	1.6487	up
pos_3100	Reticulatamol	6.52944e-05	1.34598e-05	4.36948e-05	2.8102e-05	4.41026e-05	3.51988e-05	8.80907e-05	8.39705e-05	0.00029039	5.00592e-05	0.000130697	6.41194e-05	5.78652e-05	0.000190316	0.000104401	0.000193526	5.02392e-05	0.000135172	2.69056	1.38688	0.0252862	1.12734	up
pos_3102	Licorice glycoside D1	0.000104329	0.000172012	0.000275423	0.000380882	0.00039924	0.000167597	0.000504746	0.000373105	0.000761261	0.000766852	0.000691023	0.000767821	0.000747277	0.000338502	0.000583557	0.000465912	0.000297167	0.000640276	2.1546	1.22632	0.000503911	1.3882	up
pos_3106	2-Hydroxy-6-tridecylbenzoic acid	0	0	5.77385e-07	8.55523e-07	1.1491e-07	1.08813e-06	2.04218e-07	0	6.36883e-07	1.64295e-06	1.9248e-06	1.15116e-06	8.93825e-07	2.36431e-06	3.14957e-06	1.3266e-06	3.5502e-07	1.63626e-06	4.60893	18.1137	0.00273896	1.47838	up
pos_3107	Polyoxyethylene (600) monoricinoleate	2.78644e-05	0.000188773	0.000146955	0.000326773	0.000303069	0.000206649	0.000455282	0.000290958	0.000529628	0.000422363	0.000350119	0.000382383	0.000718297	0.000555961	0.00054808	0.000571503	0.000243291	0.000509792	2.0954	1.35048	0.00079169	1.45276	up
pos_3109	2,6-Dimethyl-7-octene-1,6-diol 8-O-glucoside	4.72494e-06	3.87194e-06	5.65576e-06	7.31186e-06	4.46836e-06	5.01095e-06	3.86219e-06	1.84387e-05	4.95605e-05	4.30045e-05	9.95496e-06	2.44696e-05	1.41754e-05	2.17686e-05	9.44882e-06	5.02688e-05	6.66808e-06	2.78314e-05	4.17382	1.99311	0.0102226	1.23645	up
pos_3122	Dihydroergotamine	2.04166e-05	4.41758e-05	5.46565e-05	4.72094e-05	5.55736e-05	4.88757e-05	6.65688e-05	8.33324e-05	0.000117813	0.000145938	4.9497e-05	9.16898e-05	8.95438e-05	5.5701e-05	0.000117933	6.59126e-05	5.26011e-05	9.17534e-05	1.74433	0.803855	0.0154082	1.12817	up
pos_3131	Cabazitaxel	0	0	0	6.44825e-07	9.65284e-07	0	3.31379e-06	2.61798e-07	4.50924e-06	3.51274e-06	3.10171e-06	2.47521e-06	2.51329e-06	2.05774e-06	1.17484e-06	9.94782e-07	6.48212e-07	2.54244e-06	3.92224	23.6755	0.00547017	1.21835	up
pos_3140	Muricin E	2.96102e-06	4.76307e-06	7.02062e-06	9.90127e-06	5.51503e-06	1.17381e-05	8.30079e-06	6.24321e-06	4.75187e-06	3.70025e-05	3.45587e-05	2.99252e-05	2.51832e-05	3.99112e-05	2.24593e-05	8.67785e-05	7.05539e-06	3.50713e-05	4.97086	2.09059	0.0120526	1.36123	up
pos_3144	3'-Sialyllactosamine	2.36872e-08	0	5.78795e-07	4.88829e-07	3.02237e-06	2.64891e-06	5.79607e-07	1.5417e-06	6.00892e-07	3.66126e-06	1.16909e-05	9.50065e-06	3.21323e-06	1.60928e-05	6.46621e-06	1.64615e-05	1.11049e-06	8.46094e-06	7.61913	8.68625	0.0100427	1.39675	up
pos_3151	8-[(Aminomethyl)sulfanyl]-6-sulfanyloctanoic acid	9.22323e-07	3.25213e-07	3.80637e-07	4.35757e-07	1.03515e-06	8.07248e-07	9.1952e-07	5.96955e-07	3.10881e-07	3.95077e-06	7.98855e-06	2.06864e-06	5.68477e-06	2.61651e-05	5.52214e-06	9.74037e-06	6.7785e-07	7.67891e-06	11.3283	2.84533	0.0436182	1.17177	up
pos_3155	Ginsenoside Rh8	2.19743e-06	8.78614e-06	1.73176e-05	2.4179e-05	1.46668e-05	1.33247e-05	4.38318e-05	1.523e-05	4.81669e-05	3.5056e-05	4.17686e-05	3.22436e-05	2.93047e-05	2.90527e-05	4.42526e-05	2.43979e-05	1.74417e-05	3.55304e-05	2.03709	1.36909	0.00495099	1.31235	up
pos_3157	(S)-Nerolidol 3-O-[a-L-Rhamnopyranosyl-(1->4)-a-L-rhamnopyranosyl-(1->2)-[a-L-rhamnopyranosyl-(1->6)]-b-D-glucopyranoside]	0	5.52131e-07	3.81823e-07	3.41896e-07	3.28988e-07	1.27564e-06	8.74679e-07	3.83258e-07	1.0877e-05	2.10236e-06	4.16315e-06	1.58732e-06	2.62349e-06	1.76166e-06	5.97343e-06	1.43757e-06	5.17302e-07	3.81575e-06	7.37626	7.99028	0.023884	1.05443	up
pos_3158	1-(6Z,9Z,12Z-octadecatrienoyl)-glycero-3-phosphate	3.03108e-05	3.78773e-05	7.82324e-05	8.84582e-05	8.36069e-05	5.17998e-05	0.000100799	5.02131e-05	0.00018509	0.000129074	0.000172513	0.000141831	0.000130349	0.00014161	0.000138979	0.000112347	6.51622e-05	0.000143974	2.20947	1.23974	1.86753e-05	1.59265	up
pos_3159	Metanephrine	4.22216e-07	1.05516e-06	1.93544e-06	2.35592e-06	3.52378e-06	3.70415e-06	4.10199e-06	4.71794e-06	5.60401e-06	9.69393e-06	5.40896e-06	1.12203e-05	4.71387e-06	4.19989e-06	2.26524e-06	2.66092e-06	2.72707e-06	5.72089e-06	2.09781	1.19782	0.0371218	1.0086	up
pos_3160	LysoPE(0:0/22:4(7Z,10Z,13Z,16Z))	8.6455e-06	1.11833e-05	1.2781e-05	2.03885e-05	1.41882e-05	1.98719e-05	3.55164e-05	1.35292e-05	4.33417e-05	4.01721e-05	3.80179e-05	2.92314e-05	2.66574e-05	2.09187e-05	2.94947e-05	1.87499e-05	1.7013e-05	3.0823e-05	1.81173	0.931213	0.00688811	1.23347	up
pos_3161	Neolinustatin	3.92832e-06	4.03356e-06	4.02754e-06	7.36091e-06	4.46504e-06	3.07158e-06	6.8569e-06	9.45171e-06	9.07658e-06	1.50346e-05	8.9628e-06	7.84527e-06	1.23583e-05	6.75419e-06	7.09686e-06	7.05601e-06	5.39945e-06	9.27308e-06	1.71741	0.823228	0.0109078	1.17129	up
pos_3168	Glutamyl-Arginine	4.52162e-06	9.48587e-06	1.81208e-05	1.51068e-05	1.43501e-05	1.08241e-05	1.44566e-05	1.43968e-05	2.01633e-05	3.99968e-05	1.80787e-05	3.10557e-05	1.52964e-05	9.43553e-06	2.4615e-05	2.0119e-05	1.26578e-05	2.2345e-05	1.76531	0.801729	0.0260276	1.06059	up
pos_3169	(S)C(S)S-S-Methylcysteine sulfoxide	2.72106e-07	9.02117e-07	1.75932e-06	1.5324e-06	2.76453e-06	1.21072e-06	1.68108e-06	2.7062e-06	2.55046e-06	3.28003e-06	3.22008e-06	3.1991e-06	4.09425e-06	1.88995e-06	2.73258e-06	2.88736e-06	1.60356e-06	2.98173e-06	1.85944	1.12852	0.00281366	1.27495	up
pos_3171	Physalolactone	1.02784e-05	1.56128e-05	2.64329e-05	1.9838e-05	3.22345e-05	2.09958e-05	2.51384e-05	3.13548e-05	3.74681e-05	5.24229e-05	5.66689e-05	5.08617e-05	3.64687e-05	3.22852e-05	3.12296e-05	2.55187e-05	2.27357e-05	4.03655e-05	1.77542	0.860845	0.00333681	1.29066	up
pos_3173	a-L-Arabinofuranosyl-(1->3)-b-D-xylopyranosyl-(1->4)-D-xylose	0.000111738	0.000143123	0.000271199	0.000242329	0.00025121	0.000155498	0.000276258	0.000199688	0.000315997	0.000344709	0.000381475	0.000442352	0.000319298	0.000219226	0.000297708	0.000216402	0.00020638	0.000317146	1.53671	0.649221	0.00716268	1.14364	up
pos_3176	Gabapentin	1.7373e-05	2.87478e-05	3.14019e-05	9.42434e-05	5.315e-05	6.66719e-05	7.06132e-05	4.82872e-05	0.000136686	7.36289e-05	7.46924e-05	7.99503e-05	0.000116669	0.000123897	0.000131719	9.93049e-05	5.1311e-05	0.000104568	2.03793	1.16419	0.001014	1.42962	up
pos_3177	Melizame	0.00015305	0.000305199	0.000209375	0.000323692	0.000385001	9.15771e-05	0.000766966	0.000360494	7.51888e-05	0.0003201	0.000936598	0.000848974	0.00110549	0.000648872	0.000672257	0.000746153	0.000324419	0.000669204	2.06278	0.975222	0.0288706	1.09784	up
pos_3179	3b-Hydroxy-6b-angeloyloxy-7(11)-eremophilen-12,8b-olide	5.30295e-06	1.84364e-05	3.13731e-05	2.74373e-05	4.83847e-05	3.24562e-05	5.51818e-05	4.17125e-05	4.17713e-05	4.47016e-05	7.31201e-05	7.33855e-05	6.5449e-05	4.3575e-05	5.74881e-05	3.55583e-05	3.25356e-05	5.43811e-05	1.67143	0.948139	0.0139586	1.14988	up
pos_3183	Genipin	1.3226e-07	0	4.80618e-07	1.39677e-06	1.23759e-06	1.54676e-06	2.25953e-07	1.15595e-06	2.88043e-06	5.19369e-06	4.12531e-06	3.32834e-06	1.67512e-06	1.93868e-06	2.21938e-06	1.61694e-06	7.71986e-07	2.87224e-06	3.72058	7.55838	0.00185602	1.407	up
pos_3185	1-(3-Methyl-2-butenoyl)-6-apiosylglucose	4.37089e-07	3.33374e-06	5.95402e-06	9.58112e-06	4.10023e-06	2.00713e-06	9.89934e-06	4.37685e-06	1.17662e-05	7.21533e-06	7.39848e-06	8.6289e-06	7.00276e-06	7.55025e-06	7.46023e-06	8.38872e-06	4.96119e-06	8.17636e-06	1.64806	1.15511	0.0347067	1.02934	up
pos_3187	25-O-Desacetyl rifabutin	4.06471e-07	1.16849e-06	4.87733e-06	2.57453e-06	2.01317e-06	1.96601e-06	1.78338e-06	3.66178e-06	7.14246e-06	8.49989e-06	7.14731e-06	9.13e-06	5.42176e-06	2.58038e-06	6.51012e-06	1.48431e-06	2.30639e-06	5.98953e-06	2.59692	1.47032	0.00616596	1.17875	up
pos_3188	Orcein	6.46777e-07	1.51692e-07	5.62664e-07	6.08761e-07	7.53218e-07	1.65725e-06	3.05053e-06	3.19947e-06	2.39437e-06	5.57217e-06	2.78816e-06	4.15291e-06	2.79848e-06	2.57002e-06	2.69514e-06	4.18053e-06	1.3288e-06	3.39397e-06	2.55417	1.86251	0.00305858	1.42468	up
pos_3191	Hebevinoside IX	3.95942e-07	5.94685e-07	4.63271e-06	9.41335e-06	1.75172e-06	9.75785e-06	4.734e-06	4.52915e-06	1.20213e-05	1.36303e-05	1.10602e-05	1.50772e-05	6.11696e-06	2.32158e-05	2.29816e-05	7.95345e-06	4.47618e-06	1.40071e-05	3.12926	2.19049	0.00336381	1.44108	up
pos_3193	MG(16:0/0:0/0:0)	0.000147105	0.000133742	0.00015837	0.000121079	0.000164307	0.000152835	0.000196905	9.35685e-05	8.85685e-05	0.000230113	0.000380016	0.00023576	0.00035369	0.000313363	0.000294364	0.000395426	0.000145989	0.000286412	1.96188	0.88455	0.00507153	1.41882	up
pos_3194	alpha-Tocopherol succinate	3.44385e-07	1.4849e-06	3.8307e-07	6.72164e-07	5.10506e-07	1.64953e-07	2.98774e-07	8.90471e-07	5.59961e-06	3.79204e-06	7.00022e-06	6.2074e-06	9.03847e-06	1.15497e-05	6.5088e-06	3.06678e-05	5.93653e-07	1.00455e-05	16.9215	4.07521	0.0175507	1.25615	up
pos_3201	Avenestergenin A2	1.21872e-06	5.94723e-07	1.39193e-06	3.36975e-06	5.63732e-06	6.04166e-06	6.04157e-06	2.65534e-06	3.86142e-06	4.29383e-06	7.52933e-06	1.00463e-05	1.37679e-05	1.58101e-05	1.33353e-05	4.28832e-06	3.36888e-06	9.11656e-06	2.70611	1.62962	0.0121348	1.26664	up
pos_3211	5-Methyl-2,5-di-1-pyrrolidinyl-2-cyclopenten-1-one	0	9.63952e-08	5.05589e-07	4.47331e-07	0	1.22177e-07	1.07325e-06	4.86641e-07	8.43841e-07	1.8009e-06	2.34826e-06	3.52036e-06	2.20635e-06	1.30888e-06	1.69956e-06	1.28532e-06	3.41423e-07	1.87668e-06	5.49665	13.1618	0.000813631	1.48236	up
pos_3215	4-Hydroxy-5-phenyltetrahydro-1,3-oxazin-2-one	4.65789e-05	5.68041e-05	0.000105797	0.000121467	0.000104487	5.90567e-05	0.000107362	8.87632e-05	0.000149611	0.00012051	0.000123025	0.000121412	0.000121096	0.000188414	0.000150093	7.69762e-05	8.62895e-05	0.000131392	1.52269	0.643743	0.0102052	1.19106	up
pos_3220	Pyranomammea C	1.05551e-06	1.51538e-06	8.36053e-07	3.61927e-06	2.97715e-06	1.45561e-06	6.81309e-06	1.73717e-06	6.35314e-06	4.42488e-06	9.31301e-06	6.6619e-06	7.16746e-06	5.08434e-06	6.83452e-06	3.76769e-06	2.50116e-06	6.20087e-06	2.4792	1.58584	0.00149469	1.38526	up
pos_3221	6-O-Oleuropeoylsucrose	9.48708e-06	1.58053e-05	1.87941e-05	1.7662e-05	1.76164e-05	1.06005e-05	3.09672e-05	2.03943e-05	3.15473e-05	2.82325e-05	2.19082e-05	3.44118e-05	3.03945e-05	2.00085e-05	2.42855e-05	3.22833e-05	1.76659e-05	2.7884e-05	1.57841	0.721154	0.00438095	1.24719	up
pos_3222	Isoetharine	1.72869e-05	2.76769e-05	2.62058e-05	4.40171e-05	3.42684e-05	1.92606e-05	6.06011e-05	2.87201e-05	5.87654e-05	3.60766e-05	5.74553e-05	6.47907e-05	6.77771e-05	4.00332e-05	5.71515e-05	4.36003e-05	3.22546e-05	5.32063e-05	1.64957	0.799392	0.00647373	1.18991	up
pos_3224	2-(2-Furanyl)-3,4,5,6-tetrahydropyridine	1.58513e-06	2.1817e-06	3.5987e-06	3.33301e-06	4.93762e-06	2.39466e-06	4.87541e-06	4.3787e-06	5.24526e-06	4.0908e-06	5.84901e-06	4.97755e-06	5.8648e-06	3.85839e-06	4.46853e-06	5.05685e-06	3.41062e-06	4.9264e-06	1.44443	0.616391	0.0139127	1.13205	up
pos_3227	Cytidine	2.70316e-06	8.92039e-06	1.36075e-05	7.98697e-06	5.62444e-06	6.85758e-06	1.4516e-05	9.27619e-06	1.60225e-05	3.60735e-05	1.29121e-05	1.56751e-05	1.93455e-05	9.71592e-06	1.54897e-05	1.9215e-05	8.68653e-06	1.80562e-05	2.07864	1.11367	0.0131126	1.17797	up
pos_3228	Jimenezin	0.0487217	0.0540192	0.0374223	0.0377191	0.0500929	0.0221521	0.0486926	0.0290074	0.0496896	0.065262	0.0649568	0.0589913	0.0597099	0.0468192	0.0500293	0.0597039	0.0409784	0.0568953	1.38842	0.51943	0.00568947	1.16887	up
pos_3233	DG(22:4(7Z,10Z,13Z,16Z)/15:0/0:0)	3.22303e-06	5.21433e-06	1.8359e-05	5.91057e-05	6.91352e-05	0.000127053	4.62983e-05	2.33216e-05	8.20334e-05	7.04767e-05	0.000169952	9.87003e-05	0.000108844	0.000118836	0.000220963	8.80601e-05	4.39638e-05	0.000119733	2.72345	2.13832	0.0059378	1.32589	up
pos_3245	5-Dodecyldihydro-2(3H)-furanone	5.47778e-05	5.06207e-05	9.67571e-05	7.70774e-05	6.78367e-05	0.000189616	0.000176186	5.88909e-05	7.12912e-05	0.000216021	0.000371005	0.000229933	0.000167248	0.000511012	0.000493768	0.000296557	9.64703e-05	0.000294604	3.05383	1.56755	0.00820878	1.44162	up
pos_3250	1-Amino-3-hydroxymethyl-5-methyl-adamantane	0	0	0	0	0	7.166e-07	1.00496e-06	0	4.5522e-07	3.32799e-06	6.13856e-06	2.36967e-06	4.72773e-06	4.23845e-06	3.05783e-06	5.24386e-06	2.15195e-07	3.69491e-06	17.1701	35.2192	0.000772343	1.62678	up
pos_3251	Oleanolic acid 3-[glucosyl-(1->4)-xyloside]	1.4053e-05	1.39623e-05	3.06969e-05	5.88595e-05	3.55616e-05	3.81359e-05	3.4798e-05	3.486e-05	9.20614e-05	3.53195e-05	5.58164e-05	4.83271e-05	4.90276e-05	5.84797e-05	6.60827e-05	4.23964e-05	3.26159e-05	5.59389e-05	1.71508	0.864564	0.0114642	1.13678	up
pos_3252	Docosadienoate (22:2n6)	9.49871e-06	1.62363e-05	2.38359e-05	2.16395e-05	2.54514e-05	2.27612e-05	2.72222e-05	1.79233e-05	2.05823e-05	3.38226e-05	3.85318e-05	3.2482e-05	3.3343e-05	2.98406e-05	3.39064e-05	3.39349e-05	2.0571e-05	3.20554e-05	1.55828	0.683913	0.000951878	1.47328	up
pos_3253	Methyl Arachidonate	7.65911e-06	4.9645e-06	7.12633e-06	1.74908e-05	6.11028e-06	1.0112e-05	1.18919e-05	4.76665e-06	1.23362e-05	3.54653e-05	1.92989e-05	2.19305e-05	1.52044e-05	2.39582e-05	3.92035e-05	2.57418e-05	8.76518e-06	2.41423e-05	2.75435	1.50021	0.0017554	1.52122	up
pos_3256	Procaterol	0	4.62537e-07	1.2589e-06	4.32435e-06	1.0299e-06	2.03209e-06	2.67843e-06	1.30068e-06	3.89577e-06	5.30683e-06	2.51818e-06	1.95731e-06	3.25617e-06	2.63859e-06	5.25474e-06	2.33386e-06	1.63586e-06	3.39518e-06	2.07547	6.74253	0.0198273	1.14248	up
pos_3260	3b-Hydroxy-6b-methoxy-7(11)-eremophilen-12,8a-olide	1.7019e-05	1.95952e-05	3.19175e-05	7.19422e-05	3.51654e-05	2.74052e-05	6.2369e-05	4.52609e-05	6.47301e-05	5.67679e-05	7.19367e-05	7.44886e-05	4.79825e-05	7.07764e-05	7.25358e-05	5.93983e-05	3.88343e-05	6.4827e-05	1.66932	0.888953	0.00720057	1.35361	up
pos_3263	(1RS,2RS)-Guaiacylglycerol 1-glucoside	2.25463e-06	3.4456e-06	4.18128e-06	3.74374e-06	8.22355e-06	2.67742e-06	1.16868e-05	6.99676e-06	1.72669e-05	1.3143e-05	1.50359e-05	1.27194e-05	1.41186e-05	9.41689e-06	1.32195e-05	1.01084e-05	5.40122e-06	1.31286e-05	2.43067	1.47277	0.000144865	1.50782	up
pos_3267	Nisoldipine	2.21978e-06	3.56986e-06	6.2076e-06	7.94752e-06	8.1065e-06	4.1531e-06	8.34753e-06	6.68849e-06	1.10958e-05	6.45278e-06	9.39168e-06	1.03639e-05	1.37879e-05	7.12836e-06	9.67898e-06	8.20483e-06	5.90505e-06	9.51303e-06	1.611	0.776232	0.0079109	1.11886	up
pos_3270	6-Methoxymusizin 8-O-[b-D-glucopyranosyl-(1->6)-b-D-glucopyranosyl-(1->3)-b-D-glucopyranosyl-(1->6)-b-D-glucopyranoside]	0.00357241	0.00106375	0.00154842	0.00147606	0.00199204	0.00133027	0.00239691	0.00170445	0.00229078	0.00366087	0.0034453	0.00321226	0.00347223	0.00260328	0.00264353	0.00327649	0.00188554	0.00307559	1.63115	0.784	0.00380766	1.31317	up
pos_3272	Myricanene A 5-[arabinosyl-(1->6)-glucoside]	0.000121143	0.000234057	0.000359564	0.000442893	0.000560983	0.000343743	0.000672504	0.000462796	0.00104484	0.000696833	0.000762902	0.00101557	0.000865492	0.00069468	0.000519467	0.000388437	0.00039971	0.000748528	1.87268	0.997543	0.00433972	1.20302	up
pos_3273	Budesonide	2.97914e-05	5.38717e-05	6.58855e-05	8.2685e-05	8.00096e-05	4.28041e-05	0.000120268	7.34207e-05	0.000108654	0.000108211	0.000101344	0.000111648	0.000111128	7.42159e-05	9.25221e-05	0.000104275	6.8592e-05	0.0001015	1.47976	0.665402	0.0126618	1.18874	up
pos_3277	TG(10:0/13:0/8:0)	0.000235573	0.000203111	0.000324715	0.00020735	0.000307003	0.00147485	0.00059686	0.000508154	0.000226181	0.00265779	0.00353423	0.00240785	0.00235012	0.00421382	0.00258925	0.00419745	0.000482203	0.00277209	5.7488	2.53089	0.00115071	1.62152	up
pos_3278	Carisoprodol	1.80422e-05	3.48705e-05	3.15627e-05	3.66544e-05	3.50569e-05	1.76284e-05	6.79143e-05	4.49308e-05	6.31586e-05	6.92908e-05	4.32195e-05	5.21139e-05	4.57756e-05	4.27241e-05	4.15041e-05	0.000112016	3.58325e-05	5.87254e-05	1.63888	0.753613	0.0429885	1.0387	up
pos_3279	Asparaginyl-Histidine	3.74834e-07	6.9208e-07	1.79845e-06	1.07946e-06	6.12877e-07	1.13699e-06	1.75187e-06	1.44463e-06	1.31575e-06	2.2056e-06	1.68772e-06	1.95971e-06	2.37689e-06	8.04154e-07	1.54639e-06	2.30907e-06	1.1114e-06	1.77566e-06	1.59768	0.77559	0.0268713	1.05589	up
pos_3284	Tasosartan	1.74839e-05	9.55641e-06	1.78552e-05	1.4078e-05	1.42869e-05	1.94598e-05	1.48583e-05	1.51979e-05	1.29715e-05	2.38389e-05	3.15604e-05	2.19996e-05	2.17976e-05	2.67711e-05	2.89638e-05	3.42976e-05	1.5347e-05	2.5275e-05	1.6469	0.695097	0.0034992	1.48032	up
pos_3286	Harmalol	0	7.46298e-07	7.63909e-07	1.14689e-06	1.72606e-06	2.3319e-06	1.15684e-06	2.1365e-06	1.11014e-06	4.8601e-06	4.40225e-06	3.65498e-06	2.98432e-06	6.07125e-06	5.71352e-06	3.77035e-06	1.25105e-06	4.07086e-06	3.25396	7.1369	0.00107436	1.59641	up
pos_3287	Phaseoluside A	9.94126e-05	2.09365e-05	1.92141e-05	1.20084e-05	1.31886e-05	4.3121e-05	2.38486e-05	2.2147e-05	1.14598e-05	5.81046e-05	7.41697e-05	4.95707e-05	4.45538e-05	0.000106128	9.43355e-05	0.000100407	3.17346e-05	6.73412e-05	2.12201	1.19626	0.0367638	1.13124	up
pos_3288	1-(Methylsulfinyl)propyl 2-propenyl disulfide	0	0	2.30637e-07	0	0	5.76778e-07	1.3036e-07	2.32182e-07	0	2.11339e-06	1.16684e-06	1.36461e-06	6.81659e-07	1.67628e-06	2.82141e-06	1.0832e-06	1.46245e-07	1.36342e-06	9.32289	18.2195	0.00495783	1.47837	up
pos_3293	Maslinic acid	1.85962e-06	2.69625e-06	4.06458e-06	1.29442e-05	6.71401e-06	2.21037e-06	1.07089e-05	3.21617e-06	2.07254e-05	8.28707e-06	1.05381e-05	1.65528e-05	1.1731e-05	7.90847e-06	1.46249e-05	9.07716e-06	5.55177e-06	1.24306e-05	2.23904	1.42727	0.00711016	1.13348	up
pos_3294	Aminoglutethimide	1.46945e-07	5.87503e-08	7.31368e-08	1.12302e-07	6.82348e-08	2.28866e-09	3.51809e-08	3.55361e-08	3.11395e-07	1.95197e-07	2.34575e-07	4.23338e-07	1.69989e-07	2.46503e-07	9.33689e-08	9.45791e-08	6.65468e-08	2.21118e-07	3.32275	2.16247	0.00496421	1.19733	up
pos_3296	Unknown 370	0	0	2.67706e-07	3.97291e-07	9.0002e-07	5.67221e-06	3.34561e-06	2.06191e-06	1.80841e-05	1.00095e-05	6.55969e-06	6.33717e-06	7.38421e-06	7.34848e-06	1.08542e-05	4.95889e-06	1.58059e-06	8.94204e-06	5.65739	13.9976	0.00112035	1.42295	up
pos_3298	L-a-glutamyl-L-Lysine	1.79131e-06	8.16021e-06	1.42734e-05	1.84305e-05	2.26142e-05	1.13176e-05	2.47237e-05	1.26507e-05	2.86108e-05	1.65301e-05	2.66814e-05	2.06776e-05	3.48107e-05	2.3365e-05	2.4157e-05	1.76043e-05	1.42452e-05	2.40546e-05	1.68861	1.02446	0.0128632	1.10716	up
pos_3300	Amobarbital	0	0	3.06342e-07	1.34804e-07	1.24225e-06	4.30625e-06	2.00812e-06	1.38763e-06	5.12177e-07	8.41325e-06	1.54926e-05	9.03093e-06	7.98428e-06	1.98041e-05	1.33146e-05	1.78293e-05	1.17317e-06	1.15477e-05	9.84308	14.3286	0.00204368	1.59964	up
pos_3303	LysoPE(0:0/22:5(7Z,10Z,13Z,16Z,19Z))	2.22369e-05	2.9944e-05	4.38896e-05	5.82764e-05	3.75751e-05	2.38486e-05	6.96764e-05	3.79099e-05	6.10365e-05	7.3169e-05	6.92919e-05	8.47655e-05	0.000111242	3.8796e-05	0.000103933	5.49693e-05	4.04196e-05	7.46505e-05	1.84689	0.915735	0.00640225	1.20249	up
pos_3304	Suberylglycine	7.94315e-06	9.81652e-06	1.59348e-05	2.08279e-05	2.17336e-05	1.12592e-05	2.88893e-05	1.50538e-05	2.83631e-05	2.21621e-05	2.54153e-05	2.84396e-05	2.75338e-05	1.91013e-05	2.31934e-05	2.6943e-05	1.64323e-05	2.5144e-05	1.53016	0.720094	0.0101822	1.19996	up
pos_3312	gamma-Glutamyl-beta-(isoxazolin-5-on-2-yl)alanine	8.36091e-05	0.000133602	0.000152639	0.000283604	0.000256787	0.000109359	0.000415053	0.0001952	0.000367544	0.000280454	0.000500609	0.000497434	0.000454459	0.000271119	0.000390455	0.000275595	0.000203732	0.000379709	1.86377	1.03414	0.00454681	1.24797	up
pos_3314	(E,E)-Futoamide	0.000115234	0.000148593	0.000209325	0.000244778	0.000225736	0.000124582	0.000285509	0.000198137	0.000266232	0.000294409	0.00024752	0.000322146	0.000327182	0.000190216	0.000287012	0.000237526	0.000193987	0.00027153	1.39974	0.530972	0.0123691	1.10361	up
pos_3315	Modafinil	4.93642e-07	7.95555e-07	3.63921e-06	2.46635e-06	2.15867e-06	1.3133e-06	3.13678e-06	2.82068e-06	5.12674e-06	5.5526e-06	5.22541e-06	4.01123e-06	3.83238e-06	1.75576e-06	4.41012e-06	2.48295e-06	2.10302e-06	4.04965e-06	1.92563	1.11972	0.00764162	1.15886	up
pos_3316	2-Acetyl-1-ethylpyrrole	0.000167865	0.000643975	0.000280927	0.000694137	0.000231187	0.000151267	0.00135697	0.000190165	0.000717918	0.000643546	0.00124412	0.00151397	0.00160355	0.000353748	0.00102174	0.00107328	0.000464562	0.00102148	2.19881	1.43432	0.0204979	1.05157	up
pos_3318	Lysyl-Tryptophan	5.85274e-05	0.000123009	0.00014344	8.60338e-05	0.000169382	6.57573e-05	0.000222315	0.000159884	8.38549e-05	0.000248506	0.000192633	0.000219238	0.000201358	0.000161964	0.0001583	0.000253645	0.000128543	0.000189937	1.47761	0.629252	0.0456582	1.02819	up
pos_3320	D-glycero-L-galacto-Octulose	4.0655e-07	0	0	1.82191e-06	1.47953e-06	4.65351e-07	2.00713e-06	5.78363e-07	2.72306e-06	1.04204e-06	2.91631e-06	1.85206e-06	2.05329e-06	2.71849e-06	3.63029e-06	4.13271e-07	8.44854e-07	2.1686e-06	2.56683	12.1571	0.0142887	1.16943	up
pos_3327	2,3-Undecanedione	9.58611e-06	9.85635e-06	1.25552e-05	2.97284e-05	1.34516e-05	3.52453e-05	2.42334e-05	1.50103e-05	2.95352e-05	6.4546e-05	6.74371e-05	5.76495e-05	5.60514e-05	0.000101643	8.80431e-05	6.35928e-05	1.87083e-05	6.60622e-05	3.53116	1.9058	0.000233391	1.69945	up
pos_3330	Testosterone enanthate	0	1.15996e-08	0	0	0	0	0	2.00923e-07	5.23309e-07	2.80279e-07	6.35646e-07	1.42943e-06	7.31171e-07	0	3.7486e-07	9.72828e-07	2.65653e-08	6.18441e-07	23.28	28.459	0.0065605	1.26046	up
pos_3334	Notoginsenoside R9	8.67601e-06	7.29402e-06	3.94384e-06	3.46026e-06	3.41635e-06	5.83304e-06	6.0708e-06	3.36039e-06	3.24994e-05	0.000203185	4.82928e-05	1.89134e-05	5.87086e-05	8.08614e-05	3.35827e-05	2.0955e-05	5.25684e-06	6.21248e-05	11.8179	3.2218	0.0327434	1.12654	up
pos_3335	8-Oxodiacetoxyscirpenol	0	0	1.38247e-06	2.96306e-07	1.44109e-06	2.22736e-06	5.49285e-07	2.61343e-06	2.59275e-06	5.52488e-06	6.26781e-06	5.92766e-06	2.99997e-06	4.5502e-06	5.98534e-06	4.52659e-06	1.06374e-06	4.7969e-06	4.50946	13.2709	3.87688e-05	1.68336	up
pos_3337	12-Keto-leukotriene B4	1.97744e-07	1.88553e-06	2.36075e-06	1.65001e-06	3.43287e-06	1.24581e-06	5.65354e-06	6.1144e-06	2.3904e-06	2.71157e-06	7.36997e-06	8.27607e-06	5.57758e-06	8.65004e-06	5.04788e-06	5.43036e-06	2.81758e-06	5.68173e-06	2.01653	1.40622	0.0224215	1.18128	up
pos_3340	Chenodeoxycholic acid sulfate	2.24446e-06	2.35045e-06	1.10847e-05	1.04949e-05	3.39356e-06	1.45007e-05	5.61668e-06	5.21256e-06	2.52867e-05	9.26304e-06	3.15547e-05	1.24282e-05	1.3047e-05	8.29249e-06	2.95213e-05	2.77532e-05	6.86224e-06	1.96433e-05	2.86252	1.64611	0.0074633	1.27383	up
pos_3344	Solanidine	7.52994e-06	6.50058e-06	1.12985e-05	2.26594e-05	1.86312e-05	1.48909e-05	2.89078e-05	2.26689e-05	2.48693e-05	5.34968e-05	6.30529e-05	3.12525e-05	5.91522e-05	5.56426e-05	9.5548e-05	4.18635e-05	1.66359e-05	5.31097e-05	3.19248	1.73587	0.00171658	1.53931	up
pos_3346	7-hydroxy-D4-neuroprostane	1.79403e-07	0	0	0	7.57903e-08	0	0	2.53523e-07	7.28186e-07	3.14723e-07	9.2073e-07	3.33852e-07	2.17351e-07	2.35136e-07	1.47246e-07	1.81725e-07	6.35895e-08	3.84868e-07	6.05239	27.3226	0.014828	1.12996	up
pos_3348	LysoPE(0:0/14:0)	6.68798e-05	0.000102455	0.000114023	0.000193577	0.000223122	0.000135912	0.000331456	0.00013711	0.000353115	0.000260127	0.000304732	0.000360216	0.000306378	0.000273123	0.000343671	0.000254413	0.000163067	0.000306972	1.88249	1.05841	0.00140743	1.43842	up
pos_3349	Piperoic acid	8.49959e-07	3.12708e-07	7.52014e-07	3.21878e-06	3.82719e-06	4.41048e-06	1.12813e-05	9.86297e-07	8.12786e-06	6.06169e-06	1.18989e-05	1.36101e-05	1.20021e-05	3.30748e-06	4.796e-06	3.92166e-06	3.20484e-06	7.96572e-06	2.48553	1.94867	0.0269401	1.01521	up
pos_3353	Rifaximin	7.14585e-06	2.37554e-05	4.07887e-05	3.15006e-05	4.29975e-05	2.73279e-05	4.0185e-05	2.93103e-05	4.67244e-05	4.60638e-05	5.06795e-05	4.58694e-05	7.98515e-05	3.72884e-05	4.5984e-05	3.64005e-05	3.03764e-05	4.86077e-05	1.60018	0.796026	0.0122746	1.05705	up
pos_3354	Phenylalanyl-Tyrosine	1.13581e-05	2.06549e-05	2.96152e-05	5.59938e-05	4.27925e-05	1.47842e-05	5.49494e-05	3.36112e-05	5.38416e-05	3.47512e-05	5.87445e-05	6.52574e-05	5.77956e-05	5.83857e-05	4.96727e-05	3.40082e-05	3.29699e-05	5.15571e-05	1.56376	0.811378	0.0255705	1.05088	up
pos_3363	5-(2'-Carboxyethyl)-4,6-Dihydroxypicolinate	1.5924e-06	3.65639e-06	5.92301e-06	9.49201e-06	9.99967e-06	4.30765e-06	8.23502e-06	5.09338e-06	9.99865e-06	9.08195e-06	1.24309e-05	8.48143e-06	9.64156e-06	7.74836e-06	8.08089e-06	7.88921e-06	6.03744e-06	9.16911e-06	1.51871	0.783576	0.0236186	1.0553	up
pos_3365	Guttiferone A	6.02765e-07	2.52267e-06	8.12493e-06	1.40849e-05	3.48383e-06	7.41426e-06	6.48735e-06	6.69841e-06	3.17428e-05	1.29421e-05	9.59095e-06	1.4905e-05	1.43407e-05	1.82758e-05	1.49852e-05	1.73979e-05	6.17738e-06	1.67725e-05	2.71515	1.79081	0.00242179	1.30266	up
pos_3368	Blasticidin S	7.07114e-07	1.2318e-06	7.76626e-07	2.88247e-06	2.52238e-06	1.27713e-06	5.56889e-06	2.05938e-06	7.984e-06	2.78107e-06	5.38193e-06	6.80807e-06	7.41401e-06	4.26444e-06	6.73351e-06	4.68944e-06	2.12823e-06	5.75706e-06	2.7051	1.6826	0.000765749	1.38414	up
pos_3370	Galabiosylceramide (d18:1/20:0)	5.65088e-07	1.30011e-06	6.11595e-07	5.07929e-07	2.6535e-08	4.53794e-06	2.53143e-06	8.13608e-07	3.33881e-08	1.1105e-05	1.96679e-05	5.51909e-06	1.12521e-06	2.82539e-05	9.13278e-06	7.17826e-06	1.36178e-06	1.0252e-05	7.52835	2.56239	0.0334959	1.24392	up
pos_3377	PE(20:3(8Z,11Z,14Z)/16:1(9Z))	0	8.59038e-07	2.76174e-07	8.22686e-07	3.15907e-07	2.1083e-07	1.94301e-06	6.42949e-07	2.80095e-06	7.15115e-07	1.93626e-06	1.50726e-06	1.58251e-06	1.60735e-06	1.01132e-06	1.17121e-06	6.33824e-07	1.5415e-06	2.43206	6.8539	0.0115063	1.13397	up
pos_3379	3-Isovalidene-3alpha,4-dihydrophthalide	1.17861e-06	1.91284e-06	3.44588e-06	3.43949e-06	1.75186e-06	1.47644e-06	3.13124e-06	2.30903e-06	3.33445e-06	4.90951e-06	7.09055e-06	3.97248e-06	8.34876e-06	6.42663e-06	6.09672e-06	4.34413e-06	2.33067e-06	5.5654e-06	2.3879	1.2946	0.000688141	1.49359	up
pos_3380	(3beta,22E,24R)-Ergosta-4,6,8(14),22-tetraen-3-ol	8.81849e-05	0.00014486	0.00024298	0.000456401	0.00050008	0.000125009	0.000444984	0.000164071	0.000468163	0.000771477	0.000633025	0.000247392	0.000689713	0.00149415	0.000500992	0.000430799	0.000270821	0.000654464	2.41659	1.36576	0.0258927	1.1689	up
pos_3381	2-Pentyl-3-phenyl-2-propenal	3.31347e-06	4.94873e-06	8.03616e-06	1.30789e-05	8.32978e-06	4.68789e-06	1.48669e-05	7.47265e-06	8.03041e-06	1.4648e-05	1.02363e-05	1.73717e-05	2.08262e-05	5.72199e-06	2.14154e-05	1.78623e-05	8.09181e-06	1.4514e-05	1.79367	0.874341	0.0257256	1.06902	up
pos_3382	Moschamindole	1.09949e-07	1.99398e-07	5.81553e-07	3.27563e-06	4.11363e-07	1.45297e-06	2.45988e-06	8.38538e-07	4.69058e-06	2.5382e-06	2.8935e-06	1.84816e-06	5.35832e-06	2.22277e-06	7.37008e-06	1.66663e-06	1.16616e-06	3.57353e-06	3.06436	2.1831	0.0138669	1.15781	up
pos_3383	Tsibulin 1	2.48274e-05	4.52164e-05	7.51521e-05	8.94295e-05	8.33633e-05	7.06288e-05	0.000101693	7.76183e-05	0.00010671	9.09491e-05	9.31896e-05	0.000113767	9.13977e-05	8.12717e-05	9.77042e-05	8.97715e-05	7.0991e-05	9.55951e-05	1.34658	0.532112	0.0281293	1.09638	up
pos_3386	rac-5,6-Epoxy-retinoyl-beta-D-glucuronide	2.75758e-05	4.10596e-05	5.68199e-05	8.61523e-05	5.34561e-05	4.09867e-05	0.000102972	6.02991e-05	0.000115951	8.27461e-05	8.19899e-05	0.00011433	8.52907e-05	6.56861e-05	9.00434e-05	9.77218e-05	5.86652e-05	9.17199e-05	1.56345	0.73472	0.00891624	1.1958	up
pos_3387	Leucyl-phenylalanine	1.4893e-05	1.93748e-05	3.07798e-05	4.34623e-05	4.20123e-05	2.61474e-05	5.50479e-05	3.24882e-05	7.2517e-05	5.14554e-05	6.30137e-05	6.30927e-05	6.21643e-05	4.33342e-05	5.44292e-05	4.32505e-05	3.30257e-05	5.66571e-05	1.71555	0.869353	0.00158746	1.3252	up
pos_3388	Asparaginyl-Valine	0	0	0	2.16869e-07	1.20504e-07	0	0	0	0	4.95845e-07	6.69809e-07	0	4.81335e-07	4.05578e-07	0	3.58253e-07	4.21716e-08	3.01353e-07	7.14587	16.7594	0.0287092	1.12848	up
pos_3389	Pipercide	1.38097e-05	2.52705e-05	1.81937e-05	4.21302e-05	3.79995e-05	1.55065e-05	6.65306e-05	2.97545e-05	6.08685e-05	4.6636e-05	7.15266e-05	7.52619e-05	6.71328e-05	4.97541e-05	5.79481e-05	5.52879e-05	3.11494e-05	6.0552e-05	1.94392	1.12921	0.00172168	1.39677	up
pos_3392	Primaquine	3.46922e-05	6.28648e-05	6.20992e-05	0.000102664	8.15816e-05	2.48982e-05	0.000185563	6.84652e-05	0.000146964	0.000109773	0.000195341	0.000184108	0.000177272	0.000100736	0.000143549	0.000137329	7.78534e-05	0.000149384	1.91878	1.14411	0.00564406	1.24989	up
pos_3393	Corchorosol A	9.4493e-06	1.68989e-05	2.56424e-05	2.47558e-05	3.48507e-05	2.29333e-05	3.93443e-05	2.39526e-05	3.83325e-05	3.50506e-05	3.94197e-05	3.82589e-05	3.89197e-05	2.40674e-05	3.58018e-05	3.55043e-05	2.47284e-05	3.56694e-05	1.44245	0.622733	0.0145032	1.14408	up
pos_3395	Sorbitan laurate	0.000262102	0.000509447	0.000754309	0.000905029	0.00114812	0.000835877	0.000739934	0.000937445	0.00159741	0.00117846	0.00102151	0.00113598	0.000916414	0.00073837	0.00150737	0.00177488	0.000761533	0.0012338	1.62015	0.753267	0.0109766	1.16465	up
pos_3397	Indacaterol	6.11677e-05	0.000112154	0.000164663	0.000215515	0.000209124	0.000119942	0.000339192	0.000170969	0.000336582	0.000284995	0.000292936	0.000347521	0.000284942	0.00021661	0.000270283	0.000222105	0.000174091	0.000281997	1.61983	0.834363	0.009098	1.20697	up
pos_3401	Calendasaponin C	0	0	0	0	0	0	2.4929e-07	4.65554e-10	0	9.01222e-07	2.11043e-07	1.4415e-07	3.48575e-07	0	9.07683e-07	2.12241e-07	3.12194e-08	3.40614e-07	10.9103	22.8726	0.0495297	1.06212	up
pos_3402	Barogenin	1.80534e-05	1.64443e-05	2.19109e-05	1.34512e-05	1.93377e-05	4.09175e-05	3.61442e-05	2.49083e-05	1.28702e-05	7.92841e-05	0.000101794	6.43802e-05	6.80234e-05	0.00025388	9.71957e-05	0.000234494	2.38959e-05	0.00011399	4.77027	1.92075	0.0199075	1.33366	up
pos_3406	Pteroside D	0	0	0	0	0	0	0	0	7.36431e-07	0	1.19071e-07	8.93362e-07	3.23891e-07	0	6.32226e-07	3.01138e-07	0	3.75765e-07	#DIV/0!	32.5996	0.0172083	1.08495	up
pos_3407	Panaxynol	1.10129e-07	1.23994e-07	2.14719e-07	8.76437e-07	9.26426e-08	3.80331e-07	4.17702e-07	8.72706e-07	1.30564e-06	1.53728e-06	1.04045e-06	1.89765e-07	4.14132e-07	1.31015e-06	8.19829e-07	6.66958e-07	3.86083e-07	9.10527e-07	2.35837	1.47481	0.0231546	1.18091	up
pos_3410	Oxytetracycline	2.36857e-07	0	1.50317e-06	4.27297e-06	4.98055e-07	2.69502e-07	3.21207e-06	7.23606e-06	1.34166e-05	9.85922e-06	8.44127e-06	1.12317e-05	1.0709e-05	1.49234e-06	1.26112e-05	8.46071e-06	2.15358e-06	9.52777e-06	4.42414	8.35646	0.000527601	1.416	up
pos_3412	6-Acetyl-1,2,3,4-tetrahydropyridine	1.03714e-05	1.74347e-05	2.83111e-05	4.07945e-05	3.08627e-05	3.07289e-05	3.96394e-05	2.95871e-05	7.09274e-05	6.08853e-05	4.61498e-05	5.66946e-05	4.32547e-05	4.73203e-05	5.41755e-05	4.17848e-05	2.84662e-05	5.2649e-05	1.84953	0.977028	0.000296174	1.47638	up
pos_3414	Levallorphan	2.15242e-07	2.55301e-07	3.13356e-07	8.15465e-08	3.45623e-07	2.97547e-07	5.0045e-07	7.75906e-07	3.39492e-07	8.62958e-07	1.06648e-06	6.52714e-07	6.76387e-07	1.87665e-06	1.02003e-06	4.54247e-07	3.48121e-07	8.68619e-07	2.49516	1.38285	0.0192163	1.28566	up
pos_3417	(2xi,3xi)-2,3-Dihydroxy-12,18-ursadien-28-oic acid diacetate	1.91791e-07	1.44815e-06	5.8263e-06	2.37609e-06	1.8654e-06	1.3408e-05	7.94658e-06	5.55272e-06	2.44914e-06	1.72029e-05	5.2758e-05	2.49568e-05	2.92274e-05	9.99596e-05	2.62255e-05	2.21219e-05	4.82688e-06	3.43627e-05	7.11902	3.05017	0.0270137	1.24777	up
pos_3425	5,8-Epoxy-5,8-dihydro-10'-apo-b,y-carotene-3,10'-diol	4.61576e-05	4.19619e-05	8.09632e-05	7.0269e-05	5.8086e-05	0.000186286	4.95659e-05	6.06132e-05	4.08902e-05	0.000147174	0.000207991	0.00012988	0.000136789	0.000270501	0.000271229	0.00015985	7.42378e-05	0.000170538	2.29718	1.18848	0.0112606	1.33901	up
pos_3426	N-[[3-Hydroxy-2-(2-pentenyl)cyclopentyl]acetyl]isoleucine	3.93332e-06	5.90403e-06	5.64859e-06	2.82811e-06	5.46971e-06	6.51687e-06	6.20736e-06	3.21653e-06	1.90923e-06	9.68783e-06	2.3575e-05	1.56749e-05	1.36964e-05	1.41199e-05	2.30265e-05	1.8634e-05	4.96556e-06	1.50405e-05	3.02896	1.38361	0.00486397	1.44692	up
pos_3428	Vitamin K1	1.62898e-05	1.45865e-05	3.39834e-05	7.01408e-05	3.40771e-05	0.000107543	7.43938e-05	3.95082e-05	8.82726e-05	0.000108799	0.000209936	0.000128405	7.72791e-05	0.000152633	0.000277312	0.000100716	4.88154e-05	0.000142919	2.92775	1.72139	0.0057406	1.41278	up
pos_3429	Avocadienofuran	2.74694e-06	3.73105e-06	5.35724e-06	1.48023e-05	3.48845e-06	8.21972e-06	4.83177e-06	4.2955e-06	2.94315e-05	9.41376e-06	1.5416e-05	8.94707e-06	6.51371e-06	1.93015e-05	2.55807e-05	9.61489e-06	5.93412e-06	1.55274e-05	2.61663	1.40681	0.0161293	1.15802	up
pos_3430	Isofucosterol 3-O-[6-O-Hexadecanoyl-b-D-glucopyranoside]	0	2.21671e-06	1.32806e-06	9.05575e-06	1.11282e-06	1.08436e-05	9.18173e-06	4.52862e-06	9.9337e-06	2.95675e-05	4.31768e-05	1.65059e-05	1.53194e-05	3.03159e-05	2.58924e-05	1.80794e-05	4.78342e-06	2.35989e-05	4.93347	8.30579	0.00121182	1.58803	up
pos_3432	4-Ethylbenzoic acid	5.14522e-08	0	0	3.77789e-06	0	1.14878e-06	1.25695e-07	6.71219e-07	7.87516e-07	1.99616e-06	1.80274e-06	1.96817e-06	2.0355e-06	6.76217e-06	2.35181e-06	4.305e-06	7.21879e-07	2.75113e-06	3.81107	18.6972	0.0275236	1.1844	up
pos_3438	Launobine	0	2.05868e-06	2.02841e-06	3.9908e-06	4.097e-06	5.03278e-06	8.62875e-06	4.34824e-06	1.25671e-05	9.76483e-06	7.77184e-06	9.93456e-06	1.09877e-05	2.12754e-05	1.29317e-06	1.05003e-05	3.77308e-06	1.05119e-05	2.78602	6.99203	0.0108504	1.27357	up
pos_3439	Persenone B	3.80117e-05	3.67345e-05	5.79755e-05	6.08138e-05	9.29402e-05	9.31747e-05	8.527e-05	4.65127e-05	0.00022249	0.000137712	0.000172062	0.000139437	0.000118481	7.1555e-05	0.00018475	7.97173e-05	6.39291e-05	0.000140776	2.20206	1.13555	0.00342546	1.28115	up
pos_3440	Lucidenic acid D2	8.51542e-05	0.000147061	0.000215629	0.000271427	0.000299172	0.000178481	0.000424221	0.000235247	0.000495495	0.000303789	0.000403674	0.000424334	0.000397762	0.000329944	0.000387824	0.000298829	0.000232049	0.000380206	1.63848	0.831222	0.00525272	1.24998	up
pos_3442	Cavipetin D	4.98399e-06	1.28545e-05	1.23956e-05	2.94416e-05	2.95773e-05	2.25241e-05	2.40282e-05	2.17907e-05	4.93767e-05	3.66133e-05	4.03828e-05	4.90022e-05	3.6377e-05	2.38451e-05	4.04822e-05	2.51855e-05	1.96995e-05	3.76581e-05	1.91163	1.07496	0.00153334	1.30524	up
pos_3446	Pivampicillin	2.79394e-06	2.47445e-06	1.28584e-06	9.66543e-06	1.65574e-06	9.22631e-07	9.87328e-06	2.89796e-06	1.13415e-05	1.2222e-05	6.75753e-06	1.38573e-05	7.96403e-06	4.93147e-06	5.92275e-06	2.45518e-05	3.94616e-06	1.09435e-05	2.77322	1.78359	0.0205224	1.1338	up
pos_3448	N-Despropyl-rotigotine	5.04116e-06	9.56943e-06	1.48176e-05	1.87155e-05	1.43551e-05	1.16213e-05	3.31184e-05	1.65588e-05	2.68266e-05	2.85536e-05	3.12135e-05	2.49411e-05	2.67574e-05	2.02156e-05	2.41934e-05	1.8769e-05	1.54747e-05	2.51838e-05	1.62742	0.862871	0.0139341	1.22143	up
pos_3453	Nitrendipine	5.28723e-05	8.91907e-05	0.000157125	0.000117956	0.0001524	8.235e-05	0.000168825	0.000117273	0.000142253	0.000180539	0.000179901	0.000209052	0.000238806	0.000117254	0.000191667	0.00016329	0.000117249	0.000177845	1.51682	0.660566	0.00819602	1.14006	up
pos_3455	Zapoterin	3.12714e-07	6.05761e-06	1.00683e-05	1.80837e-06	2.3563e-06	3.99399e-06	7.80125e-06	9.37331e-06	6.22367e-06	2.34643e-05	2.44119e-05	1.45255e-05	2.91071e-05	1.09952e-05	6.47928e-06	2.33589e-05	5.22148e-06	1.73207e-05	3.31721	2.08616	0.00576609	1.29873	up
pos_3459	13-Nor-6-eremophilene-8,11-dione	2.20176e-05	6.58416e-05	6.40348e-05	0.000150013	0.00011235	0.00022223	0.000153949	0.000145729	0.000256177	0.000211023	0.000179667	0.000228746	0.00023323	0.000356135	0.000223909	0.000264763	0.000117021	0.000244206	2.08686	1.30672	0.000733538	1.53982	up
pos_3460	Retinol acetate	9.77946e-05	0.000118528	0.000291136	0.000138847	0.000172911	0.000421834	0.000198215	0.000190515	9.36113e-05	0.000452636	0.00048604	0.000331632	0.000265443	0.000813568	0.000594766	0.000391957	0.000203723	0.000428707	2.10436	1.00719	0.0246177	1.26478	up
pos_3463	Enalapril	4.64399e-05	9.3666e-05	0.000224103	0.000136464	0.000234998	0.000207098	0.00026398	0.000240521	0.000214006	0.000418086	0.0004372	0.000409567	0.000392804	0.000328275	0.000348191	0.000417248	0.000180909	0.000370672	2.04895	1.18901	0.000204835	1.57747	up
pos_3465	Linalyl anthranilate	0.000135119	0.000329486	0.000253588	0.000464352	0.000363994	0.000160153	0.000817161	0.000327416	0.000490112	0.000423454	0.000746525	0.000796507	0.000662014	0.000371299	0.000536589	0.000634458	0.000356408	0.00058262	1.6347	0.87259	0.0309363	1.04919	up
pos_3467	Steviobioside	1.27407e-05	2.46083e-05	3.71062e-05	3.7292e-05	3.78239e-05	2.84947e-05	6.4884e-05	4.09467e-05	5.70927e-05	6.21139e-05	6.11412e-05	7.19773e-05	5.7908e-05	4.38843e-05	5.31619e-05	4.10099e-05	3.54871e-05	5.60361e-05	1.57906	0.765128	0.00734953	1.24134	up
pos_3468	Annoglaxin	3.45576e-06	2.01971e-06	1.36311e-06	1.59629e-06	1.94615e-06	6.43415e-06	1.11831e-06	1.76269e-06	1.52749e-06	1.72221e-05	1.98383e-05	1.43757e-05	1.15672e-05	4.33491e-05	1.92819e-05	2.23038e-05	2.46202e-06	1.86832e-05	7.58857	2.75515	0.00604661	1.48598	up
pos_3469	1,3-Butadiene	1.61527e-05	3.131e-05	3.22995e-05	6.87731e-05	4.83299e-05	3.91716e-05	6.41468e-05	4.41657e-05	9.09956e-05	6.97462e-05	6.45863e-05	6.47011e-05	0.000100172	8.28482e-05	9.11879e-05	7.59484e-05	4.30437e-05	8.00232e-05	1.85912	0.99786	0.000364121	1.49529	up
pos_3470	8,12-Epoxy-4(15),7,11-eudesmatrien-1-one	7.68511e-05	0.000110822	0.000127263	0.000155754	0.000137973	8.374e-05	0.000210081	0.000111228	0.000201464	0.000199368	0.000168769	0.000179517	0.000177901	0.000127664	0.000185304	0.000131277	0.000126714	0.000171408	1.35271	0.485343	0.0290791	1.00873	up
pos_3471	Jubanine B	5.6839e-06	2.87547e-05	2.61077e-05	1.5076e-05	1.57153e-05	1.10449e-05	3.7651e-05	4.9846e-05	0.00010193	7.91788e-05	3.21345e-05	4.546e-05	4.00334e-05	3.29111e-05	3.77566e-05	6.09392e-05	2.37349e-05	5.37929e-05	2.2664	1.342	0.0137539	1.1119	up
pos_3473	3,4-Dihydroxy-tamoxifen	5.58809e-05	5.05368e-05	7.69296e-05	0.000261872	0.000156181	0.000238686	0.000218857	8.41052e-05	0.000287917	0.000265811	0.000510139	0.000350908	0.000385672	0.000829279	0.000495907	0.000464246	0.000142881	0.000448735	3.14062	1.83217	0.0013993	1.55287	up
pos_3476	PE(14:0/14:1(9Z))	9.25536e-07	3.65569e-06	4.64408e-07	5.91756e-07	4.67165e-07	3.14338e-06	1.12824e-06	4.46011e-06	1.02906e-05	3.94926e-06	5.79145e-06	6.30473e-06	7.8489e-06	1.79822e-06	2.06667e-05	7.70187e-06	1.85454e-06	8.04396e-06	4.33745	2.36102	0.0181771	1.15765	up
pos_3477	15-Deacetylneosolaniol	5.9355e-10	0	0	1.92111e-07	0	0	0	5.96921e-09	0	1.22189e-06	1.34672e-06	5.52986e-07	4.23481e-07	7.34391e-06	2.8533e-06	7.06815e-06	2.48343e-08	2.6013e-06	104.747	25.6643	0.0438063	1.18726	up
pos_3478	Cholesteryl ferulate	6.27179e-06	7.62302e-07	9.70532e-07	2.8456e-07	1.00223e-06	6.40878e-06	1.67541e-06	1.2079e-07	1.51524e-06	6.58463e-06	2.60069e-05	1.11502e-05	1.20395e-05	3.21135e-05	1.94306e-05	2.96484e-05	2.18705e-06	1.73111e-05	7.91529	3.56052	0.00627305	1.45842	up
pos_3479	LysoPC(24:0)	1.48075e-06	4.82002e-07	3.01589e-07	3.03312e-07	1.42812e-07	4.52724e-06	6.01125e-07	2.96678e-06	3.69651e-07	3.05333e-05	6.93263e-05	4.95644e-05	3.92091e-05	4.69085e-05	4.30003e-05	3.68092e-05	1.3507e-06	3.94651e-05	29.2182	5.05598	0.000872147	1.61975	up
pos_3481	7-Epizucchini factor A	1.86794e-05	1.22185e-05	8.66407e-06	2.09894e-05	1.81419e-05	4.22175e-05	3.3149e-05	2.19532e-05	2.60394e-05	4.13208e-05	8.48827e-05	5.49598e-05	8.05159e-05	0.000113287	7.40556e-05	7.11107e-05	2.20016e-05	6.82714e-05	3.10302	1.66843	0.00148525	1.57087	up
pos_3487	All-trans-13,14-dihydroretinol	8.01097e-07	1.23867e-06	2.0746e-06	1.65982e-06	1.84541e-06	1.20384e-06	1.91531e-06	5.90566e-07	2.56017e-06	2.47716e-06	3.65238e-06	5.44717e-06	4.15604e-06	4.56097e-06	2.96131e-06	1.30746e-06	1.41616e-06	3.39033e-06	2.39403	1.25935	0.00342147	1.30541	up
pos_3489	Pectachol	5.84558e-06	2.1005e-05	3.08892e-05	6.30995e-05	3.24208e-05	4.69584e-05	5.29245e-05	4.42157e-05	0.000123134	0.000118843	0.000150127	0.000117074	0.000113018	0.000123626	0.000148374	0.000146245	3.71698e-05	0.000130055	3.49894	2.0601	4.1037e-08	1.83251	up
pos_3490	Murrayenol	2.18475e-06	5.00389e-06	1.2143e-05	4.14539e-05	9.86132e-06	1.62675e-05	1.95518e-05	7.11011e-06	4.19594e-05	1.82299e-05	2.27336e-05	2.19715e-05	2.89506e-05	3.5924e-05	4.02008e-05	2.18565e-05	1.4197e-05	2.89783e-05	2.04115	1.43427	0.0181677	1.119	up
pos_3493	Hoduloside VII	2.3727e-06	3.89541e-06	8.54393e-06	8.2966e-06	1.42551e-05	1.28702e-05	1.20842e-05	8.41085e-06	1.76505e-05	1.53216e-05	1.62456e-05	1.0688e-05	1.32525e-05	1.05604e-05	1.6389e-05	9.581e-06	8.84113e-06	1.37111e-05	1.55083	0.80003	0.0205824	1.09589	up
pos_3499	1alpha,3beta,22R-Trihydroxyergosta-5,24E-dien-26-oic acid 3-O-b-D-glucoside 26-O-[b-D-glucosyl-(1->4)-b-D-glucosyl-(1->2)-6-acetyl-b-D-glucosyl] ester	0	2.38204e-07	0	0	0	0	9.88555e-07	5.47402e-08	1.31418e-06	4.91747e-07	1.27362e-06	1.18802e-06	0	9.34579e-07	2.80121e-07	6.85246e-07	1.60187e-07	7.7094e-07	4.81274	22.845	0.0130052	1.18565	up
pos_3500	Coumarin-4-carboxylic acid	1.44528e-07	0	9.36411e-07	1.13859e-06	7.9403e-07	3.80806e-07	1.53238e-06	8.6874e-07	1.47932e-06	4.74473e-07	8.54761e-07	9.33212e-07	1.69912e-06	1.44245e-06	1.73518e-06	1.76328e-06	7.24436e-07	1.29773e-06	1.79136	6.35365	0.038016	1.03991	up
pos_3504	Aquifoliunine EIII	8.27477e-07	1.88878e-06	3.65735e-06	5.21859e-06	4.39533e-06	3.29747e-06	6.78898e-06	3.27032e-06	5.94604e-06	4.99497e-06	8.49604e-06	6.17394e-06	5.68726e-06	2.87139e-06	7.03257e-06	5.80956e-06	3.66804e-06	5.87647e-06	1.60208	0.844837	0.0238705	1.08662	up
pos_3508	Physagulin E	2.12655e-06	4.17355e-06	3.27191e-06	7.46662e-06	9.56499e-06	5.58372e-06	1.5618e-05	8.97419e-06	1.25702e-05	1.35267e-05	2.11953e-05	1.76261e-05	1.54104e-05	6.23229e-06	1.74922e-05	5.15532e-06	7.09745e-06	1.3651e-05	1.92337	1.05062	0.0211356	1.09082	up
pos_3510	Q	4.13785e-07	2.02045e-06	1.09226e-06	2.81109e-06	4.31029e-06	8.52528e-07	6.55904e-06	2.80321e-06	5.81487e-06	6.69107e-06	7.04372e-06	1.13414e-05	1.27007e-05	7.49556e-06	5.27305e-06	4.95854e-06	2.60783e-06	7.66486e-06	2.93917	1.93063	0.00135293	1.34974	up
pos_3513	Dioscoretine	6.78892e-05	6.55767e-05	9.41852e-05	0.000139919	9.18905e-05	8.16394e-05	0.000196186	9.89738e-05	0.000214296	0.000161616	0.000171994	0.000164524	0.000148242	0.000192668	0.000187405	9.24331e-05	0.000104532	0.000166647	1.59422	0.728276	0.00823417	1.24804	up
pos_3521	Glaucarubolone 15-O-beta-D-glucopyranoside	0	9.77403e-08	0	0	0	1.51864e-06	5.00973e-07	5.06266e-07	6.08588e-07	9.203e-06	1.04978e-05	1.66578e-06	2.15685e-05	9.81044e-06	4.50458e-06	1.01367e-05	3.27952e-07	8.49942e-06	25.9166	25.4471	0.00989106	1.29483	up
pos_3525	2,3-Dinor-TXB2	1.53216e-07	3.66232e-07	4.8222e-07	2.06741e-07	7.63038e-07	5.5986e-07	1.40717e-06	5.61069e-07	5.71879e-07	2.82053e-07	3.0083e-06	1.1212e-06	1.88685e-06	8.41116e-06	8.26285e-06	3.54057e-06	5.62443e-07	3.38561e-06	6.01947	2.12882	0.0440633	1.17532	up
pos_3528	(4S,8R)-8,9-Dihydroxy-p-menth-1(6)-en-2-one	5.61006e-06	1.17948e-05	1.43842e-05	5.10771e-05	1.93143e-05	2.1135e-05	2.39028e-05	2.00692e-05	5.02764e-05	3.75817e-05	4.33885e-05	4.2957e-05	3.25607e-05	4.50151e-05	6.13561e-05	3.56531e-05	2.09109e-05	4.35986e-05	2.08497	1.2765	0.00191314	1.40657	up
pos_3529	PE(18:1(11Z)/24:0)	5.57602e-08	1.07996e-07	1.85502e-07	2.109e-06	1.35637e-07	3.98141e-10	1.05825e-06	1.3925e-06	9.62215e-07	3.57941e-06	2.80508e-06	4.32926e-06	5.64838e-06	4.45209e-06	2.95814e-07	3.70847e-06	6.30631e-07	3.22259e-06	5.1101	4.06487	0.00428544	1.3456	up
pos_3531	16-Oxoandrostenediol	1.96383e-06	2.05745e-06	1.66848e-06	5.4653e-06	1.38811e-06	3.70539e-06	4.08905e-06	1.87647e-06	1.44474e-05	7.22505e-06	5.85414e-06	5.10704e-06	5.49698e-06	1.44456e-05	1.25164e-05	5.94023e-06	2.77676e-06	8.8791e-06	3.19765	1.70366	0.00380429	1.40269	up
pos_3532	N-Nitrosotomatidine	8.93797e-07	2.83626e-06	7.93113e-06	7.42895e-06	2.27346e-06	5.34372e-06	1.41686e-05	8.30463e-06	1.25014e-05	3.46518e-05	2.37498e-05	1.54776e-05	1.57088e-05	1.38997e-05	2.80419e-05	1.24218e-05	6.14756e-06	1.95566e-05	3.1812	1.97396	0.00206501	1.46851	up
pos_3534	xi-7-Hydroxyhexadecanedioic acid	2.24829e-05	2.37999e-05	6.30042e-05	8.98211e-05	6.81122e-05	4.97763e-05	0.000102354	5.6438e-05	7.37203e-05	7.73014e-05	8.55362e-05	0.000104099	8.85439e-05	7.94147e-05	8.4061e-05	7.68902e-05	5.94736e-05	8.36959e-05	1.40728	0.660149	0.048687	1.04591	up
pos_3539	Withanolide A	2.83278e-07	7.64733e-07	1.85381e-07	2.86044e-07	7.88624e-07	7.64437e-07	1.96447e-06	2.00447e-06	3.34397e-06	1.23811e-06	2.71255e-06	5.41564e-06	4.08973e-06	1.9671e-06	3.40066e-06	1.88253e-06	8.8018e-07	3.00629e-06	3.41554	2.1012	0.00251685	1.31675	up
pos_3540	Stevioside	2.62235e-06	8.54153e-06	6.78936e-06	8.78513e-06	1.00008e-05	6.22681e-06	1.93985e-05	7.09255e-06	2.19534e-05	1.90365e-05	1.57727e-05	1.99325e-05	2.08404e-05	1.28605e-05	1.30044e-05	3.11752e-05	8.68213e-06	1.93219e-05	2.22549	1.28556	0.00160366	1.36657	up
pos_3541	Tri-N-acetylchitotriose	7.05584e-06	1.75845e-05	1.68271e-05	2.01134e-05	2.89139e-05	9.91454e-06	2.9541e-05	2.72161e-05	3.79338e-05	3.02712e-05	2.91128e-05	3.33611e-05	3.04423e-05	2.44166e-05	3.61952e-05	2.83181e-05	1.96458e-05	3.12564e-05	1.59099	0.807001	0.00602139	1.2485	up
pos_3544	3'-Hydroxy-T2 Toxin	2.21379e-07	0	4.38336e-07	8.89038e-07	6.5823e-07	3.95035e-07	2.28779e-06	1.79359e-06	6.54342e-06	1.70169e-06	2.1825e-06	3.63303e-06	1.96265e-06	1.58769e-06	3.86075e-06	1.66263e-06	8.35424e-07	2.89179e-06	3.46147	7.37201	0.0122208	1.13882	up
pos_3545	Brassinin	5.6372e-07	5.57668e-07	9.43021e-07	2.34086e-06	1.60491e-06	1.0052e-06	3.59143e-06	2.11959e-06	4.5253e-06	3.81519e-06	3.88877e-06	2.84849e-06	2.74595e-06	1.46512e-06	3.89468e-06	3.75494e-06	1.5908e-06	3.3673e-06	2.11674	1.29583	0.00341587	1.33061	up
pos_3549	Retinyl ester	1.95701e-05	1.63118e-05	2.68007e-05	3.89716e-05	1.86163e-05	3.98778e-05	2.27665e-05	1.61965e-05	2.17162e-05	5.52175e-05	5.5571e-05	5.02163e-05	3.13635e-05	8.12367e-05	8.38889e-05	6.06522e-05	2.48889e-05	5.49828e-05	2.20913	1.11158	0.00502149	1.46162	up
pos_3551	D-erythro-L-galacto-Nonulose	5.79851e-06	1.3296e-05	2.46052e-05	3.03219e-05	2.40303e-05	1.79466e-05	2.98178e-05	2.61078e-05	3.31612e-05	4.30669e-05	3.30906e-05	4.06127e-05	4.6579e-05	2.23861e-05	4.68073e-05	2.84169e-05	2.14905e-05	3.67651e-05	1.71076	0.888364	0.00352947	1.26846	up
pos_3553	Tranexamic Acid	6.69003e-05	0.000151212	0.000151313	0.000335272	0.000216478	0.000153598	0.000303662	0.000198671	0.000367279	0.000327846	0.000255353	0.000291005	0.000439549	0.000345061	0.00038162	0.000330945	0.000197138	0.000342332	1.73651	0.922412	0.00198439	1.38112	up
pos_3554	(E)-8-Hydroxy-2-octene-4,6-diynoic acid	0.00012165	0.0001587	0.000258433	0.000293326	0.000355395	0.000183886	0.000373927	0.00023589	0.000281103	0.000418659	0.000451742	0.000441989	0.000408566	0.000317001	0.000340867	0.000318009	0.000247651	0.000372242	1.50309	0.66116	0.00787689	1.22421	up
pos_3556	N-(1-Deoxy-1-fructosyl)histidine	5.63072e-07	3.16996e-06	2.85846e-06	4.67937e-06	2.88233e-06	2.97074e-06	9.28637e-06	5.1303e-06	8.05439e-06	1.04453e-05	9.19213e-06	8.60607e-06	1.03923e-05	6.87796e-06	1.26636e-05	7.93807e-06	3.94258e-06	9.27122e-06	2.35156	1.53269	0.000377825	1.55129	up
pos_3565	1-Pentanesulfenothioic acid	1.06397e-07	4.85193e-07	1.14444e-06	7.57666e-07	9.94587e-07	3.8876e-06	9.54717e-07	1.04181e-06	1.63703e-06	7.4382e-06	1.08281e-05	8.29749e-06	7.75385e-06	1.31092e-05	1.12396e-05	1.64368e-05	1.17155e-06	9.59253e-06	8.18787	3.35381	0.000819699	1.64699	up
[truncated: 4,077 more rows]

## Sheet: Supplementary data 2
		In negative ionization mode, a total of 80 metabolites were up regulated and 492 metabolites were down regulated in fecal samples
[truncated: 5,972 more rows]

[truncated: 4 more sheets: Supplementary data 3, Supplementary data 4, Supplementary data 5, Supplementary data 6]
